# Supplementary material for: Simple sequence repeats in Helicobacter canadensis and their role in phase variable expression and C-terminal sequence switching
Source: BMC Genomics. 2010 Jan 27;11:67. doi: 10.1186/1471-2164-11-67 (PMC2823697; doi:10.1186/1471-2164-11-67)
Supplement: Additional file 1 — HCAN_0054. Alignment of the sequencing read data associated with the homopolymeric tract within HCAN_0054. [file 1471-2164-11-67-S1.TXT]

>HCAN_0054_compl
T-----------------------------------------------------------------------------------------------
T-----------------------------------------------------------------------------------------------
TTA---------------------------------------------------------------------------------------------
TTAA--------------------------------------------------------------------------------------------
TTAAAA------------------------------------------------------------------------------------------
TTAAAA------------------------------------------------------------------------------------------
TTAAAAG-----------------------------------------------------------------------------------------
TTAAAAG**C--------------------------------------------------------------------------------------
TTAAAAG**CC-------------------------------------------------------------------------------------
TTAAAAG**CCTT*GG--------------------------------------------------------------------------------
TTAAAAG**CCTT*GGT-------------------------------------------------------------------------------
TTAAAAG**CCTT*GGT-------------------------------------------------------------------------------
TTAAAAG**CCTT*GGT-------------------------------------------------------------------------------
TTAAAAG**CCTT*GGTA------------------------------------------------------------------------------
**AAAAG**CCTT*GGTAC*TCCAA-----------------------------------------------------------------------
TTAAAAG**CCTT*GGTAC*TCCAA*TTT-------------------------------------------------------------------
TTAAAAG**CCTT*GGTAC*TCCAA*TTT*CT----------------------------------------------------------------
TTAAAAG**CCTT*GGTAC*TCCAA*TTT*CTCCTG------------------------------------------------------------
T*AAAAG**CCTT*GGTAC*TCCAA*TTT*CTCCTG------------------------------------------------------------
TTAAAAG**CCTT*GGTAC*TCCAA*TTT*CTCCTG------------------------------------------------------------
TTAAAAG**CCTT*GGTAC*TCCAA*TTT*CTCCTGC***AAA-----------------------------------------------------
TTAAAAG**CCTT*GGTAC*TCCAA*TTT*CTCCTGC***AAA-----------------------------------------------------
TTAAAAG**CCTT*GGTAC*TCCAA*TTT*CTCCTGC***AAA-----------------------------------------------------
TTAAA*G**CCTT*GGTAC*TCCAA*TTT*CTCCTGC***AAA*CCCC------------------------------------------------
TTAAAAG**CCTT*GGTAC*TCCAA*TTT*CTCCTGC***AAA*CCCCCCC---------------------------------------------
TTAAAAG**C*TT*GGTAC*TCCAA*TTT*CTCCTGCC**AAA*CCCCCCCC--------------------------------------------
TTAAAAG**CCTT*GGTAC*TCCAA*TTT*CTCCTGC***AAA*CCCCCCCCCC------------------------------------------
TTAAAAG**CCTT*GGTAC*TCCAA*TTT*CTCCTGCC**AAA*CCCCCCCCCC*T**GAA-----------------------------------
TTAAAAG**CCTT*GGTAC*TCCAA*TTT*CTCCTGCC**AAA*CCCCCCCCCC*T**GAAA----------------------------------
TTAAA*G**CCTT*GGTAC*TCCAA*TTT*CTCCTGC***AAA*CCCCCCCC***T**GAAA*T**GTCA--------------------------
TTAAAAG**CCTT*GGTAC*TCCAA*TTT*CTCCTGCC**AAA*CCCCCCCCCC*T**GAAA*T**GTCA--------------------------
TTAAAAG**CCTT*GGTAC*TCCAA*TTT*CTCCTGC***AAA*CCCCCCCCCC*T**GAAA*T**GTCATC------------------------
TTAAAAG**CCTT*GGTAC*TCCAA*TTT*CTCCTGC***AAA*CCCCCCCCC**T**GAAA*T**GTCATCA-----------------------
TTAAAAG**CCTT*GGTAC*TCCAA*TTT*CTCCTGC***AAA*CCCCCCCCCC*TC*GAAA*T**GTCATCAGG---------------------
TTAAAAG**CCTT*GGTAC*TCCAA*TTT*CTCCTGC***AAA*CCCCCCCCC**T**GAAA*T**GTCATCAGG---------------------
TTAAAAG**CCTT*GGTAC*TCCAA*TTT*CTCCTGC***AAA*CCCCCCCCCC*T**GAAA*T**GTCATCAGG---------------------
TTAAAAG**CCTT*GGTAC*TCCAA*TTT*CTCCTGCC**AAA*CCCCCCCCCCCTC*GAAA*T**GTCATCAGG---------------------
TTAAAAG**CCTT*GGTAC*TCCAA*TTT*CTCCTGC***AAA*CCCCCCCCC**T**GAAA*T**GTCATCAGG---------------------
TTAAAAG**CCTT*GGTAC*TCCAA*TTT*CTCCTGC***AAA*CCCCCCCCCC*TC*GAAA*T**GTCATCAGG---------------------
TTAAAAG**CCTT*GGTAC*TCCAA*TTT*CTCCTGC***AAA*CCCCCCCC***T**GAAA*T**GTCATCAGGAGAATC---------------
TTAAAAG**CCTT*GGTAC*TCCAA*TTT*CTCCTGC***AAA*CCCCCCCC***T**GAAA*T**GTCATCAGGAGAATC---------------
TTAAAAG**CCTT*GGTAC*TCCAA*TTT*CTCCTGC***AAA*CCCCCCCC***T**GAAA*T**GTCATCAGGAGAATCTTCATCTCC------
TTAAAAG**CCTT*GGTAC*TCCAA*TTT*CTCCTGC***AAA*CCCCCCCCC**T**GAAA*T**GTCATCAGGAGAATCTTCATCTCCAT----
TTAAAAGTACCTT*GGTAC*TCCAA*TT**CTCCTG***NAAA*CCCCCCCCCC*TC*GAAA*T**GTCATCAGGAGAATCTTCATCTCCATAACT
TTAAAAG**CCTT*GGTAC*TCCAA*TTT*CTCCTGCC**AAA*CCCCCCCCC**T**GAAA*T**GTCATCAGGAGAATCTTCATCTCCATAACT
TTAAAAG**CCTT*GGTAC*TCCAA*TTT*CTCCTGC***AAA*CCCCCCCCCC*T**GAAA*T**GTCATCAGGAGAATCTTCATCTCCATAACT
--------------G*TAC*TCCAA*TT**CTCCT*C*GNAAA*CCCCCCCCC**TC*GAAA*T**GTCATCAGGAGAATCTTCATCTCCATAACT
TTAAAAG**CCTT*GGTAC*TCCAA*TTT*CTCCTGC***AAA*CCCCCCCCCC*T**GAAA*T**GTCATCAGGAGAATCTTCATCTCCATAACT
T*AAA*G*AC*T**G*TAC*TCCA**TT**CTCCT*C*GNAAA*CCCCCCCCCC*T**GAAA*T**GTCATCAGGAGAATCTTCATCTCCATAACT
TTAAAAG**CCTT*GGTAC*TCCAA*TTT*CTCCTG***NAAA*CCCCCCCCC**T**GAAA*T**GTCATCAGGAGAATCTTCATCTCCATAACT
TTAAAAG**CCTT*GGTAC*TCCAA*TTT*CTCCTGC***AAA*CCCCCCCCC**T**GAAA*T**GTCATCAGGAGAATCTTCATCTCCATAACT
TTAAAAG**CCTT*GGTAC*TCCAA*TTT*CTCCTG***NAAA*CCCCCCCCCC*T**GAAA*T**GTCATCAGGAGAATCTTCATCTCCATAACT
TTAAAAG**CCTT*GGTAC*TCCAA*TTT*CTCCTG***NAAA*CCCCCCCCC**T**GAAA*T**GTCATCAGGAGAATCTTCATCTCCATAACT
TTAAAAG**CCTT*GGTAC*TCCAA*TTT*CTCCTGC***AAA*CCCCCCCCCC*T**GAAA*T**GTCATCAGGAGAATCTTCATCTCCATAACT
TTAAAAG**CCTT*GGTAC*TCCAA*TTT*CTCCTG***NAAA*CCCCCCCCCC*T**GAAA*T**GTCATCAGGAGAATCTTCATCTCCATAACT
TTAAAAG**CCTT*GGTAC*TCCAA*TTT*CTCCTG***NAAA*CCCCCCCCCC*T**GAAA*T**GTCATCAGGAGAATCTTCATCTCCATAACT
TTAAAAG**CCTT*GGTAC*TCCAA*TTT*CTCCTGC***AAA*CCCCCCCCC**T**GAAA*T**GTCATCAGGAGAATCTTCATCTCCATAACT
TTAAAAG**CCTT*GGTAC*TCCAA*TTT*CTCCTGC***AAA*CCCCCCCCC**T**GAAA*T**GTCATCAGGAGAATCTTCATCTCCATAACT
TTAAAAG**CCTT*GGTAC*TCCAA*TTT*CTCCTGC***AAA*CCCCCCCCC**T**GAAA*T**GTCATCAGGAGAATCTTCATCTCCATAACT
T*AAA*G*ACCTT*GGTAC*TCCAA*TT**CTCCT*C*GNAAA*CCCCCCCCC**TCCGAAA*T**GTCATCAGGAGAATCTTCATCTCCATAACT
TTAAAAG**CCTT*GGTAC*TCCAA*TTT*CTCCTG****AAA*CCCCCCCCCC*T**GAAA*T**GTCATCAGGAGAATCTTCATCTCCATAACT
TTAAAAG**CCTT*GGTAC*TCCAA*TTT*CTCCTG***NAAAACCCCCCCCCC*TC*GAAAAT**GTCATCAGGAGAATCTTCATCTCCATAACT
TTAAAAG**CCTT*GGTAC*TCCAA*TTT*CTCCTG****AAA*CCCCCCCCCC*TC*GAAA*T**GTCATCAGGAGAATCTTCATCTCCATAACT
TTAAAAG**CCTT*GGTAC*TCCAA*TTT*CTCCTGC***AAA*CCCCCCCCC**T**GAAA*T**GTCATCAGGAGAATCTTCATCTCCATAACT
TTAAAAG**CCTT*GGTACGTCCAA*TTT*CTCCTG***NAAA*CCCCCCCCCC*T**GAAA*T**GTCATCAGGAGAATCTTCATCTCCATAACT
TTAAAAG**CCTT*GGTAC*TCCAA*TTT*CTCCTGC***AAA*CCCCCCCCC**T**GAAA*T**GTCATCAGGAGAATCTTCATCTCCATAACT
TTAAAAG**CCTT*GGTAC*TCCAA*TTT*CTCCTG***NAAA*CCCCCCCCC**T**GAAA*T**GTCATCAGGAGAATCTTCATCTCCATAACT
TTAAA*G**CCTT*GGTAC*TCCAA*TTT*CTCCTG***NAAA*CCCCCCCCCC*T**GAAA*T**GTCATCAGGAGAATCTTCATCTCCATAACT
--------------------------TT**CTCCT*C*GNAAA*CCCCCCCCCC*TC*GAAA*T**GTCATCAGGAGAATCTTCATCTCCATAACT
TTAAAAG**CCTT*GGTAC*TCCAA*TTT*CTCCTGC***AAA*CCCCCCCCCC*T**GAAA*T**GTCATCAGGAGAATCTTCATCTCCATAACT
TTAAAAG**CCTT*GGTAC*TCCAA*TTT*CTCCTGC***AAA*CCCCCCCCC**T**GAAA*T**GTCATCAGGAGAATCTTCATCTCCATAACT
--------------------------TTTACTCCT*C*GNAAA*CCCCCCCCCC*TCCGAAA*TA*GTCATCAGGAGAATCTTCATCTCCATAACT
TTAAAAG**CCTT*GGTAC*TCCAA*TTT*CTCCTGC***AAA*CCCCCCCCCC*TC*GAAA*T**GTCATCAGGAGAATCTTCATCTCCATAACT
TTAAAAG**CCTT*GGTAC*TCCAA*TTT*CTCCTG***NAAA*CCCCCCCCCC*T**GAAA*T**GTCATCAGGAGAATCTTCATCTCCATAACT
TTAAAAG**CCTT*GGTAC*TCCAA*TTT*CTCCTG***NAAA*CCCCCCCCC**T**GAAA*T**GTCATCAGGAGAATCTTCATCTCCATAACT
----------------------------------------AA**CCCCCCCCC**TCCGAAA***NGTCATCAGGAGAATCTTCATCTCCATAACT
TTAAAAG**CCTT*GGTAC*TCCAA*TTT*CTCCTGC***AAA*CCCCCCCCCC*T**GAAA*T**GTCATCAGGAGAATCTTCATCTCCATAACT
TTAAA*G**CCTT*GGTAC*TCCAA*TT**CTCCTG***NAAA*CCCCCCCCC**T**GAAA*T**GTCATCAGGAGAATCTTCATCTCCATAACT
TTAAAAG**CCTT*GGTAC*TCCAA*TTT*CTCCTG***NAAA*CCCCCCCCCC*T**GAAA*T**GTCATCAGGAGAATCTTCATCTCCATAACT
TTAAAAG**CCTT*GGTAC*TCCAA*TTT*CTCCTGC***AAA*CCCCCCCCCC*T**GAAA*T**GTCATCAGGAGAATCTTCATCTCCATAACT
TTAAAAG**CCTT*GGTAC*TCCAA*TTT*CTCCTG***NAAA*CCCCCCCCCC*TC*GAAAAT**GTCATCAGGAGAATCTTCATCTCCATAACT
TTAAAAG**CCTT*GGTAC*TCCAA*TTT*CTCCTGC***AAA*CCCCCCCCCC*T**GAAA*T**GTCATCAGGAGAATCTTCATCTCCATAACT
TTAAAAG**CCTT*GGTAC*TCCAA*TTT*CTCCTGC***AAA*CCCCCCCCC**T**GAAA*T**GTCATCAGGAGAATCTTCATCTCCATAACT
TTAAAAG**CCTT*GGTAC*TCCAA*TTT*CTCCTGC***AAA*CCCCCCCCC**T**GAAA*T**GTCATCAGGAGAATCTTCATCTCCATAACT
TTAAAAG**CCTT*GGTAC*TCCAA*TTT*CTCCTGC***AAA*CCCCCCCCC**T**GAAA*T**GTCATCAGGAGAATCTTCATCTCCATAACT
TTAAA*G**CCTT*GGTAC*TCCAA*TTT*CTCCT*C*GNAAA*CCCCCCCCCCCTC*GAAA*T**GTCATCAGGAGAATCTTCATCTCCATAACT
TTAAAAG**CCTT*GGTAC*TCCAA*TTT*CTCCTG***NAAA*CCCCCCCCCC*T**GAAA*T**GTCATCAGGAGAATCTTCATCTCCATAACT
TTAAAAG**CCTT*GGTAC*TCCAA*TTT*CTCCTGC***AAA*CCCCCCCCC**T**GAAA*T**GTCATCAGGAGAATCTTCATCTCCATAACT
---------CCTT*GGTAC*TCCAA*TTT*CTCCTG***NAAA*CCCCCCCCC**TC*GAAA*T**GTCATCAGGAGAATCTTCATCTCCATAACT
TTAAA*G*ACCTT*GGTAC*TCCAACTT**CTCCT*C*G*AAA*CCCCCCCCC**T**GAAA*T**GTCATCAGGAGAATCTTCATCTCCATAACT
TTAAAAG**CCTT*GGTAC*TCCAA*TTT*CTCCTG***NAAA*CCCCCCCCCCCTC*GAAAAT**GTCATCAGGAGAATCTTCATCTCCATAACT
TTAAAAG**CCTT*GGTAC*TCCAA*TTT*CTCCTG***NAAA*CCCCCCCCCC*T**GAAA*T**GTCATCAGGAGAATCTTCATCTCCATAACT
TTAAAAG**CCTT*GGTAC*TCCAA*TTT*CTCCTG***NAAA*CCCCCCCCC**T**GAAA*T**GTCATCAGGAGAATCTTCATCTCCATAACT
TTAAAAG**CCTT*GGTAC*TCCAA*TTT*CTCCTGC***AA**CCCCCCCC***T**GAAA*T**GTCATCAGGAGAATCTTCATCTCCATAACT
TTAAAAG**CCTT*GGTAC*TCCAA*TTT*CTCCTGC***AAA*CCCCCCCCCC*T**GAAA*T**GTCATCAGGAGAATCTTCATCTCCATAACT
TTAAAAG**CCTT*GGTAC*TCCAA*TTT*CTCCTGCC**AAA*CCCCCCCCCC*T**GAAA*T**GTCATCAGGAGAATCTTCATCTCCATAACT
---------CCTTAGGTAC*TCCAA*TTT*CTCCTG***NAAA*CCCCCCCCCC*T**GAAA*T**GTCATCAGGAGAATCTTCATCTCCATAACT
TTAAAAG**CCTT*GGTAC*TCCAA*TTT*CTCCTGC***AAA*CCCCCCCCCC*T**GAAA*T**GTCATCAGGAGAATCTTCATCTCCATAACT
TTAAAAG**CCTT*GGTAC*TCCAA*TTT*CTCCTG***NAAA*CCCCCCCCCC*T**GAAA*T**GTCATCAGGAGAATCTTCATCTCCATAACT
--------------GGTAC*TCCAA*TTT*CTCCTGC***AAA*CCCCCCCCCCCT**GAAAAT**GTCATCAGGAGAATCTTCATCTCCATAACT
----------------TAC*TCCAA*TTT*CTCCTGC***AAA*CCCCCCCCC**T**GAAA*T**GTCATCAGGAGAATCTTCATCTCCATAACT
--------------------TCCAA*TTT*CTCCTGC***AAA*CCCCCCCCC**T**GAAA*T**GTCATCAGGAGAATCTTCATCTCCATAACT
---------------------CCAA*TTT*CTCCTGC***AA------------------------------------------------------
--------------------------TT**CTCCTGC***AAA*CCCCCCCCC**T**GAAA*T**GTCATCAGGAGAATCTTCATCTCCATAACT
--------------------------TTTACTCCT*C*G*AAA*CCCCCCCCCC*TC*GAAA*T**GTCATCAGGAGAATCTTCATCTCCATAACT
--------------------------TTT*CTCCTGC***AAA*CCCCCCCCC**T**GAAA*T**GTCATCAGGAGAATCTTCATCTCCATAACT
--------------------------------CCTGC***AAA*CCCCCCCCCC*T**GAAA*T**GTCATCAGGAGAATCTTCATCTCCATAACT
----------------------------------------------CCCCCCCCCT**GAAA*T**GTCAT-------------------------
---------------------------------------------------CCCCT**GAAA*T**GTCATCAGGAGAATCTTCATCTCCATAACT
------------------------------------------------------CT**GAAA*T**GTCATCAGGAGAATCTTCATCTCCATAACT
---------------------------------------------------CCCCT**GAAA*T**GTCATCAGGAGAATCTTCATCTCCATAACT
-------------------------------------------------------T**GAAA*T**GTCATCAGGAGAAT----------------
------------------------------------------------------------------GTCATCAGGAGAATCTTCAT----------
-------------------------------------------------------------------TCATCAGGAGAATCTTCATCTCCATAACT
-------------------------------------------------------------------TCATCAGGAGAATCTTCATCT--------
-------------------------------------------------------------------TCATCAGGAGAATCTTCATCTCCATAACT
-------------------------------------------------------------------TCATCAGGAGAATCTTCATCTCCATAACT
--------------------------------------------------------------------CATCAGGAGAATCTTCATCT--------
--------------------------------------------------------------------CATCAGGAGAATCTTCATCTC-------
----------------------------------------------------------------------TCAGGAGAATCTTCATCTCCATAACT
---------------------------------------------------------------------------AGAATCTTCATCTCCATAACT
-----------------------------------------------------------------------------A*TCTTCATCTCCATAACT
---------------------------------------------------------------------------------T*CATCTCCATAACT
---------------------------------------------------------------------------------T*CATCTCCATAACT
------------------------------------------------------------------------------------ATCTCCATAACT
-------------------------------------------------------------------------------------TCTCCATAACT
-------------------------------------------------------------------------------------TCTCCATAACT
-------------------------------------------------------------------------------------TCTCCATAACT
--------------------------------------------------------------------------------------CTCCATAAC
