# Supplementary material for: Simple sequence repeats in Helicobacter canadensis and their role in phase variable expression and C-terminal sequence switching
Source: BMC Genomics. 2010 Jan 27;11:67. doi: 10.1186/1471-2164-11-67 (PMC2823697; doi:10.1186/1471-2164-11-67)
Supplement: Additional file 2 — HCAN_0075. Alignment of the sequencing read data associated with the homopolymeric tract within HCAN_0075. [file 1471-2164-11-67-S2.TXT]

>HCAN_0075_compl
*CCTTAAAA--------------------------------------------------------------------------------------
*CCTTAAAA--------------------------------------------------------------------------------------
*CCTTAAAAAT------------------------------------------------------------------------------------
*CCTTAAAAATT-----------------------------------------------------------------------------------
*CCTTAAAAATTTAAAAT-----------------------------------------------------------------------------
*CCTTAAAAATTTAAAAT*A---------------------------------------------------------------------------
*CCTTAAAAATTTAAAAT*AAA*CTTT--------------------------------------------------------------------
*CCTTAAAAATTTAAAAT*AAA*CTT*GTTT----------------------------------------------------------------
*CCTTAAAAATTTAAAAT*AAA*CTT*GTT*A*TTTT**G-------------------------------------------------------
*CCTTAAAAATTTAAAAT*AAA*CTT*GTT*A*TTTT***CCC----------------------------------------------------
ACCTTAAAAATTTAAAAT*AAA*CTT*GTT*A*TTTT***CCCC---------------------------------------------------
*CCTTAAAAATTTAAAAT*AAA*CTT*GTT*A*TTTT**GCCCC---------------------------------------------------
ACCTTAAAAATTTAAAAT*AAA*CTT*GTT*A*TTTT***CCCC---------------------------------------------------
*CCTTAAAAATTTAAAAT*AAA*CTT*GTT*A*TTTT**GCCCCCCCCCCCCC****TT*A*TTTTTT---------------------------
*CCTTAAAAATTTAAAAT*AAA*CTT*GTT*A*TTTTC*GCCCCCCCCCCCC*****TT*A*TTTTTT---------------------------
*CCTTAAAAATTTAAAAT*AAA*CTT*GTT*A*TTTTC*GCCCCCCCCCCCCCC***TTTA*TTTTTT---------------------------
*CCTTAAAAATTTAAAAT*AAA*CTT*GTT*A*TTTTC*GCCCCCCCCCCCC*****TT*A*TTTTTT---------------------------
*CCTTAAAA*TTTAAAAT*AAA*CTT*GTT*A*TTTTC*GCCCCCCCCCCCCCC***TT*A*TTTTTT---------------------------
*CCTTAAAAATTTAAA*T*AAA*CTT*GTT*A*TTTT**GCCCCCCCCCCCCCC***TT*A*TTTTTT*ACTT*AAATA----------------
*CCTTAAAAATTTAAAAT*AAA*CTT*GTT*A*TTTT**GCCCCCCCCCCCCC****TT*A*TTTTT**ACTT*AAATA----------------
*CCTTAAAAATTTAAAAT*AA**CTT*GTT*A*TTTTC*GCCCCCCCCCCCCC****TT*A*TTTTT**ACTT*AAATA----------------
*CCTTAAAAATTTAAAAT*AAA*CTT*GTT*A*TTTT**GCCCCCCCCCCC******TT*A*TTTTT**ACTT*AAATA----------------
*CCTTAAAAATTTAAAAT*AAA*CTT*GTT*AATTTTC*GCCCCCCCCCCC******TT*A*TTTTT**ACTT*AA*TATG--------------
*CCTTAAAAATTTAAAAT*AAA*CTTTGTT*A*TTTTC*GCCCCCCCCCCCCCCCCCTT*A*TTTTTT*ACTT*AAATATGATTTC---------
*CCTTAAAAATTTAAAAT*AAA*CTT*GTT*A*TTTT**GCCCCCCCCCCCC*****TT*A*TTTTT**ACTT*AAATATGATTTCATTAAAG--
*CCTTAAAAATTTAAAAT*AAA*CTT*GTT*A*TTTTC*GCCCCCCCCCCCCC****TT*A*TTTTT**ACTT*AAATATGATTTCATTAAAG--
*CCTTAAAAATTTAAAAT*AAA*CTT*GTT*A*TTTT**GCCCCCCCCCCCCC****TT*A*TTTTTT*ACTT*AAATATGATTTCATTAAAGA-
*CCTTAAAAATTTAAAAT*AAA*CTT*GTT*A*TTTT**GCCCCCCCCCCCCC****TT*A*TTTTTT*ACTT*AAATATGATTTCATTAAAGAT
ACCTTAAAAATTTAAAAT*AAA*CTT*GTT*A*TTTTC*GCCCCCCCCCCCC*****TT*A*TTTTT**ACTT*AA*TATGATTTCATTAAAGAT
*CCTTAAAAATTTAAAAT*AAA*CTT*GTT*A*TTTT**GCCCCCCCCCCCC*****TT*A*TTTTT**ACTT*AAATATGATTTCATTAAAGAT
*CCTTAAAAATTTAAAAT*AAA*CTT*GTT*A*TTTT**GCCCCCCCCCCCC*****TT*A*TTTTT**ACTT*AAATATGATTTCATTAAAGAT
*CCTTAAAAATTTAAAATTAAA*CTT*GTT*A*TTTT**GCCCCCCCCCCCCCCCCCTT*ACTTTTTT*ACTTTAAATATGATTTCATTAAAGAT
*CCTTAAAAATTTAAAAT*AAA*CTT*GTT*A*TTTTC*GCCCCCCCCCCCCCCC**TT*A*TTTTTTTACTT*AAATATGATTTCATTAAAGAT
*CCTTAAAAATTTAAAAT*AAA*CTT*GTT*A*TTTT**GCCCCCCCCCCCCC****TT*A*TTTTTT*ACTT*AAATATGATTTCATTAAAGAT
*CCTTAAAAATTTAAAAT*AAA*CTT*GTT*A*TTTTC*GCCCCCCCCCCCCC****TT*A*TTTTT**ACTT*AAATATGATTTCATTAAAGAT
*CCTTAAAAATTTAAAAT*AAA*CTT*GTT*A*TTTT**GCCCCCCCCCCCCCC***TT*ACTTTTTT*ACTTTAAATATGATTTCATTAAAGAT
*CCTTAAAAATTTAAAAT*AAA*CTT*GTT*A*TTTT**GCCCCCCCCCCCCC****TT*A*TTTTTT*ACTT*AAATATGATTTCATTAAAGAT
*CCTTAAAAATTTAAAAT*AAA*CTT*GTT*A*TTTT**GCCCCCCCCCCCC*****TT*A*TTTTTT*ACTT*AAATATGATTTCATTAAAGAT
*CCTTAAAA*TTTAAAAT*AAA*CTT*GTT*A*TTTT**GCCCCCCCCCCCCC****TT*A*TTTTTT*ACTT*AAATATGATTTCATTAAAGAT
*CCTTAAAAATTTAAAAT*AAA*CTT*GTT*A*TTTTC*GCCCCCCCCCCCC*****TT*A*TTTTTT*ACTT*AAATATGATTTCATTAAAGAT
*CCTTAAAAATTTAAAAT*AAA*CTT*GTT*A*TTTTC*GCCCCCCCCCCCCCC***TT*A*TTTTTT*ACTT*AAATATGATTTCATTAAAGAT
*CCTTAAAAATTTAAAAT*AAA*CTT*GTTTA*TTTTCCGCCCCCCCCCCCCCC***TTTA*TTTTTT*ACTT*AAATATGATTTCATTAAAGAT
*CCTTAAAAATTTAAAAT*AAA*CTT*GTT*A*TTTT**GCCCCCCCCCCCCCC***TT*A*TTTTT**ACTT*AAATATGATTTCATTAAAGAT
*CCTTAAAA*TTTAAAAT*AAA*CTT*GTT*A*TTTT**GCCCCCCCCCCCCC****TT*A*TTTTTT*ACTT*AAATATGATTTCATTAAAGAT
*CCTTAAAAATTTAAAAT*AAA*CTT*GTT*A*TTTT**GCCCCCCCCCCCCCC***TT*A*TTTTTT*ACTT*AAATATGATTTCATTAAAGAT
*CCTTAAAAATTTAAAAT*AAA*CTT*GTT*A*TTTTCCGCCCCCCCCCCCCC****TTTA*TTTTT**ACTT*AAATATGATTTCATTAAAGAT
*CCTTAAAAATTTAAAAT*AAA*CTT*GTT*A*TTTTC*GCCCCCCCCCCCC*****TT*A*TTTTTT*ACTT*AAATATGATTTCATTAAAGAT
*CCTTAAAA*TTTAAAAT*AAA*CTT*GTT*A*TTTT**GCCCCCCCCCCCCCCCC*TT*A*TTTTTT*ACTT*AAATATGATTTCATTAAAGAT
*CCTTAAAAATTTAAAAT*AAA*CTT*GTT*A*TTTTC*GCCCCCCCCCCCCC****TT*A*TTTTT**ACTT*AAATATGATTTCATTAAAGAT
*CCTTAAAAATTTAAA*T*AAA*CTT*GTT*A*TTTT**GCCCCCCCCCCCCC****TT*A*TTTTT**ACTT*AAATATGATTTCATTAAAGAT
*CCTTAAAAATTTAAAAT*AAA*CTT*GTT*A*TTTT**GCCCCCCCCCCCCC****TT*A*TTTTTT*ACTT*AAATATGATTTCATTAAAGAT
*CCTTAAAAATTTAAAAT*AAA*CTT*GTT*A*TTTT**GCCCCCCCCCCCC*****TT*ACTTTTT**ACTT*AAATATGATTTCATTAAAGAT
*CCTTAAAAATTTAAAAT*AAA*CTT*GTT*A*TTTT**GCCCCCCCCCCCCCC***TT*A*TTTTT**ACTT*AA*TATGATTTCATTAAAGAT
*CCTTAAAAATTTAAAAT*AAA*CTT*GTT*A*TTTTC*GCCCCCCCCCCCCCC***TT*A*TTTTT**ACTT*AAATATGATTTCATTAAAGAT
*CCTTAAAAATTTAAAAT*AAA*CTT*GTT*A*TTTT**GCCCCCCCCCCCCCCC**TT*A*TTTTTT*ACTT*AAATATGATTTCATTAAAGAT
*CCTTAAAAATTTAAAAT*AAA*CTT*GTT*A*TTTT**GCCCCCCCCCCCCC****TT*ACTTTTTT*ACTT*AAATATGATTTCATTAAAGAT
*CCTTAAAAATTTAAAAT*AAA*CTT*GTT*A*TTTT**GCCCCCCCCCCCCCC***TT*ACTTTTTT*ACTT*AAATATGATTTCATTAAAGAT
*CCTTAAAAATTTAAAAT*AAA*CTT*GTT*A*TTTTC*GCCCCCCCCCCCC*****TT*A*TTTTTT*ACTT*AAATATGATTTCATTAAAGAT
*CCTTAAAAATTTAAAAT*AAA*CTT*GTT*A*TTTTC*GCCCCCCCCCCCCC****TT*A*TTTTT**ACTT*AAATATGATTTCATTAAAGAT
*CCTTAAAAATTTAAAAT*AAA*CTT*GTT*A*TTTT**GCCCCCCCCCCCC*****TT*A*TTTTT**ACTT*AAATATGATTTCATTAAAGAT
*CCTTAAAAATTTAAAAT*AAA*CTT*GTT*A*TTTT**GCCCCCCCCCCCCC****TT*ACTTTTT**ACTT*AAATATGATTTCATTAAAGAT
*CCTTAAAAATTTAAAAT*AAA*CTT*GTT*A*TTTT**GCCCCCCCCCCCCCCCCCTT*ACTTTTTT*ACTT*AAATATGATTTCATTAAAGAT
*CCTTAAAAATTTAAAAT*AAA*CTT*GTT*A*TTTT**GCCCCCCCCCCCCCC***TT*A*TTTTT**ACTT*AAATATGATTTCATTAAAGAT
*CCTTAAAAATTTAAAAT*AAA*CTT*GTT*A*TTTT**GCCCCCCCCCCCCC****TT*ACTTTTTT*ACTT*AAATATGATTTCATTAAAGAT
*CCTTAAAAATTTAAAAT*AAA*CTT*GTT*A*TTTT**GCCCCCCCCCCCCC****TT*A*TTTTT**ACTT*AAATATGATTTCATTAAAGAT
*CCTTAAAAATTTAAAAT*AAA*CTT*GTTTA*TTTT**GCCCCCCCCCCC******TT*A*TTTTTT*ACTT*AAATATGATTTCATTAAAGAT
*CCTTAAAAATTTAAAAT*AAA*CTT*GTT*A*TTTT**GCCCCCCCCCCCCC****TT*A*TTTTT**ACTT*AAATATGATTTCATTAAAGAT
*CCTTAAAAATTTAAAAT*AAA*CTT*GTT*A*TTTTC*GCCCCCCCCCCCCC****TT*A*TTTTTT*ACTT*AAATATGATTTCATTAAAGAT
*CCTTAAAAATTTAAAAT*AAA*CTT*GTT*A*TTTT**GCCCCCCCCCCCCC****TT*A*TTTTT**ACTT*AAATATGATTTCATTAAAGAT
*CCTTAAAAATTTAAAAT*AAA*CTT*GTT*A*TTTT**GCCCCCCCCCCCC*****TT*A*TTTTT**ACTT*AAATATGATTTCATTAAAGAT
*CCTTAAAA*TTTAAAAT*AAA*CTT*GTT*A*TTTT**GCCCCCCCCCCCCCC***TT*A*TTTTT**ACTT*AAATATGATTTCATTAAAGAT
*CCTTAAAAATTTAAAAT*AAA*CTT*GTT*A*TTT*C*GCCCCCCCCCCCCC****TT*A*TTTTT**ACTT*AAATATGATTTCATTAAAGAT
*CCTTAAAAATTTAAAAT*AAA*CTT*GTT*A*TTTTC*GCCCCCCCCCCCC*****TT*A*TTTTT**ACTT*AAATATGATTTCATTAAAGAT
*CCTTAAAAATTTAAAAT*AAA*CTT*GTT*A*TTTTC*GCCCCCCCCCCCC*****TT*A*TTTTTT*ACTT*AAATATGATTTCATTAAAGAT
*CCTTAAAAATTTAAAAT*AAA*CTT*GTT*A*TTTT**GCCCCCCCCCCCCCC***TT*A*TTTTTT*ACTT*AAATATGATTTCATTAAAGAT
*CCTTAAAA*TTTAAAAT*AAA*CTT*GTT*A*TTTT**GCCCCCCCCCCCCC****TT*ACTTTTTT*ACTT*AAATATGATTTCATTAAAGAT
*CCTTAAAAATTTAAAAT*AAA*CTT*GTT*A*TTTTC*GCCCCCCCCCCCCC****TT*A*TTTTTT*ACTT*AAATATGATTTCATTAAAGAT
*CCTTAAAAATTTAAAAT*AAA*CTT*GTT*A*TTTTC*GCCCCCCCCCCCC*****TT*A*TTTTTT*ACTT*AAATATGATTTCATTAAAGAT
*CCTTAAAAATTTAAAAT*AAA*CTT*GTT*A*TTTT**GCCCCCCCCCCCCCC***TT*ACTTTTT**ACTT*AAATATGATTTCATTAAAGAT
*CCTTAAAAATTTAAAAT*AAA*CTT*GTT*A*TTTT**GCCCCCCCCCCCCCC***TT*A*TTTTTT*ACTT*AAATATGATTTCATTAAAGAT
*CCTTAAAAATTTAAA*T*AAA*CTT*GTT*A*TTTT**GCCCCCCCCCCCCCC***TT*A*TTTTTT*ACTT*AAATATGATTTCATTAAAGAT
*CCTTAAAA*TTTAAA*T*AAA*CTT*GTT*A*TTTT**GCCCCCCCCCCCCC****TT*A*TTTTTT*ACTT*AAATATGATTTCATTAAAGAT
*CCTTAAAA*TTTAAAAT*AAA*CTT*GTT*A*TTTT**GCCCCCCCCCCCC*****TT*A*TTTTT**ACTT*AAATATGATTTCATTAAAGAT
*CCTTAAAAATTTAAAAT*AAA*CTT*GTT*A*TTTT**GCCCCCCCCCCCCC****TT*A*TTTTTT*ACTT*AAATATGATTTCATTAA*GAT
----------TTTAAAAT*AAA*CTT*GTT*A*TTT-----------------------------------------------------------
----------T**AAAAT*AAA*CTT*GTT*A*TTTT----------------------------------------------------------
----------TTTAAAAT*AAA*CTT*GTT*A*TTTT**GCCCCCCCCCCCCCCC**TT*A*TTTTTT*ACTT*AAATATGATTTCATTAAAGAT
----------T**AAAAT*AAA*CTT*GTT*A*TTTT**GCCCCCCCCCCCC*****TT*A*TTTTTT*ACTT*AAATATGATTTCATTAAAGAT
-------------A***T*AAA*CTT*GTT*A*TTTT**GCCC----------------------------------------------------
-------------AAAAT*AAAACTT*GTT*A*TTTT**GCCCCCCCCCCCCCC***TT*ACTTTTTT*ACTT*AAATATGATTTCATTAAAGAT
-------------------AAA*CTT*GTT*A*TTTT**GCCCCCCC------------------------------------------------
-------------------AAA*CTT*GTT*A*TTTT**GCCCCC--------------------------------------------------
----------------------------------------------------CCCCCTT*A*TTTTTT*ACTT*AAATATGATTTCATTAAAGAT
------------------------------------------------------CCCTT*ACTTTT***ACTT*AA*TATGATTTCATTAAAGAT
--------------------------------------------------------CTT*A*TTTTT**ACTT*AAATAT---------------
--------------------------------------------------------------TTT****ACTT*AAATATGATTTCA--------
--------------------------------------------------------------TT*****ACTT*AAATATGATTTCAT-------
--------------------------------------------------------------TTTTTT*ACTT*AAATATGATTTCATTAAAGAT
--------------------------------------------------------------------------------GATTTCATTAAAGAT
---------------------------------------------------------------------------------ATTTCATTAAAGAT
----------------------------------------------------------------------------------TTTCATTAAAGAT
----------------------------------------------------------------------------------T**CATTAAAGAT
----------------------------------------------------------------------------------TTTCATTAAAGAT
----------------------------------------------------------------------------------TT*CATTAAAGAT
---------------------------------------------------------------------------------------TTAAAGAT
--------------------------------------------------------------------------------------------GAT
----------------------------------------------------------------------------------------------T
----------------------------------------------------------------------------------------------T
----------------------------------------------------------------------------------------------T
