# Supplementary material for: Simple sequence repeats in Helicobacter canadensis and their role in phase variable expression and C-terminal sequence switching
Source: BMC Genomics. 2010 Jan 27;11:67. doi: 10.1186/1471-2164-11-67 (PMC2823697; doi:10.1186/1471-2164-11-67)
Supplement: Additional file 3 — HCAN_0101. Alignment of the sequencing read data associated with the homopolymeric tract within HCAN_0101. [file 1471-2164-11-67-S3.TXT]

>HCAN_0101
AAT-----------------------------------------------------------------------------------------------
AATCACT-------------------------------------------------------------------------------------------
AATCACTTC-----------------------------------------------------------------------------------------
AATCACTTCAAT--------------------------------------------------------------------------------------
AATCACTTCAATT*A-----------------------------------------------------------------------------------
AATCACTTCAATT*ATT---------------------------------------------------------------------------------
AATCACTTCAATT*ATT*CA------------------------------------------------------------------------------
AATCACTTCAATT*ATT*CAAAAT--------------------------------------------------------------------------
AATCACTTCAATT*ATT*CAAAAT--------------------------------------------------------------------------
AATCACTTCAATT*ATT*CAAAAT*A------------------------------------------------------------------------
AATCACTTCAATT*ATT*CAAAAT*A------------------------------------------------------------------------
AATCACTTCAATT*ATT*CAAAAT*A------------------------------------------------------------------------
AATCACTTCAATT*ATT*CAAAAT*AC*TCA-------------------------------------------------------------------
AATCACTTCAATT*ATT*CAAAAT*AC*TCAATCTAGGG-----------------------------------------------------------
AATCACTTCAATT*ATT*CAAAAT*AC*TCAATCTAGGG-----------------------------------------------------------
AATCACTTCAATT*ATT*CAAAAT*AC*TCAATCTAG**TGGG-------------------------------------------------------
AATCACTTCAATT*ATT*CAAAAT*AC*TCAATCTAGG*TGGGGGGGGGGG-----------------------------------------------
AATCACTTCAATT*ATTACAAAATTAC*TCAATCTAGG*TGGGGGGGGGG****TC*TATAATTTT--------------------------------
AATCACTTCAATT*ATT*CAAAAT*AC*TCAATCTAG**TGGGGGGGGGGG****C*TATAATTTT*C*AC---------------------------
AATCACTTCAATT*ATT*CAAAAT*AC*TCAATCTAG**TGGGGGGGGGG*****C*TATAATTTT*C*ACC*TTTT*AA*T*GGATTCTT-------
AATCACTTCAATT*ATT*CAAAAT*AC*TCAATCTAG**TGGGGGGGGG******C*TATAATTTT*C*ACC*TTTT*AA*T*GGATTCT*ATTAGCC
AATCACTTCAATT*ATT*CAAAAT*AC*TCAATCTA***TGGGGGGGGGGG****CGTATAATTTTTC*ACC*TTTT*AA*T*GGATTCT*ATTAGCC
AATCACTTCAATT*ATT*CAAAAT*AC*TCAATCTAG**TGGGGGGGGGGG****C*TATAATTTT*C*ACC*TTTT*AA*T*GGATTCT*ATTAGCC
AATCACTTCAATT*ATT*CAAAAT*AC*TCAATCTAGG*TGGGGGGGGGGGG***C*TATAATTTT*C*ACC*TTTT*AA*T*GGATTCT*ATTAGCC
AATCACTTCAATT*ATT*CAAAAT*AC*TCAATCTAG**TGGGGGGGGGGG****C*TATAATTTT*C*ACC*TTTT*AA*T*GGATTCT*ATTAGCC
AATCACTTCAATTTATT*CAAAAT*AC*TCAATCTAG**TGGGGGGGGGGG****C*TATAATTTT*C*ACC*TTTT*AA*T*GGATTCTTATTAGCC
AATCACTTCAATT*ATT*CAAAAT*AC*TCAATCTAG**TGGGGGGGGGGG****C*TATAATTTT*C*ACC*TTTTTAA*T*GGATTCT*ATTAGCC
AATCACTTCAATT*ATT*CAAAAT*AC*TCAATCTAG**TGGGGGGGGGGGG***C*TATAATTTT*C*ACC*TTTT*AA*T*GGATTCT*ATTAGCC
AATCACTTCAATT*ATT*CAAAAT*AC*TCAATCTAG**TGGGGGGGGGG*****CGTATAATTTT*C*ACC*TTTT*AA*T*GGATTCT*ATTAGCC
AATCACTTCAATT*ATT*CAAAAT*AC*TCAATCTAG**TGGGGGGGGGGG****C*TATAATTTT*C*ACC*TTTT*AA*T*GGATTCT*ATTAGCC
AATCACTTCAATT*ATT*CAAAAT*AC*TCAATCTAG**TGGGGGGGGGGG****C*TATAATTTT*C*ACC*TTTT*AA*T*GGATTCT*ATTAGCC
AATCACTTCAATT*ATT*CAAAAT*AC*TCAATCTAG**TGGGGGGGGGG*****C*TATAATTTT*C*ACC*TTTT*AA*T*GGATTCT*ATTAGCC
AATCACTTCAATT*ATT*CAAAAT*AC*TCAATCTAG**TGGGGGGGGGGG****C*TATAATTTT*C*ACC*TTTT*AA*T*GGATTCT*ATTAGCC
AATCACTTCAATT*ATT*CAAAAT*AC*TCAATCTAG**TGGGGGGGGGGG****C*TATAATTTT*C*ACC*TTTT*AA*T*GGATTCT*ATTAGCC
AATCACTTCAATT*ATT*CAAAAT*AC*TCAATCTAG**TGGGGGGGGGG*****CGTATAATTTT*C*ACC*TTTT*AA*T*GGATTCT*ATTAGCC
AATCACTTCAATT*ATT*CAAAAT*AC*TCAATCTAG**TGGGGGGGGGGGG***C*TATAATTTT*C*ACC*TTTT*AA*T*GGATTCT*ATTAGCC
AATCACTTCAATT*ATT*CAAAAT*AC*TCAATCTAG**TGGGGGGGGGG*****C*TATAATTTT*C*ACC*TTTT*AA*T*GGATTCT*ATTAGCC
AATCACTTCAATT*ATT*CAAAAT*AC*TCAATCTAG**TGGGGGGGGGGGG***C*TATAATTTT*C*ACC*TTTT*AA*T*GGATTCT*ATTAGCC
AATCACTTCAATT*ATT*CAAAAT*ACCTCAATCTAG**TGGGGGGGGG******C*TATAATTTT*C*ACC*TTTT*AAN**GGATTCT*ATTAGCC
AATCACTTCAATT*ATT*CAAA*T*AC*TCAATCTAG**TGGGGGGGGGG*****C*TATAATTTT*C*ACC*TTTT*AA*T*GGATTCT*ATTAGCC
AATCACTTCAATT*ATT*CAAAAT*AC*TCAATCTAG**TGGGGGGGGGG*****C*TATAATTTT*C*ACC*TTTT*AA*T*GGATTCT*ATTAGCC
AATCACTTCAATT*ATT*CAAAAT*AC*TCAATCTAG**TGGGGGGGGGGG****C*TATAATTTT*C*ACC*TTTT*AA*T*GGATTCT*ATTAGCC
AATCACTTCAATT*ATT*CAAAAT*AC*TCAATCTAG**TGGGGGGGGGGG****C*TATAATTTT*C*ACC*TTTT*AA*T*GGATTCT*ATTAGCC
AATCACTTCAATT*ATT*CAAAAT*AC*TCAATCTAG**TGGGGGGGGGGG****CGTATAATTTT*C*ACC*TTTT*AA*T*GGATTCT*ATTAGCC
AATCACTTCAATT*ATT*CAAAAT*AC*TCAATCTAG**TGGGGGGGGGGG****C*TATAATTTT*C*ACC*TTTT*AA*T*GGATTCT*ATTAGCC
AATCACTTCAATT*ATT*CAAAAT*AC*TCAATCTAG**TGGGGGGGGGG*****C*TATAATTTT*C*ACC*TTTT*AA*T*GGATTCT*ATTAGCC
AATCACTTCAATT*ATT*CAAAAT*AC*TCAATCTAG**TGGGGGGGGGG*****C*TATAATTT**C*ACC*TTTT*AA*T*GGATTCT*ATTAGCC
AATCACTTCAATT*ATT*CAAAAT*AC*TCAATCTAG**TGGGGGGGGGGGGG**C*TATAATTTT*C*ACC*TTTT*AA*T*GGATTCT*ATTAGCC
AATCACTTCAATT*ATT*CAAAAT*AC*TCAATCTAGG*TGGGGGGGGGGGG***C*TATAATTTT*C*ACC*TTTT*AA*T*GGATTCT*ATTAGCC
AATCACTTCAATT*ATT*CAAAAT*AC*TCAATCTAG**TGGGGGGGGGGGG***CGTATAATTTT*C*ACC*TTTT*AA*T*GGATTCT*ATTAGCC
AATCACTTCAATT*ATT*CAAAAT*AC*TCAATCTAG**TGGGGGGGGGGG****CGTATAATTTT*C*ACC*TTTT*AA*T*GGATTCT*ATTAGCC
AATCACTTCAATT*ATT*CAAAAT*AC*TCAATCTAG**TGGGGGGGGGGG****C*TATAATTTT*C*ACC*TTTT*AA*T*GGATTCT*ATTAGCC
AATCACTTCAATT*ATT*CAAAAT*AC*TCAATCTAG**TGGGGGGGGGGGG***C*TATAATTTT*C*ACC*TTTT*AA*T*GGATTCT*ATTAGCC
AATCACTTCAATT*ATT*CAAAAT*AC*TCAATCTAG**TGGGGGGGGGGGG***C*TATAATTTT*C*ACC*TTTT*AA*T*GGATTCT*ATTAGCC
AATCACTTCAATT*ATT*CAAAAT*AC*TCAATCTAG**TGGGGGGGGGGGG***C*TATAATTTT*C*ACC*TTTT*AA*T*GGATTCT*ATTAGCC
AATCACTTCAATT*ATT*CAAAAT*AC*TCAATCTA***TGGGGGGGGGG*****C*TATAATTTT*C*ACC*TTTT*AA*T*GGATTCT*ATTAGCC
AATCACTTCAATT*ATT*CAAAAT*AC*TCAATCTAG**TGGGGGGGGGG*****C*TATAATTTT*C*ACC*TTTT*AA*T*GGATTCT*ATTAGCC
AATCACTTCAATT*ATT*CAAAAT*AC*TCAATCTAG**TGGGGGGGGGG*****C*TATAATTTT*C*ACC*TTTT*AA*T*GGATTCT*ATTAGCC
AATCACTTCAATT*ATT*CAAAAT*AC*TCAATCTAG**TGGGGGGGGGGG****C*TATAATTTT*C*ACC*TTTT*AA*T*GGATTCT*ATTAGCC
AATCACTTCAATT*ATT*CAAAAT*AC*TCAATCTAG**TGGGGGGGGGGG****C*TATAATTTT*C*ACC*TTTT*AA*T*GGATTCT*ATTAGCC
AATCACTTCAATT*ATT*CAAAAT*AC*TCAATCTAG**TGGGGGGGGG******C*TATAATTTT*C*ACC*TTTT*AA*T*GGATTCT*ATTAGCC
AATCACTTCAATT*ATT*CAAAAT*AC*TCAATCTAG**TGGGGGGGGGGG****C*TATAATTTT*C*ACC*TTTT*AA*T*GGATTCT*ATTAGCC
AATCACTTCAATT*ATT*CAAAAT*AC*TCAATCTAG**TGGGGGGGGGGG****C*TATAATTTT*C*ACC*TTTT*AA*T*GGATTCT*ATTAGCC
AATCACTTCAATT*ATT*CAAAAT*AC*TCAATCTAG**TGGGGGGGGGGG****CGTATAATTTT*C*ACC*TTTT*AA*T*GGATTCT*ATTAGCC
AATCACTTCAATT*ATT*CAAAAT*AC*TCAATCTAG**TGGGGGGGGGGGG***C*TATAATTTT*C*ACC*TTTT*AA*T*GGATTCT*ATTAGCC
AATCACTTCAATT*ATT*CAAAAT*AC*TCAATCTAGG*TGGGGGGGGGG*****C*TATAATTTT*C*ACC*TTTT*AA*T*GGATTCT*ATTAGCC
AATCACTTCAATT*ATT*CAAAAT*AC*TCAATCTAG**TGGGGGGGGGG*****C*TATAATTTT*C*ACC*TTTT*AA*T*GGATTCT*ATTAGCC
AATCACTTCAATT*ATT*CAAAAT*AC*TCAATCTA***TGGGGGGGGGG*****CGTATAATTTT*C*ACCCTTTTTAA*T*GGATTCT*ATTAGCC
AATCACTTCAATT*ATT*CAAAAT*AC*TCAATCTAG**TGGGGGGGGGGGG***C*TATAATTTT*C*ACC*TTTT*AA*T*GGATTCT*ATTAGCC
AATCACTTCAATT*ATT*CAAAAT*AC*TCAATCTAG**TGGGGGGGGG******C*TATAATTTT*C*ACC*TTTT*AA*T*GGATTCT*ATTAGCC
AATCACTTCAATT*ATT*CAAAAT*AC*TCAATCTAG**TGGGGGGGGGGGG***C*TATAATTTT*C*ACC*TTTT*AA*T*GGATTCT*ATTAGCC
AATCACTTCAATT*ATT*CAAAAT*AC*TCAATCTAG**TGGGGGGGGGG*****C*TATAATTTT*C*ACC*TTTT*AA*T*GGATTCT*ATTAGCC
AATCACTTCAATT*ATT*CAAAAT*AC*TCAATCTA***TGGGGGGGGGGGG***C*TATAATTTT*C*ACC*TTTT*AA*T*GGATTCT*ATTAGCC
AATCACTTCAATT*ATT*CAAAAT*AC*TCAATCTAG**TGGGGGGGGGG*****C*TATAATTTT*C*ACC*TTTT*AA*T*GGATTCT*ATTAGCC
AATCACTTCAATT*ATT*CAAAAT*AC*TCAATCTAG**TGGGGGGGGGG*****C*TATAATTTT*C*ACC*TTTT*AA*T*GGATTCT*ATTAGCC
AATCACTTCAATT*ATT*CAAAAT*AC*TCAATCTAG**TGGGGGGGGGGGG***CGTATAATTTT*C*ACC*TTTT*AA*TTGGATTCT*ATTAGCC
AATCACTTCAATT*ATT*CAAAAT*AC*TCAATCTAG**TGGGGGGGGGG*****C*TATAATTTT*C*ACC*TTTT*AA*T*GGATTCT*ATTAGCC
AATCACTTCAATT*ATT*CAAAAT*AC*TCAATCTAG**TGGGGGGGGGG*****C*TATAATTTT*C*ACC*TTTT*AA*T*GGATTCT*ATTAGCC
AATCACTTCAATT*ATT*CAAAAT*AC*TCAATCTAG**TGGGGGGGGGG*****C*TATAATTTT*C*ACC*TTTT*AA*T*GGATTCT*ATTAGCC
AATCACTTCAATT*ATT*CAAAAT*AC*TCAATCTAG**TGGGGGGGGGGG****C*TATAATTTT*C*ACC*TTTT*AA*T*GGATTCT*ATTAGCC
AATCACTTCAATT*ATT*CAAAAT*AC*TCAATCTAG**TGGGGGGGGGGG****CGTATAATTTT*C*ACC*TTTT*AA*T*GGATTCT*ATTAGCC
AATCACTTCAATT*ATT*CAAAAT*AC*TCAATCTAG**TGGGGGGGGGGGG***C*TATAATTTT*C*ACC*TTTT*AA*T*GGATTCT*ATTAGCC
AATCACTTCAATT*ATT*CAAAAT*AC*TCAATCTAG**TGGGGGGGGGGGG***C*TATAATTTTTC*ACC*TTTT*AA*T*GGATTCT*ATTAGCC
AATCACTTCAATT*ATT*CAAAAT*AC*TCAATCTAGG*TGGGGGGGGGGG****CGTATAATTTT*C*ACC*TTTT*AA*T*GGATTCT*ATTAGCC
AATCACTTCAATT*ATT*CAAAAT*AC*TCAATCTAG**TGGGGGGGGGGG****C*TATAATTTT*C*ACC*TTTT*AA*T*GGATTCT*ATTAGCC
AATCACTTCAATT*ATT*CAAAAT*AC*TCAATCTAG**TGGGGGGGGGGG****CGTATAATTTT*C*ACC*TTTT*AA*T*GGATTCT*ATTAGCC
AATCACTTCAATT*ATT*CAAAAT*AC*TCAATCTA***TGGGGGGGGGG*****CGTATAATTTT*C*ACC*TTTT*AA*T*GGATTCT*ATTAGCC
AATCACTTCAATT*ATT*CAAAAT*AC*TCAATCTAG**TGGGGGGGGGG*****CGTATAATTTT*C*ACC*TTTT*AA*T*GGATTCT*ATTAGCC
AATCACTTCAATT*ATT*CAAAAT*AC*TCAATCTAG**TGGGGGGGGGGGGG**C*TATAATTTT*C*ACC*TTTT*AA*T*GGATTCT*ATTAGCC
AATCACTTCAATT*ATT*CAAAAT*AC*TCAATCTAG**TGGGGGGGGGGGG***CGTATAATTTT*C*ACC*TTTT*AA*T*GGATTCT*ATTAGCC
AATCACTTCAATT*ATT*CAAAAT*AC*TCAATCTAG**TGGGGGGGGGGG****C*TATAATTTT*C*ACC*TTTT*AA*T*GGATTCT*ATTAGCC
AATCACTTCAATT*ATT*CAAAAT*AC*TCAATCTAG**TGGGGGGGGGG*****C*TATAATTTT*C*ACC*TTTT*AA*T*GGATTCT*ATTAGCC
AATCACTTCAATT*ATT*CAAAAT*AC*TCAATCTAG**TGGGGGGGGG******C*TATAATTTT*C*ACC*TTTT*AA*T*GGATTCT*ATTAGCC
AATCACTTCAAT**ATT*CAAA*T*AC*TCAATCTA***TGGGGGGGGGG*****CGTATAATTTT*C*ACC*TTTT*AA*T*GGAT*CT*ATTAGCC
AATCACTTCAATT*ATT*CAAAAT*AC*TCAATCTA***TGGGGGGGGGGG****CGTATAATTTT*C*ACC*TTTT*AA*T*GGATTCT*ATTAGCC
-----CTTCAATT*ATT*CAAAAT*AC*TCAATCTA***TGGGGGGGGGGG****C*TATAATTTT*C*ACC*TTTT*AA*T*GGATTCT*ATTAGCC
------T*CAATT*ATT*CAAAAT*AC*TCAATCTAG**TGGGGGGGGGGGGG**CGTATAATTTT*C*ACC*TTTT*AA*T*GGATTCT*ATTAGCC
------T*CAATT*ATT*CAAAAT*AC*TCAATCTAG**TGGGGGGGGGGGGGG*CGTATAATTTT*C*ACC*TTTT*AA*TTGGATTCT*ATTAGCC
------T*CAATT*ATT*CAAAAT*AC*TCAATCTAG**TGGGGGGGGGGGGG**CGTATAATTTT*C*ACC*TTTT*AA*T*GGATTCT*ATTAGCC
------TTCAATT*ATT*CAAA*T*AC*TCAATCTA***TGGGGGGGGGGG****CGTATAATTTTTC*ACC*TTTT*AA*T*GGATTCT*ATTAGCC
--------CAATT*ATT*CAAAAT*AC*TCAATCTAGG*TGGGGGGGGGGG****C*TATAATTT**C*ACC*TTT**AA*T*GGATTCT*ATTAGCC
--------CAATT*ATT*CAAAAT*AC*TCAATCTAGG*TGGGGGGGGGGG****C*TATAATTTT*C*ACC*TTTT*AA*T*GGATTCT*ATTAGCC
--------CAATTTATT*CAAAAT*AC*TCAA------------------------------------------------------------------
--------CAATT*ATT*CAAAAT*AC*TCAATCTAGG*TGGGGGGGGGGG****CGTATAATTTT*C*ACC*TTTT*AA*T*GGATTCT*ATTAGCC
---------AATT*ATT*CAAAAT*AC*TCAATCTAG**TGGGGGGGGGGGGG**CGTATAATTTT*C*ACC*TTTT*AA*T*GGATTCT*ATTAGCC
-----------TT*ATT*CAAAAT*AC*TCAATCTA***TGGGGGGGGGGG****C*TATAATTTT*C*ACC*TTTT*AA*T*GGATTCT*ATTAGCC
-----------T**ATT*CAAA*T*AC*TCAATCTA--------------------------------------------------------------
-----------TT*ATT*CAAAAT*AC*TCAATCTA***TGGGGGGGGGGG****C*TATAATTTT*C*ACC*TTTT*AA*T*GGATTCT*ATTAGCC
--------------ATT*CAAAAT*AC*TCAATCTAG**TGGGGGGGGGGG****C*TATAATTTT*C*ACC*TTTT*AA*T*GGATTCT*ATTAGCC
-------------------AAAAT*AC*TCAATCTAG**TGGGGGGGGGG*****CGTATAATTTT*C*ACC*TTTT*AA*T*GGATTCT*ATTAGCC
-------------------AAAAT*AC*TCAATCTAG**TGGGG------------------------------------------------------
-----------------------T*AC*TCAATCTAG**TGGGGGGGGGGG****C*TATAATTTT*C*ACC*TTTT*AA*T*GGATTCT*ATTAGCC
-------------------------AC*TCAATCTA***TGGGGGGGGGGGG***CGTATAATTTT*C*ACC*TTTT*AA*T*GGATTCT*ATTAGCC
--------------------------C*TCAATCTAGG*TGGGGGGGGGGGG***C*TATAATTTT*C*ACC*TTTT*AA*T*GGATTCT*ATTAGCC
---------------------------------CTAG**TGGGGGGGGGG*****C*TATAA------------------------------------
----------------------------------TAG**TGGGGGGGGGGG****C*TATAA------------------------------------
-------------------------------------------------GGGGG*C*TATAATTT**CTACC*T------------------------
--------------------------------------------GGGGGGGGGG*C*TATAATTTT*C*ACC*TTTT*AA*T*GGATTCT*ATTAGCC
-------------------------------------------GGGGGGGGGGG*C*TATAATTTT*C*ACC*TTTT*AA*T*GGATTCT*ATTAGCC
-------------------------------------------------GGGGG*C*TATAATTTT*C*ACC*TTTT*AA*T*GGATTCT*ATTAGCC
---------------------------------------------------GGG*CGTATAATTTT*C*ACC*TTTT*AA*TTGGATTCT*ATTAGCC
-----------------------------------------------------G*C*TATAATTTTTC*ACC*TTTT*AA*T*GGATTCT*ATTAGCC
--------------------------------------------------GGGG*CGTATAATTTT*C*ACC*TTTT*AA*T*GGAT*CT*ATTAGCC
--------------------------------------------------GGGG*C*TATAATTTT*C*ACC*TTTT*AA*T*GGATTCT*ATTAGCC
-----------------------------------------------------------TAATTTT*C*ACC*TTTT*AA*T*GGATTCT*ATTAGCC
-----------------------------------------------------------TAATTTT*C*ACC*TTTT*AA*T*GGATTCT*ATTAGCC
------------------------------------------------------------A*TTTT*C*ACC*TTTT*AA*T*GGATTCT*ATTAGCC
------------------------------------------------------------A*TTTT*C*ACC*TTTT*AA*T*GGATT----------
--------------------------------------------------------------T****C*ACC*TTTT*AA*T*GGATTCT*A------
---------------------------------------------------------------------ACC*TTTT*AA*T*GGATTCT*ATTA---
---------------------------------------------------------------------ACC*TTTT*AA*T*GGATTCT*ATTAGCC
-------------------------------------------------------------------------TTTT*AA*T*GGATTCT*ATTAGCC
-------------------------------------------------------------------------TTT**AA*T*GGATTCT*ATTAGCC
-------------------------------------------------------------------------TT***AA*T*GGATTCT*ATTAGCC
------------------------------------------------------------------------------A**T*GGATTCT*ATTAGCC
-----------------------------------------------------------------------------------GGATTCT*ATTAGCC
-------------------------------------------------------------------------------------ATTCT*ATTAGCC
-------------------------------------------------------------------------------------ATTCT*ATTAGCC
-----------------------------------------------------------------------------------------T*ATTAGCC
-------------------------------------------------------------------------------------------ATTAGCC
--------------------------------------------------------------------------------------------T*AGCC
----------------------------------------------------------------------------------------------AGCC
----------------------------------------------------------------------------------------------AGCC
