# Supplementary material for: Simple sequence repeats in Helicobacter canadensis and their role in phase variable expression and C-terminal sequence switching
Source: BMC Genomics. 2010 Jan 27;11:67. doi: 10.1186/1471-2164-11-67 (PMC2823697; doi:10.1186/1471-2164-11-67)
Supplement: Additional file 4 — HCAN_0115. Alignment of the sequencing read data associated with the homopolymeric tract within HCAN_0115. [file 1471-2164-11-67-S4.TXT]

>HCAN_0115
A*TT----------------------------------------------------------------------------------------
A*TT----------------------------------------------------------------------------------------
A*TT**GA------------------------------------------------------------------------------------
A*TT**GA------------------------------------------------------------------------------------
A*TT**GAA*TA--------------------------------------------------------------------------------
A*TT*AGAAATA--------------------------------------------------------------------------------
A*TT**GAAATA--------------------------------------------------------------------------------
A*TT**GAAATA*TGA----------------------------------------------------------------------------
A*TT**GAAATA*TGATAG*AAA---------------------------------------------------------------------
A*TT**GAAATA*TGATAG*AAA---------------------------------------------------------------------
A*TT**GAAATA*TGATAG*AAA---------------------------------------------------------------------
A*TT**GAAATA*TGATAG*AAA---------------------------------------------------------------------
A*TT*AGAAATA*TGATAGTAAA---------------------------------------------------------------------
A*TT**GAAATA*TGATAG*AAA---------------------------------------------------------------------
A*TT**GAAATA*TGATAG*AAA---------------------------------------------------------------------
A*TT**GAAATA*TGATAG*AAACTAAG*AT-------------------------------------------------------------
A*TT**GAAATA*TGATAG*AAACTAAG*ATAAGCT*CGG*TGGGGGGG-------------------------------------------
A*TT**GAAATA*TGATAG*AAACTAAG*ATAAGCT*CGG*TGGGGGGGG**C*AGAGTCATTACAA-------------------------
A*TT**GAAATA*TGATAG*AAACTAAG*ATAAGCT*CGG*TGGGGGGGGG*C*AGAGTCATTACAAT------------------------
A*TT**GAAATA*TGATAG*AAACTAAG*ATAAGCT*CGGGTGGGGGGGGG*C*AGAGTCATTACAAT------------------------
A*TT**GAAATA*TGATAG*AAACTAAG*ATAAGCT*CGG*TGGGGGGGGG*C*AGAGTCATTACAATA-----------------------
A*TT**GAAATA*TGATAG*AAACTAAG*ATAAGCT*CGG*TGGGGGGGGG*C*AGAGTCATTACAATA-----------------------
A*TT**GAAATA*TGATAG*AAACTAAG*ATAAGCT*CGGGTGGGGGGGGG*C*AGAGTCATTACAATAC----------------------
A*TT**GAAATA*TGATAG*AAACTAAG*ATAAGCT*CGG*TGGGGGGGGG*C*AGAGTCATTACAATAC----------------------
A*TT**GAAATA*TGATAG*AAACTAAG*ATAAGCT*CGG*TGGGGGGGGG*C*AGAGTCATTACAATACTC--------------------
A*TT**GAAATA*TGATAG*AAACTAAG*ATAAGCT*CGG*TGGGGGGGGG*C*AGAGTCATTACAATACTCA-------------------
A*TT**GAAATA*TGATAG*AAACTAAG*ATAAGCT*CGG*TGGGGGGGGG*C*AGAGTCATTACAATACTCA-------------------
A*TT**GAAATA*TGATAG*AAACTAAG*ATAAGCT*CGG*TGGGGGGGGG*C*AGAGTCATTACAATACTCA-------------------
A*TT**GAAATA*TGATAG*AAACTAAG*ATAAGCT*CGG*TGGGGGGGGG*C*AGAGTCATTACAATACTCA-------------------
A*TT**GAAATA*TGATAG*AAACTAAG*ATAAGCT*CGG*TGGGGGGGGG*C*AGAGTCATTACAATACTCA-------------------
A*TT**GAAATA*TGATAG*AAACTAAG*ATAAGCT*CGGGTGGGGGGGGG*C*AGAGTCATTACAATACTCAT------------------
A*TT**GAAATA*TGATAG*AAACTAAG*ATAAGCT*CGGGTGGGGGGGGGGCGAGAGTCATTACAATACTCAT*GT---------------
A*TT**GAAATA*TGATAG*AAACTAAG*ATAAGCT*CGG*TGGGGGGGGGGC*AGAGTCATTACAATACTCAT*GTTTA------------
A*TT**GAAATA*TGATAG*AAACTAAG*ATAAGCT*CGG*TGGGGGGGG**C*AGAGTCATTACAATACTCATAGTTTA------------
A*TT**GAAATA*TGATAG*AAACTAAG*ATAAGCT*CGG*TGGGGGGGGG*C*AGAGTCATTACAATACTCAT*GTTTA------------
A*TT**GAAATA*TGATAG*AAACTAAG*ATAAGCT*CGG*TGGGGGGGGG*C*AGAGTCATTACAATACTCAT*GTTTA------------
A*TT**GAAATA*TGATAG*AAACTAAG*ATAAGCT*CGGGTGGGGGGGGG*C*AGAGTCATTACAATACTCAT*GTTTA------------
A*TT**GAAATA*TGATAG*AAACTAAG*ATAAGCT*CGG*TGGGGGGGGGGC*AGAGTCATTACAATACTCAT*GTTTA------------
A*TT**GAAATA*TGATAG*AAACTAAG*ATAAGCT*CGGGTGGGGGGGGG*C*AGAGTCATTACAATACTCAT*GTTTATG----------
A*TT**GAAATA*TGATAG*AAACTAAG*ATAAGCT*CGG*TGGGGGGGGG*CGAGAGTCATTACAATACTCAT*GTTTATG----------
A*TT**GAAATA*TGATAG*AAACTAAG*ATAAGCT*CGG*TGGGGGGGGGGC*AGAGTCATTACAATACTCAT*GTTTATG*ATTTTTT*A
A*TT**GAAATA*TGATAG*AAACTAAG*ATAAGCT*CGG*TGGGGGGGGGGCGAGAGTCATTACAATACTCAT*GTTTATG*ATTTTTT*A
A*TT**GAAATA*TGATAG*AAACTAAG*ATAAGCT*CGGGTGGGGGGGGG*C*AGAGTCATTACAATACTCAT*GTTTATGTATTTTTT*A
A*TT**GAAATA*TGATAG*AAACTAAG*ATAAGCT*CGG*TGGGGGGGGG*C*AGAGTCATTACAATACTCAT*GTTTATG*ATTTTTT*A
A*TT**GAAATA*TGATAG*AAACTAAG*ATAAGCT*CGG*TGGGGGGGGG*C*AGAGTCATTACAATACTCAT*GTTTATG*ATTTTTT*A
A*TT**GAAATA*TGATAG*AAACTAAG*ATAAGCT*CGG*TGGGGGGGGG*C*AGAGTCATTACAATACTCAT*GTTTATG*ATTTTTT*A
AATT**GAAATA*TGATAG*AAACTAAG*ATAAGCT*CGG*TGGGGGGGGG*C*AGAGTCATTACAATACTCAT*GTTTATG*ATTTTTT*A
A*TT**GAAATA*TGATAG*AAACTAAG*ATAAGCT*CGGGTGGGGGGGGG*C*AGAGTCATTACAATACTCAT*GTTTATG*ATTTTTT*A
A*TT**GAAATA*TGATAG*AAACTAAG*ATAAGCT*CGG*TGGGGGGGGG*C*AGAGTCATTACAATACTCAT*GTTTATG*ATTTTTT*A
A*TT**GAAATA*TGATAG*AAACTAAG*ATAAGCT*CGG*TGGGGGGGGG*C*AGAGTCATTACAATACTCAT*GTTTATG*ATTTTTT*A
A*TT**GAAATA*TGATAG*AAACTAAG*ATAAGCT*CGGGTGGGGGGGGGGC*AGAGTCATTACAATACTCAT*GTTTATGTATTTTTT*A
A*TT**GAAATA*TGATAG*AAACTAAG*ATAAGCT*CGG*TGGGGGGGGGGC*AGAGTCATTACAATACTCAT*GTTTATG*ATTTTTT*A
A*TT**GAAATA*TGATAG*AAACTAAG*ATAAGCT*CGG*TGGGGGGGGG*C*AGAGTCATTACAATACTCAT*GTTTATG*ATTTTTT*A
A*TT**GAAATA*TGATAG*AAACTAAG*ATAAGCT*CGGGTGGGGGGGGGGC*AGAGTCATTACAATACTCAT*GTTTATGTATTTTTT*A
A*TT**GAAATA*TGATAG*AAACTAAG*ATAAGCT*CGG*TGGGGGGGGG*C*AGAGTCATTACAATACTCAT*GTTTATG*ATTTTTT*A
A*TT**GAAATA*TGATAG*AAACTAAG*ATAAGCT*CGG*TGGGGGGGGG*C*AGAGTCATTACAATACTCAT*GTTTATG*ATTTTTT*A
A*TT**GAAATA*TGATAG*AAACTAAG*ATAAGCTACGG*TGGGGGGGGGGC*AGAGTCATTACAATACTCAT*GTTTATGTATTTTTT*A
A*TT**GAAATA*TGATAG*AAACTAAG*ATAAGCT*CGGGTGGGGGGGGG*C*AGAGTCATTACAATACTCAT*GTTTATG*ATTTTTT*A
A*TT**GAAATA*TGATAG*AAACTAAG*ATAAGCT*CGG*TGGGGGGGGGGC*AGAGTCATTACAATACTCAT*GTTTATG*ATTTTTT*A
A*TT**GAAATA*TGATAG*AAACTAAG*ATAAGCT*CGG*TGGGGGGGGG*C*AGAGTCATTACAATACTCAT*GTTTATG*ATTTTT**A
A*TT**GAAATA*TGATAG*AAACTAAG*ATAAGCT*CGG*TGGGGGGGGG*C*AGAGTCATTACAATACTCAT*GTTTATG*ATTTTTT*A
A*TT**GAAATA*TGATAG*AAACTAAG*ATAAGCT*CGG*TGGGGGGGGG*C*AGAGTCATTACAATACTCAT*GTTTATG*ATTTTTT*A
A*TT**GAAATA*TGATAG*AAACTAAG*ATAAGCT*CGG*TGGGGGGGGGGC*AGAGTCATTACAATACTCAT*GTTTATG*ATTTTTT*A
A*TT**GAAATA*TGATAG*AAACTAAG*ATAAGCT*CGG*TGGGGGGGGG*C*AGAGTCATTACAATACTCAT*GTTTATG*ATTTTTT*A
A*TT**GAAATA*TGATAG*AAACTAAG*ATAAGCT*CGG*TGGGGGGGGG*C*AGAGTCATTACAATACTCAT*GTTTATG*ATTTTTT*A
A*TT**GAAATA*TGATAG*AAACTAAG*ATAAGCT*CGG*TGGGGGGGGG*C*AGAGTCATTACAATACTCAT*GTTTATG*ATTTTTT*A
A*TT**GAAATA*TGATAG*AAACTAAG*ATAAGCT*CGG*TGGGGGGGGG*C*AGAGTCATTACAATACTCAT*GTTTATG*ATTTTTT*A
A*TT**GAAATA*TGATAG*AAACTAAG*ATAAGCT*CGG*TGGGGGGGGG*C*AGAGTCATTACAATACTCAT*GTTTATG*ATTTTTT*A
A*TT**GAA*TA*TGATAG*AAACTAAG*ATAAGCT*CGG*TGGGGGGGGG*CGAGAGTCATTACAATACTCAT*GTTTATG*ATTTTTT*A
AATTT*GAAATAATGATAG*AAACTAAG*ATAAGCT*CG**TGGGGGGGGG*CGAGAGTCATTACAATACTCAT*GTTTATG*ATTTTTT*A
A*TT**GAA*TA*TGATAG*AAACTAAG*ATAAGCT*CGG*TGGGGGGGGG*C*AGAGTCATTACAATACTCAT*GTTTATG*ATTTTT**A
A*TT**GAAATA*TGATAG*AAACTAAG*ATAAGCT*CGGGTGGGGGGGGGGC*AGAGTCATTACAATACTCAT*GTTTATG*ATTTTTT*A
A*TT**GAAATA*TGATAG*AAACTAAG*ATAAGCT*CGGGTGGGGGGGGGGC*AGAGTCATTACAATACTCAT*GTTTATG*ATTTTT**A
A*TT**GAAATA*TGATAG*AAACTAAG*ATAAGCT*CGG*TGGGGGGGGG*C*AGAGTCATTACAATACTCAT*GTTTATG*ATTTTTT*A
A*TT**GAAATA*TGATAG*AAACTAAG*ATAAGCT*CGG*TGGGGGGGGG*C*AGAGTCATTACAATACTCAT*GTTTATG*ATTTTTT*A
A*TT**GAAATA*TGATAG*AAACTAAG*ATAAGCT*CGG*TGGGGGGGGG*C*AGAGTCATTACAATACTCAT*GTTTATG*ATTTTTT*A
A*TT**GAAATA*TGATAG*AAACTAAG*ATAAGCT*CGG*TGGGGGGGGG*C*AGAGTCATTACAATACTCAT*GTTTATG*ATTTTTT*A
A*TT**GAAATA*TGATAG*AAACTAAG*ATAAGCT*CGG*TGGGGGGGGG*C*AGAGTCATTACAATACTCAT*GTTTATG*ATTTTTT*A
A*TT**GAAATA*TGATAG*AAACTAAG*ATAAGCT*CGG*TGGGGGGGGG*C*AGAGTCATTACAATACTCAT*GTTTATG*ATTTTTT*A
A*TT**GAAATA*TGATAG*AAACTAAG*ATAAGCT*CGG*TGGGGGGGGGGC*AGAGTCATTACAATACTCAT*GTTTATG*ATTTTTT*A
A*TT**GAAATA*TGATAG*AAACTAAG*ATAAGCT*CGG*TGGGGGGGGG*C*AGAGTCATTACAATACTCAT*GTTTATG*ATTTTTT*A
A*TT**GAAATA*TGATAG*AAACTAAG*ATAAGCT*CGG*TGGGGGGGGG*C*AGAGTCATTACAATACTCAT*GTTTATG*ATTTTTT*A
A*TT**GAAATA*TGATAG*AAACTAAG*ATAAGCT*CGG*TGGGGGGGGG*C*AGAGTCATTACAATACTCAT*GTTTATG*ATTTTTT*A
A*TT**GAAATA*TGATAG*AAACTAAG*ATAAGCT*CGG*TGGGGGGGGG*C*AGAGTCATTACAATACTCAT*GTTTATG*ATTTTTT*A
A*TT**GAAATA*TGATAG*AAACTAAG*ATAAGCT*CGG*TGGGGGGGGG*C*AGAGTCATTACAATACTCAT*GTTTATG*ATTTTTT*A
A*TT**GAAATA*TGATAG*AAACTAAG*ATAAGCT*CGG*TGGGGGGGGG*C*AGAGTCATTACAATACTCAT*GTTTATG*ATTTTTT*A
A*TT**GAAATA*TGATAG*AAACTAAG*ATAAGCT*CGG*TGGGGGGGGGGC*AGAGTCATTACAATACTCAT*GTTTATG*ATTTTTT*A
A*TT**GAAATA*TGATAG*AAACTAAG*ATAAGCT*CGG*TGGGGGGGGG*C*AGAGTCATTACAATACTCAT*GTTTATG*ATTTTTT*A
A*TT**GAAATA*TGATAG*AAACTAAG*ATAAGCT*CG**TGGGGGGGGGGCGAGAGTCATTACAATACTCAT*GTTTATG*ATTTTTT*A
A*TT**GAAATA*TGATAG*AAACTAAG*ATAAGCT*CGG*TGGGGGGGGGGC*AGAGTCATTACAATACTCAT*GTTTATG*ATTTTTT*A
A*TT**GAAATA*TGATAG*AAACTAAG*ATAAGCT*CGG*TGGGGGGGGG*C*AGAGTCATTACAATACTCAT*GTTTATG*ATTTTTT*A
A*TT**GAAATA*TGATAG*AAACTAAG*ATAAGCT*CGG*TGGGGGGGGGGC*AGAGTCATTACAATACTCAT*GTTTATG*ATTTTTT*A
A*TT**GAAATA*TGATAG*AAACTAAG*ATAAGCT*CGG*TGGGGGGGGG*C*AGAGTCATTACAATACTCAT*GTTTATG*ATTTTTT*A
A*TT**GAAATA*TGATAG*AAACTAAG*ATAAGCT*CGG*TGGGGGGGGG*C*AGAGTCATTACAATACTCAT*GTTTATGTATTTTT**A
A*TT**GAAATA*TGATAG*AAACTAAG*ATAAGCT*CGG*TGGGGGGGG**C*AGAGTCATTACAATACTCAT*GTT*ATG*ATTTTT**A
A*TT**GAAATA*TGATAG*AAACTAAG*ATAAGCT*CGG*TGGGGGGGGGGC*AGAGTCATTACAATACTCAT*GTTTATG*ATTTTTT*A
A*TT**GAAATA*TGATAG*AAACTAAG*ATAAGCT*CGG*TGGGGGGGGG*C*AGAGTCATTACAATACTCAT*GTTTATG*ATTTTTT*A
A*TT**GAAATA*TGATAG*AAACTAAG*ATAAGCT*CGG*TGGGGGGGGGGCGAGAGTCATTACAATACTCAT*GTTTATG*ATTTTTT*A
A*TT**GAAATA*TGATAG*AAACTAAG*ATAAGCT*CGG*TGGGGGGGGG*C*AGAGTCATTACAATACTCAT*GTTTATG*ATTTTTT*A
A*TT**GAAATA*TGATAG*AAACTAAG*ATAAGCT*CGG*TGGGGGGGGG*C*AGAGTCATTACAATACTCAT*GTTTATG*ATTTTTT*A
A*TT**GAAATA*TGATAG*AAACTAA*NATAAGCT*CGGGTGGGGGGGGG*C*AGAGTCATTACAATACTCAT*GTT--------------
A*TT**GAAATA*TGATAG*AAACTAAG*ATAAGCT*CGG*TGGGGGGGGG*C*AGAGTCATTACAATACTCAT*GTTTATG*ATTTTTT*A
A*TT**GAAATA*TGATAG*AAACTAAG*ATAAGCT*CGG*TGGGGGGGGG*C*AGAGTCATTACAATACTCAT*GTTTATG*ATTTTTT*A
A*TT**GAAATA*TGATAG*AA*CTAAG*ATAAGCT*CGG*TGGGGGGGGG*C*AGAGTCATTACAATACTCAT*GTTTATG*ATTTTTT*A
A*TT**GAAATA*TGATAG*AAACTAAG*ATAAGCT*CGGGTGGGGGGGGGGC*AGAGTCATTACAATACTCAT*GTTTATGTATTTTTT*A
A*TT**GAAATA*TGATAG*AAACTAAG*ATAAGCT*CGG*TGGGGGGGGG*C*AGAGTCATTACAATACTCAT*GTTTATG*ATTTTTT*A
A*TT**GAAATA*TGATAG*AAACTAAG*ATAAGCT*CGG*TGGGGGGGGG*C*AGAGTCATTACAATACTCAT*GTTTATG*ATTTTTT*A
--------------GATAG*AAACTAAG*ATAAGCT*C------------------------------------------------------
--------------GATAG*AAACTAAG*ATAAGCT*C------------------------------------------------------
---------------ATAG*AAACTAAG*ATAAGCT*CGG*TGGGGGGGGG*C*AGAGTCATTACAATACTCAT*GTTTATG*ATTTTTT*A
---------------ATAG*AAACTAAG*ATAAGCT*CG**TGGGGGGGGG*CGAGAGTCATTACAATACTCAT*GTTTATG*ATTTTTT*A
---------------ATAG*AAACTAAG*ATAAGCT*CGG*TGGGGGGGGGGCGAGAGTCATTACAATACTCAT*GTTTATG*ATTTTTT*A
-----------------AG*AAACTAAG*ATAAGCT*CGG*TGGGGGGGGG*C*AGAGTCATTACAATACTCAT*GTTTATG*ATTTTTT*A
-----------------AG*AAACTAAG*ATAAGCT*CGG*T--------------------------------------------------
------------------G*AAACTAAG*ATAAGCT*CG**TGGGGGGGG**C*AGAGTCATTACAATACTCAT*GTTTATG*ATTTTTT*A
---------------------------G*ATAAGCT*CGG*TGGGGGGGGGGC*AGAGTCATTACAATACTCAT*GTTTATG*ATTTTTT*A
-----------------------------ATAAGCT*CGG*TGGGGGGGGGGCGAGAGTCATTACAATACTCAT*GTTTATG*ATTTTTTTA
------------------------------TAAGCT*CG**TGGGGGGGGG*CGAGAGTCATTACAATACTCAT*GTTTATG*ATTTTTT*A
----------------------------------CT*CGG*TGGGGGGGGG*C*AGAGTCATTACAATACTCAT*GTTTATG*ATTTTTT*A
--------------------------------------------------GGC*AGAGTCATTACAATACTC--------------------
-----------------------------------------------GGGGGC*AGAGTCATTACAATACTCAT*GTTTATG*ATTTTTT*A
----------------------------------------------GGGGGGC*AGAGTCATTACAATACTCAT*GTTTATG*ATTTTTT*A
----------------------------------------------------C*AGAGTCATTACAATACTCAT*GTTTATG*ATTTTTT*A
----------------------------------------------------------TCATTACAATACTCAT*GTTTA------------
----------------------------------------------------------TCATTACAATACTCAT*GTTT-------------
----------------------------------------------------------TCATTACAATACTCAT*GTTT-------------
----------------------------------------------------------TCATTACAATACTCAT*GTTTA------------
-----------------------------------------------------------CATTACAATACTCAT*GTTTAT-----------
------------------------------------------------------------ATTACAATACTCAT*GTTTATG*ATTTTTT*A
-------------------------------------------------------------TTACAATACTCAT*GTTTATGTATTTTT**A
-------------------------------------------------------------TTACAATACTCAT*GTTTATG*ATTTTTT*A
-----------------------------------------------------------------AATACTCAT*GTTTATG*ATTT-----
----------------------------------------------------------------------------TTTATG*ATTTTTT*A
----------------------------------------------------------------------------TTTATG*ATTTTTT*A
----------------------------------------------------------------------------TTTATG*ATTTTTT*A
--------------------------------------------------------------------------------TG*ATTTTTT*A
--------------------------------------------------------------------------------TG*ATTTTTT*A
---------------------------------------------------------------------------------G*ATTTTTT*A
---------------------------------------------------------------------------------G*ATTTTTT*A
-----------------------------------------------------------------------------------ATTTTTT*A
------------------------------------------------------------------------------------T******A
-------------------------------------------------------------------------------------------A
