# Supplementary material for: Simple sequence repeats in Helicobacter canadensis and their role in phase variable expression and C-terminal sequence switching
Source: BMC Genomics. 2010 Jan 27;11:67. doi: 10.1186/1471-2164-11-67 (PMC2823697; doi:10.1186/1471-2164-11-67)
Supplement: Additional file 5 — HCAN_0151. Alignment of the sequencing read data associated with the homopolymeric tract within HCAN_0151. [file 1471-2164-11-67-S5.TXT]

>HCAN_0151
G---------------------------------------------------------------------------------------------------
GG--------------------------------------------------------------------------------------------------
GG*C------------------------------------------------------------------------------------------------
GG*C*AA---------------------------------------------------------------------------------------------
GG*C*AAA*T------------------------------------------------------------------------------------------
GGAC*AAA*TT-----------------------------------------------------------------------------------------
GG*C*AAA*TT-----------------------------------------------------------------------------------------
GG*C*AAA*TT-----------------------------------------------------------------------------------------
GG*C*AAA*TTATTTTT*A---------------------------------------------------------------------------------
GG*C*AAA*TTATTTTT*AA--------------------------------------------------------------------------------
GG*C*AAA*TTATTTTT*AA--------------------------------------------------------------------------------
GG*C*AAA*TTATTTTT*A*C-------------------------------------------------------------------------------
GG*C*AAA*TTATTTTT*A*C*AAAT--------------------------------------------------------------------------
GG*C*AAA*TTATTTTT*A*C*AAAT--------------------------------------------------------------------------
GG*C*AAA*TTATTTTT*A*C*AAATAT------------------------------------------------------------------------
GG*C*AAA*TTATTTTT*A*C*AAATATTTCTTTG-----------------------------------------------------------------
GG*C*AAA*TTATTTTT*A*C*AAATATTTCTTTG*C**TT-----------------------------------------------------------
GG*C*AAA*TTATTTTT*A*C*AAATATTTCTTTG*CGGTTT*GGG------------------------------------------------------
GG*C*AAA*TTATTTTT*A*C*AAATATTTCTTTG*C**TTT*GGG------------------------------------------------------
GG*C*AAA*TTATTTTT*A*C*AAATATTTCTTTG*C**TTT*GGGGGGGGGGG****T**G**AAGGG-------------------------------
GG*C*AAA*TTATTTTT*A*C*AAATATTTCTTTG*CG*TTT*GGGGGGGGGGGGG**T**G**AAGGGCGTAT--------------------------
GG*C*AAA*TTATTTTT*A*C*AAATATTTCTTTG*C**TTT*GGGGGGGGGGGGGGGT**G**AAGGGCGTATAG------------------------
GG*C*AAA*TTATTTTT*A*C*AAATATTTCTTTG*C**TTT*GGGGGGGGGGGGG**T*****AAGGGCGTATAGAT**AA------------------
GG*C*AAA*TTATTTTT*A*C*AAATATTTCTTTG*CG*TTT*GGGGGGGGGGGG***T**G**AAGGGCGTATAGATT*AAAA----------------
GG*C*AAA*TTATTTTT*A*C*AAATATTTCTTTG*CG*TTT*GGGGGGGGGGGG***T**G**AAGGGCGTATAGAT**AAAA*TTT------------
GG*C*AAA*TTATTTTT*A*C*AAATATTTCTTTG*CG*TTT*GGGGGGGGGGGG***T**G**AAGGGCGTATAGAT**AAAA*TTT------------
GG*C*AAAATTATTTTT*A*C*AAATATTTCTTTG*CG*TTT*GGGGGGGGGGGGG**T**G**AAGGGCGTATAGAT**AAAA*TTTTT----------
GG*C*AAA*TTATTTTT*A*C*AAATATTTCTTTG*C**TTT*GGGGGGGGGGGGGG*T*****AAGGGCGTATAGAT**AAAA*TTTTTGA*CACTAAA
GG*C*AAA*TTATTTTT*A*C*AAATATTTCTTTG*C**TTT*GGGGGGGGGGGGG**T*N***AAGGGCGTATAGAT**AAAA*TTTTTGA*CACTAAA
GG*C*AAA*TTATTTTT*A*C*AAATATTTCTTTG*C**TTT*GGGGGGGGGGGGGG*T*N***AAGGGCGTATAGAT**AAAA*TTTTTGA*CACTAAA
GG*C*AAA*TTATTTTT*A*C*AAATATTTCTTTG*CG*TTT*GGGGGGGGGGGGGG*T*N***AAGGGCGTATAGAT**AAAA*TTTT*GA*CACTAAA
GG*C*AAA*TTATTTTT*A*C*AAATATTTCTTTG*C**TTT*GGGGGGGGGGGGG**T**G**AAGGGCGTATAGAT**AAAA*TTTTTGA*CACTAAA
GG*C*AAA*TTATTTTT*A*C*AAATATTTCTTTG*C**TTT*GGGGGGGGGGGGGG*T**G**AAGGGCGTATAGAT**AAAA*TTTTTGA*CACTAAA
GG*C*AAA*TTATTTTT*A*CTAAATATTTCTTTG*CG*TTT*GGGGGGGGGGGG***T**GG*AAGGGCGTATAGAT**AAAA*TTTT*GA*CACTAAA
GG*C*AAA*TTATTTTT*A*C*AAATATTTCTTTG*C**TTT*GGGGGGGGGGGGG**T*N***AAGGGCGTATAGAT**AAAA*TTTTTGA*CACTAAA
---------------------------------------------------------------------CGTATAGA**NAAAAATTTTTGA*CACTAAA
GG*C*AAA*TTATTTTT*A*C*AAATATTTCTTTG*C**TTT*GGGGGGGGGGGG***T**G**AAGGGCGTATAGAT**AAAA*TTTTTGA*CACTAAA
GG*C*AAA*TTATTTTT*AAC*AAATATTTCTT*G*CG*TTT*GGGGGGGGGGGGGGGT*N***AAGGGCG-----------------------------
GG*C*AAA*TTATTTTT*A*C*AAATATTTCTTTG*C**TTT*GGGGGGGGGGGG***T**G**AAGGGCGTATAGAT**AAAA*TTTTTGA*CACTAAA
GG*C*AAA*TTATTTTT*A*C*AAATATTTCTTTG*CG*TTT*GGGGGGGGGGGGG**T**G**AAGGGCGTATAGAT**AAAA*TTTTTGA*CACTAAA
GG*C*AAA*TTATTTTT*A*C*AAATATTTCTTTG*C**TTT*GGGGGGGGGGGG***T**GG*AAGGGCGTATAGAT**AAAA*TTTTTGA*CACTAAA
GG*C*AAA*TTATTTTT*A*C*AAATATTTCTTTG*C**TTT*GGGGGGGGGGGG***T*N***AAGGGCGTATAGAT**AAAA*TTTTTGA*CACTAAA
GG*C*AAA*TTATTTTT*A*C*AAATATTTCTTTG*C**TTT*GGGGGGGGGGG****T**G**AAGGGCGTATAGAT**AAAA*TTTTTGA*CACTAAA
GG*C*AAA*TTATTTTT*A*C*AAATATTTCTTTG*C**TTT*GGGGGGGGGGG****T**G**AAGGGCGTATAGAT**AAAA*TTTTTGA*CACTAAA
GG*C*AAA*TTATTTTT*A*C*AAATATTTCTTTG*C**TTT*GGGGGGGGGGGGG**T**GG*AAGGGCGTATAGAT**AAAA*TTTTTGA*CACTAAA
GG*C*AAA*TTATTTTT*A*C*AAATATTTCTTTG*CG*TTT*GGGGGGGGGGGGGG*T*N***AAGGGCGTATAGAT**AAAA*TTTT*GA*CACTAAA
GG*C*AAA*TTATTTTT*A*C*AAATATTTCTTTG*C**TTT*GGGGGGGGGGGGGG*T*****AAGGGCGTATAGAT**AAAA*TTTTTGA*CACTAAA
GG*CTAAA*TTATTTTT*A*C*AAATATTTCTTTG*CG*TTT*GGGGGGGGGGGGGG*T*N***AAGGGCGTATAGAT**AAA**TTTT*GA*CACTAAA
GG*C*AAA*TTATTTTT*A*C*AAATATTTCTTTG*C**TTT*GGGGGGGGGGGGG**T*N***AAGGGCGTATAGAT**AAAA*TTTTTGA*CACTAAA
GG*C*AAA*TTATTTTT*A*C*AAATATTTCTTTG*C**TTT*GGGGGGGGGGGGG**T**G**AAGGGCGTATAGAT**AAAA*TTTTTGA*CACTAAA
GG*C*AAA*TTATTTTTTAAC*AAATATTTCTTTG*CG*TTT*GGGGGGGGGGGGGG*T**G**AAGGGCGTATAGAT**AAAA*TTTTTGA*CACTAAA
GG*C*AAA*TTATTTTT*A*C*AAATATTTCTTTG*C**TTT*GGGGGGGGGGGGG**T*****AAGGGCGTATAGAT**AAAA*TTTTTGA*CACTAAA
GG*C*AAA*TTATTTTT*A*C*AAATATTTCTTTG*C**TTT*GGGGGGGGGGGGG**T**G**AAGGGCGTATAGAT**AAAA*TTTTTGA*CACTAAA
GG*C*AAA*TTATTTTT*A*C*AAATATTTCTTTG*C**TTT*GGGGGGGGGGGGG**T*N***AAGGGCGTATAGAT**AAAA*TTTTTGA*CACTAAA
GG*C*AAA*TTATTTTT*A*C*AAATATTTCTTTG*C**TTT*GGGGGGGGGGGGG**T**G**AAGGGCGTATAGAT**AAAA*TTTTTGA*CACTAAA
GG*C*AAA*TTATTTTT*A*C*AAATATTTCTTTG*C**TTT*GGGGGGGGGGGGG**T*N***AAGGGCGTATAGAT**AAAA*TTTTTGA*CACTAAA
GG*C*AAA*TTATTTTT*A*C*AAATATTTCTTTG*CG*TTT*GGGGGGGGGGGGGG*T*N***AAGGGCGTATAGAT**AAAA*TTTTTGA*CACTAAA
GG*C*AAA*TTATTTTT*A*C*AAATATTTCTTTG*C**TTT*GGGGGGGGGGGGG**T**GG*AAGGGCGTATAGAT**AAAA*TTTTTGA*CACTAAA
GG*C*AAA*TTATTTTT*A*C*AAATATTTCTTTG*C**TTT*GGGGGGGGGGGGG**T**GG*AAGGGCGTATAGAT**AAAA*TTTTTGA*CACTAAA
GG*C*AAA*TTATTTTT*A*C*AAATATTTCTTTG*C**TTT*GGGGGGGGGGGGG**T**G**AAGGGCGTATAGAT**AAAA*TTTTTGA*CACTAAA
GG*C*AAA*TTATTTTT*A*C*AAATATTTCTTTG*C**TTT*GGGGGGGGGGGG***T**G**AAGGGCGTATAGAT**AAAA*TTTTTGA*CACTAAA
GG*C*AAA*TTATTTTT*A*C*AAATATTTCTTTG*C**TTT*GGGGGGGGGGGG***T**G**AAGGGCGTATAGAT**AAAA*TTTTTGA*CACTAAA
GG*C*AAA*TTATTTTT*A*C*AAATATTTCTTTG*CG*TTT*GGGGGGGGGGGGG**T**GG*AAGGGCGTATAGAT**AAAA*TTTTTGA*CACTAAA
GG*C*AAA*TTATTTTT*A*C*AAATATTTCTTTG*CG*TTT*GGGGGGGGGGGG***T**G**AAGGGCGTATAGAT**AAAA*TTTTTGA*CACTAAA
G**C*AAA*TTATTTTT*A*C*AAATATTTCTTTG*C**TTT*GGGGGGGGGGGGG**T**GG*AAGGGCGTATAGAT**AAAA*TTTTTGA*CACTAAA
GG*C*AAA*TTATTTTT*A*C*AAATATTTCTTTG*CG*TTT*GGGGGGGGGGGGGG*T**G**AAGGGCGTATAGAT**AAAA*TTTTTGA*CACTAAA
GG*C*AAA*TTATTTTT*A*C*AAATATTTCTTTG*CG*TTT*GGGGGGGGGGGGGG*T**GG*AAGGGCGTATAGAT**AAAA*TTTTTGA*CACTAAA
GG*C*AAA*TTATTTTT*A*C*AAATATTTCTTTG*C**TTT*GGGGGGGGGGGG***T**G**AAGGGCGTATAGAT**AAAA*TTTTTGA*CACTAAA
GG*C*AAA*TTATTTTT*A*C*AAATATTTCTTTG*C**TTT*GGGGGGGGGGGGG**T**G**AAGGGCGTATAGAT**AAAA*TTTTTGA*CACTAAA
GG*C*AAA*TTATTTTT*A*C*AAATATTTCTTTG*C**TTT*GGGGGGGGGGGG***T**G**AAGGGCGTATAGAT**AAAA*TTTTTGA*CACTAAA
GG*C*AAA*TTATTTTT*A*C*AAATATTTCTTTG*CG*TTT*GGGGGGGGGGGGGG*T*N***AAGGGCGTATAGAT**AAAA*TTTT*GA*CACTAAA
GG*C*AAA*TTATTTTT*A*C*AAATATTTCTTTG*C**TTT*GGGGGGGGGGG****T**GG*AAGGGCGTATAGAT**AAAA*TTTTTGA*CACTAAA
GG*C*AAA*TTATTTTT*A*C*AAATATTTCTTTG*C**TTT*GGGGGGGGGGGGG**T**G**AAGGGCGTATAGAT**AAAA*TTTTTGA*CACTAAA
GG*C*AAA*TTATTTTT*A*C*AAATATTTCTTTG*C**TTT*GGGGGGGGGGGGGGGT*N***AAGGGCGTATAGAT**AAAA*TTTTTGA*CA-----
GG*C*AAA*TTATTTTT*A*C*AAATATTTCTTTG*C**TTT*GGGGGGGGGGGGG**T**G**AAGGGCGTATAGAT**AAAA*TTTTTGA*CACTAAA
-----------------------------------------------------------------------TATAGA**NAAAA*TTTTTGA*CACTAAA
GG*C*AAA*TTATTTTT*A*C*AAATATTTCTTTG*C**TTT*GGGGGGGGGGGG***T**GG*AAGGGCGTATAGAT**AAAA*TTTTTGA*CACTAAA
GG*C*AAA*TTATTTT**A*C*AAATATTTCTT*G*CG*TTT*GGGGGGGGGGGGGG*T*N***AAGGGCGTATAGAT**AAA**TTTT*GA*CACTAAA
GG*C*AAA*TTATTTTT*A*C*AAATATTTCTTTG*C**TTT*GGGGGGGGGGG****T**G**AAGGGCGTATAGAT**AAAA*TTTTTGA*CACTAAA
GG*C*AAA*TTATTTTT*A*C*AAATATTTCTTTG*C**TTT*GGGGGGGGGGGG***T**G**AAGGGCGTATAGAT**AAAA*TTTTTGA*CACTAAA
GGAC*AAA*TTATTTTT*A*C*AAATATTTCTTTG*C**TTT*GGGGGGGGGGGGG**T*N***AAGGGCGTATAGAT**AAAA*TTTT*GAACACTAAA
GG*C*AAA*TTATTTTT*A*C*AAATATTTCTTTG*C**TTT*GGGGGGGGGGG****T**G**AAGGGCGTATAGAT**AAAA*TTTTTGA*CACTAAA
GG*C*AAA*TTATTTTT*A*C*AAATATTTCTTTGGC**TTT*GGGGGGGGGGGGGG*T**G**AAGGGCGTATAGAT**AAAA*TTTTTGA*CACTAAA
GG*C*AAA*TTATTTTT*A*C*AAATATTTCTTTG*C**TTTTGGGGGGGGGGGGGGGT**G**AAGGGCGTATAGAT**AAAA*TTTTTGA*CACTAAA
GG*C*AAA*TTATTTTT*A*C*AAATATTTCTTTG*C**TTT*GGGGGGGGGGGGG**T**G**AAGGGCGTATAGAT**AAAA*TTTTTGA*CACTAAA
GG*C*AAA*TTATTTTT*A*C*AAATATTTCTTTG*C**TTT*GGGGGGGGGGGG***T**GG*AAGGGCGTATAGAT**AAAA*TTTTTGA*CACTAAA
GG*C*AAA*TTATTTTT*A*C*AAATATTTCTTTG*C**TTT*GGGGGGGGGGGGG**T*N***AAGGGCGTATAGAT**AAAA*TTTTTGA*CACTAAA
GG*C*AAA*TTATTTTT*A*C*AAATATTTCTTTG*CG*TTT*GGGGGGGGGGGG***T**G**AAGGGCGTATAGAT**AAAA*TTTT*GA*CACTAAA
GG*C*AAA*TTATTTTT*A*C*AAATATTTCTTTG*C**TTT*GGGGGGGGGGGGG**T*N***AAGGGCGTATAGATT*AAAA----------------
GG*C*AAA*TTATTTTT*A*C*AAATATTTCTTTG*CG*TTT*GGGGGGGGGGGGGG*TT*GG*AAGGGCGTATAGAT**AAAA*TTTTTGA*CACTAAA
GG*C*AAA*TTATTTTT*A*C*AAATATTTCTTTG*C**TTT*GGGGGGGGGGGGGGGT**GG*AAGGGCGTATAGAT**AAAA*TTTTTGA*CACTAAA
GG*C*AAA*TTATTTTT*A*C*AAATATTTCTTTG*C**TTT*GGGGGGGGGGGGGG*T*N***AAGGGCGTATAGAT**AAAA*TTTTTGA*CACTAAA
GG*C*AAA*TTATTTTT*A*C*AAATATTTCTTTG*C**TTT*GGGGGGGGGGGGG**T**G**AAGGGCGTATAGAT**AAAA*TTTTTGA*CACTAAA
GG*C*AAA*TTATTTTT*A*C*AAATATTTCTTTGGC**TTT*GGGGGGGGGGGGGGGT**G**AAGGGCGTATAGAT**AAAA*TTTTTGA*CACTAAA
GG*C*AAA*TTATTTTT*A*C*AAATATTTCTTTG*CG*TTT*GGGGGGGGGGGGG**T**G**AAGGGCGTATAGAT**AAAA*TTTTTGA*CACTAAA
GG*C*AAA*TTATTTTT*A*C*AAATATTTCTTTG*C**TTT*GGGGGGGGGGGGG**T*N***AAGGGCGTATAGAT**AAAA*TTTTTGA*CACTAAA
GG*C*AAA*TTATTTTT*A*C*AAATATTTCTTTG*C**TTT*GGGGGGGGGGGGG**T*N***AAGGGCGTATAGAT**AAAA*TTTTTGA*CACTAAA
GG*C*AAA*TTATTTTT*A*C*AAATATTTCTTTG*C**TTT*GGGGGGGGGGGG***T**G**AAGGGCGTATAGAT**AAAA*TTTTTGA*CACTAAA
GG*C*AAA*TTATTTTT*A*C*AAATATTTCTTTG*C**TTT*GGGGGGGGGGGG***T**G**AAGGGCGTATAGAT**AAAA*TTTTTGA*CACTAAA
GG*C*AAA*TTATTTTT*A*C*AAATATTTCTTTG*C**TTT*GGGGGGGGGGGGG**T**G**AAGGGCGTATAGAT**AAAA*TTTTTGA*CACTAAA
GG*C*AAA*TTATTTTT*A*C*AAATATTTCTTTG*C**TTT*GGGGGGGGGGGGGG*T**G**AAGGGCGTATAGAT**AAAA*TTTTTGA*CACTAAA
GG*C*AAA*TTATTTTT*A*C*AAATATTTCTTTG*C**TTT*GGGGGGGGGGGGG**T*N***AAGGGCGTATAGAT**AAAA*TTTTTGA*CACTAAA
---C*AAA*TTATTTTT*A*C*AAAT--------------------------------------------------------------------------
-----AAA*TTATTTTT*A*C*AAATATTTCTTTG*C**TTT*GGGGGGGGGGGG***T**G**AAGGGCGTATAGAT**AAAA*TTTTTGA*CACTAAA
-----AAA*TTATTTTT*A*CTAAATATTTCTTTG*C**TTT*GGGGGGGGGGGG***T**G**AAGGGCGTATAGAT**AAA**TTTT*GA*CACTAAA
-----A***TTATTTTT*A*C*AAATATTTC---------------------------------------------------------------------
---------TTATTTTT*A*C*AAATATTTCT--------------------------------------------------------------------
------------T*****A*C*AAATATTTCTTTG*C**TTT*G--------------------------------------------------------
----------------------AA*TATTTCTTTG*C**TTT*GGG------------------------------------------------------
----------------------AA*TATTTCTTTG*C**TTT*GGGGGGGGGGGGGG*T**GG*AAGGGCGTATAGAT**AAAA*TTTTTGA*CACTAAA
----------------------AAATATTTCTTTG*C**TTT*GGGGGGGGGGGG***T**GGGAAGGGCGTATAGAT**AAAA*TTTTTGA*CACTAAA
-------------------------TATTTCTTTG*C**TTT*GGGGGG---------------------------------------------------
-------------------------TATTTCTTTG*C**TTT*GGGGGG---------------------------------------------------
---------------------------TT*CTTTG*C**TTT*GGGGGGGGGGGGG**T**G**AAGGGCGTATAGAT**AAAA*TTTTTGA*CACTAAA
------------------------------CTTTG*C**TTT*GGGGGGGGGGG****T**G**AAGGGCGTATAGAT**AAAA*TTTTTGA*CACTAAA
-----------------------------------------------------GGGGGT**G**AAGGGCGTATAGAT**AAAA*TTTTTGA*CACTAAA
------------------------------------------------------GGGGT**G**AAGGGCGTATAGAT**A-------------------
-------------------------------------------------GGGGGGGGGT**G**AAGGGCGTA---------------------------
-------------------------------------------------------GGGT**GG*AAGGGCGTATAGAT**AAAA*TTTTTGA*CACTAAA
-------------------------------------------------------GGGT**G**AAGGGCGTATAGAT**AAAA*TTTTTGA*CACTAAA
----------------------------------------------------------T**GG*AAGGGCGTATAGAT**AAAA*TTTTTGA*CACTAAA
----------------------------------------------------------T**GG*AAGGGCGTATAGAT**AAAA*TTTTTGA*CACTAAA
----------------------------------------------------------------AAGGGCGTATAGAT**AAAA*TTTTTGA*CACTAAA
----------------------------------------------------------------AAGGGCGTATAGAT**AAAA*TT-------------
----------------------------------------------------------------AAGGGCGTATAGAT**AAAA*TTTTTGA*CACTAAA
------------------------------------------------------------------------ATAGAT**AAAA*TTTT*GA*CAC----
-------------------------------------------------------------------------TAGAT**AAAA*TTTTTGA*CACT---
--------------------------------------------------------------------------AGAT**AAAA*TTTTTGA*CACTAA-
--------------------------------------------------------------------------------AA***TTTT*GA*CACTAAA
--------------------------------------------------------------------------------AAAAATTTTTGA*CACTAAA
--------------------------------------------------------------------------------AAAA*TTTTTGA*CACTAAA
--------------------------------------------------------------------------------AAA**TTTTTGA*CACTAAA
--------------------------------------------------------------------------------A****TTTTTGA*CACTAAA
--------------------------------------------------------------------------------AAAA*TTTTTGA*CACTAAA
-------------------------------------------------------------------------------------TTTTTGA*CACTAAA
-------------------------------------------------------------------------------------------A*CACTAAA
---------------------------------------------------------------------------------------------CACTAAA
---------------------------------------------------------------------------------------------CACTAAA
---------------------------------------------------------------------------------------------CACTAAA
-----------------------------------------------------------------------------------------------CTAAA
------------------------------------------------------------------------------------------------TAAA
------------------------------------------------------------------------------------------------TAAA
------------------------------------------------------------------------------------------------TAAA
