# Supplementary material for: Simple sequence repeats in Helicobacter canadensis and their role in phase variable expression and C-terminal sequence switching
Source: BMC Genomics. 2010 Jan 27;11:67. doi: 10.1186/1471-2164-11-67 (PMC2823697; doi:10.1186/1471-2164-11-67)
Supplement: Additional file 6 — HCAN_0153. Alignment of the sequencing read data associated with the homopolymeric tract within HCAN_0153. [file 1471-2164-11-67-S6.TXT]

>HCAN_0153
T*GTTCA----------------------------------------------------------------------------------------------
T*GTTCATAG-------------------------------------------------------------------------------------------
T*GTTCATAG-------------------------------------------------------------------------------------------
T*GTTCATAGAAT----------------------------------------------------------------------------------------
T*GTTCATAGAAT----------------------------------------------------------------------------------------
T*GTTCATAGAATC---------------------------------------------------------------------------------------
T*GTTCATAGAATCC--------------------------------------------------------------------------------------
T*GTTCATAGAATCCA*****T-------------------------------------------------------------------------------
T*GTTCATAGAATCCA*****TT------------------------------------------------------------------------------
T*GTTCATAGAATCCA*****TT------------------------------------------------------------------------------
T*GTTCATAGAATCCA*****TTA*T---------------------------------------------------------------------------
T*GTTCATAGAATCCA*****TTA*TTGT------------------------------------------------------------------------
T*GTTCATAGAATCCA*****TTA*TTGTCTTGGCAG----------------------------------------------------------------
T*GTTCATAGAATCCA*****TTA*TTGTCTTGGCAGG*A-------------------------------------------------------------
T*GTTCATAGAATCCA*****TTA*TTGTCTTGGCAGG*A*T-----------------------------------------------------------
T*GTTCATAGAATCCA*****TTA*TTGTCTTGGCAGG*A*TGGG--------------------------------------------------------
T*GTTCATAGAATCCA*****TTA*TTGTCTTGGCAGG*A*TGGG--------------------------------------------------------
T*GTTCATAGAATCCA*****TTA*TTGTCTTGGCAGG*A*TGGGGGGG----------------------------------------------------
T*GTTCATAGAATCCA*****TTA*TTGTCTTGGCAGG*A*TGGGGGGG----------------------------------------------------
T*GTTCATAGAATCCA*****TTA*TTGTCTTGGCAGG*A*TGGGGGGGGGGGG***C**TT*G*TA----------------------------------
T*GTTCATAGAATCCA*****TTA*TTGTCTTGGCAGG*A*TGGGGGGGGGGGGG**C**TT*G*TA----------------------------------
T*GTTCATAGAATCCA*****TTA*TTGTCTTGGCAGG*A*TGGGGGGGGGG*****C**TT*G*TA----------------------------------
T*GTTCATAGAATCCA*****TTA*TTGTCTTGGCAGG*A*TGGGGGGGGGGG****C**TT*G*TA*T*GCGAC--------------------------
T*GTTCATAGAATCCA*****TTA*TTGTCTTGGCAGG*A*TGGGGGGGGGGGG***C**TT*G*TA*T*GCGAC--------------------------
T*GTTCATAGAATCCA*****TTA*TTGTCTTGGCAGG*A*TGGGGGGGGGGGGG**C**TT*G*TA*T*GCGACTA------------------------
T*GTTCATAGAATCCA*****TTA*TTGTCTTGGCAGG*AGTGGGGGGGGGGG****C**TT*G*TA*T*GCGACTACTAAAA------------------
T*GTTCATAGAATCCA*****TTA*TTGTCTTGGCAGG*AGTGGGGGGGGGGG****C**TT*G*TA*T*GCGACTACTAAA*TAAA--------------
T*GTTCATAGAATCCA*****TTA*TTGTCTTGGCAGG*A*TGGGGGGGGGGGGG**C**TT*G*TA*T*GCGACTACTAAA*TAAAA-------------
T*GTTCATAGAATCCA*****TTA*TTGTCTTGGCAGG*A*TGGGGGGGGGGG****C**TT*G*TA*T*GCGACTACTAAA*TAAAA*TTA**TTA----
T*GTTCATAGAATCCA*****TTA*TTGTCTTGGCAGG*A*TGGGGGGGGGGGG***C**TT*G*TA*T*GCGACTACTAAAATAAAA*TTA**TTACA--
T*GTTCATAGAATCCA*****TTA*TTGTCTTGGCAGG*A*TGGGGGGGGGGG****C**TT*G*TA*T*GCGACTACTAAA*TAAAA*TTA**TTACA--
T*GTTCATAGAATCCA*****TTA*TTGTCTTGGCAGG*A*TGGGGGGGGGGGG***C**TT*G*TA*T*GCGACTACTAAA*TAAAA*TTA**TTACAG-
T*GTTCATAGAATCCA*****TTA*TTGTCTTGGCAGG*A*TGGGGGGGGGG*****C**TT*G*TA*T*GCGACTACTAAA*TAAAA*TTA**TTACAGA
T*GTTCATAGAATCCA*****TTA*TTGTCTTGGCAGG*A*TGGGGGGGGG******C**TT*G*TA*T*GCGACTACTAAA*TAAAA*TTA**TTACAGA
T*GTTCATAGAATCCA*****TTA*TTGTCTTGGCAGG*A*TGGGGGGGGGGGGG**C**TT*G*TA*T*GCGACTACTAAA*TAAAA*TTA**TTACAGA
T*GTTCATAGAATCCA*****TTA*TTGTCTTGGCAGG*A*TGGGGGGGGGGGGG**C**TT*G*TA*T*GCGACTACTAAA*TAAAA*TTA**TTACAGA
T*GTTCATAGAATCCA*****TTA*TTGTCTTGGCAGG*A*TGGGGGGGGGGG****C**TT*G*TA*T*GCGACTACTAAA*TAAAA*TTA**TTACAGA
T*GTTCATAGAATCCA*****TTA*TTGTCTTGGCAGG*A*TGGGGGGGGGGGGGG*C**TT*G*TA*T*GCGACTACTAAA*TAAAA*TTA**TTACAGA
T*GTTCATAGAATCCA*****TTA*TTGTCTTGGCAGG*AGTGGGGGGGGGGGGGG*C**TT*G*TA*T*GCGACTACTAAA*TAAAA*TTA**TTACAGA
T*GTTCATAGAATCCA*****TTA*TTGTCTTGGCAGG*A*TGGGGGGGGGGGG***C**TT*G*TA*T*GCGACTACTAAA*TAAAA*TTA**TTACAGA
T*GTTCATAGAATCCA*****TTA*TTGTCTTGGCAGG*A*TGGGGGGGGGGG***TC**TT*G*TA*T*GCGACTACTAAA*TAAAA*TTA**TTACAGA
*NGTTCATAGAATCCA*****TTA*TTGTCTTGGCAGG*A*TGGGGGGGGGGGG***CG*TT*G*TA*T*GCGACTACTAAA*TAAAA*TTA**TTACAGA
T*GTTCATAGAATCCA*****TTA*TTGTCTTGGCAGG*AGTGGGGGGGGGGGGG**C**TT*G*TA*T*GCGACTACTAAA*TAAAA*TTA**TTACAGA
*NGTTCATAGAATCCA*****TTA*TTGTCTTGGCAGG*A*TGGGGGGGGGGG****C**TT*G*TA*T*GCGACTACTAAA*TAAAA*T*A**TTACAGA
T*GTTCATAGAATCCA*****TTA*TTGTCTTGGCAGG*A*TGGGGGGGGGGGGG**C**TT*G*TA*T*GCGACTACTAAA*TAAAA*TTA**TTACAGA
T*GTTCATAGAATCCA*****TTA*TTGTCTTGGCAGGGAGTGGGGGGGGGGGGG**C**TT*G*TA*T*GCGACTACTAAA*TAAAA*TTA**TTACAGA
T*GTTCATAGAATCCA*****TTA*TTGTCTTGGCAGG*A*TGGGGGGGGGGG****C**TT*G*TA*T*GCGACTACTAAA*TAAAA*TTA**TTACAGA
T*GTTCATAGAATCCA*****TTA*TTGTCTTGGCAGG*AGTGGGGGGGGGGG****C**TT*G*TA*T*GCGACTACTAAA*TAAAA*TTA**TTACAGA
T*GTTCATAGAATCCA*****TTA*TTGTCTTGGCAGG*A*TGGGGGGGGGGG****CG*TT*G*TA*T*GCGACTACTAAA*TAAAA*TTA**TTACAGA
T*GTTCATAGAATCCA*****TTA*TTGTCTTGGCAGG*A*TGGGGGGGGGGGGG**C**TT*G*TA*T*GCGACTACTAAA*TAAAA*TTA**TTACAGA
T*GTTCATAGAATCCA*****TTA*TTGTCTTGGCAGG*A*TGGGGGGGGGGG****CG*TT*G*TA*T*GCGACTACTAAA*TAAAA*TTA**TTACAGA
T*GTTCATAGAATCCA*****TTA*TTGTCTTGGCAGG*AGTGGGGGGGGGGGG***CG*TT*G*TA*T*GCGACTACTAAA*TAAA**TTA**TTACAGA
T*GTTCATAGAATCCA*****TTA*TTGTCTTGGCAGG*A*TGGGGGGGGGGGG***C**TT*G*TA*T*GCGACTACTAAA*TAAAA*TTA**TTACAGA
T*GTTCATAGAATCCA*****TTA*TTGTCTTGGCAGG*A*TGGGGGGGGGGGGG**C**TT*G*TA*T*GCGACTACTAAA*TAAAA*TTA**TTACAGA
T*GTTCATAGAATCCA*****TTA*TTGTCTTGGCAGG*A*TGGGGGGGGGGGGGG*C**TT*G*TA*T*GCGACTACTAAA*TAAAA*TTA**TTACAGA
T*GTTCATAGAATCCA*****TTA*TTGTCTTGGCAGG*A*TGGGGGGGGGGG****CG*TT*G*TA*T*GCGACTACTAAA*TAAAA*TTA**TTACAGA
T*GTTCATAGAATCCA*****TTA*TTGTCTTGGCAGG*AGTGGGGGGGGGGGGG**C**TT*G*TA*T*GCGACTACTAAA*TAAAA*TTA**TTACAGA
T*GTTCATAGAATCCA*****TTA*TTGTCTTGGCAGG*AGTGGGGGGGGGGGG***C**TT*G*TA*T*GCGACTACTAAA*TAAAA*TTA**TTACAGA
T*GTTCATAGAATCCA*****TTA*TTGTCTTGGCAGG*A*TGGGGGGGGGG*****CG*TT*G*TA*T*GCGACTACTAAA*TAAAA*TTA**TTACAGA
T*GTTCATAGAATCCA*****TTA*TTGTCTTGGCAGG*A*TGGGGGGGGGGG****C**TT*G*TA*T*GCGACTACTAAA*TAAAA*TTA**TTACAGA
T*GTTCATAGAATCCA*****TTA*TTGTCTTGGCAGG*A*TGGGGGGGGGGGG***C**TT*G*TA*T*GCGACTACTAAA*TAAAA*TTA**TTACAGA
T*GTTCATAGAATCCA*****TTA*TTGTCTTGGCAGG*AGTGGGGGGGGGGGG***CG*TT*G*TA*T*GCGACTACTAAA*TAAAA*TTA**TTACAGA
T*GTTCATAGAATCCA*****TTA*TTGTCTTGGCAGG*AGTGGGGGGGGGGG****C**TT*G*TA*T*GCGACTACTAAA*TAAAA*TTA**TTACAGA
T*GTTCATAGAATCCA*****TTA*TTGTCTTGGCAGG*A*TGGGGGGGGGG*****C**TT*G*TA*T*GCGACTACTAAA*TAAAA*TTA**TTACAGA
T*GTTCATAGAATCCA*****TTA*TTGTCTTGGCAGG*AGTGGGGGGGGGGGG***C**TT*G*TA*T*GCGACTACTAAA*TAAAA*TTA**TTACAGA
T*GTTCATAGAATCCA*****TTA*TTGTCTTGGCAGG*A*TGGGGGGGGGGGGGG*C**TT*G*TA*T*GCGACTACTAAA*TAAAA*TTA**TTACAGA
T*GTTCATAGAATCCA*****TTA*TTGTCTTGGCAGG*AGTGGGGGGGGGGGG***C**TT*G*TA*T*GCGACTACTAAA*TAAAA*TTA**TTACAGA
T*GTTCATAGAATCCA*****TTA*TTGTCTTGGCAGG*A*TGGGGGGGGGGGGG**C**TT*G*TA*T*GCGACTACTAAA*TAAAA*TTA**TTACAGA
T*GTTCATAGAATCCA*****TTA*TTGTCTTGGCAGG*A*TGGGGGGGGGGGG***C**TT*G*TA*T*GCGACTACTAAA*TAAAA*TTA**TTACAGA
T*GTTCATAGAATCCA*****TTA*TTGTCTTGGCAGG*AGTGGGGGGGGGGG****CG*TT*G*TA*T*GCGACTACTAAA*TAAAA*TTA**TTACAGA
T*GTTCATAGAATCCA*****TTA*TTGTCTTGGCAGG*A*TGGGGGGGGGGG****CG*TT*GGTA*T*GCGACTACTAAA*TAAAA*TTA**TTACAGA
T*GTTCATAGAATCCA*****TTA*TTGTCTTGGCAGG*A*TGGGGGGGGGGGG***CG*TT*G*T*NT*GCGACTACTAAA*TAAAA*TTA**TTACAGA
T*GTTCATAGAATCCA*****TTA*TTGTCTTGGCAGG*A*TGGGGGGGGGGGGGG*C**TT*GGTA*T*GCGACTACTAAA*TAAAA*TTA**TTACAGA
T*GTTCATAGAATCCA*****TTA*TTGTCTTGGCAGG*A*TGGGGGGGGGGGGG**C**TT*G*TA*T*GCGACTACTAAA*TAAAA*TTA**TTACAGA
T*GTTCATAGAATCCA*****TTA*TTGTCTTGGCAGG*A*TGGGGGGGGGGG****CG*TT*G*TA*T*GCGACTACTAAA*TAAAA*TTA**TTACAGA
T*GTTCATAGAATCCA*****TTA*TTGTCTTGGCAGG*A*TGGGGGGGGGGG****C**TT*G*TA*T*GCGACTACTAAA*TAAAA*TTA**TTACAGA
T*GTTCATAGAATCCA*****TTA*TTGTCTTGGCAGG*A*TGGGGGGGGGGGGG**C**TT*G*TA*T*GCGACTACTAAA*TAAAA*TTA**TTACAGA
T*GTTCATAGAATCCA*****TTA*TTGTCTTGGCAGG*A*TGGGGGGGGGGGG***C**TT*G*TA*T*GCGACTACTAAA*TAAAA*TTA**TTACAGA
T*GTTCATAGAATCCA*****TTA*TTGTCTTGGCAGG*A*TGGGGGGGGGGG****C**TT*G*TA*T*GCGACTACTAAA*TAAAA*TTA**TTACAGA
T*GTTCATAGAATCCA*****TTA*TTGTCTTGGCAGG*A*TGGGGGGGGGGGG***CG*TTN**TA*T*GCGACTA------------------------
T*GTTCATAGAATCCA*****TTA*TTGTCTTGGCAGGGA*TGGGGGGGGGGG****CGGTT*G*TA*T*GCGACTACTAAA*TAAAA*TTAA*TTACAGA
T*GTTCATAGAATCCA*****TTA*TTGTCTTGGCAGG*AGTGGGGGGGGGGG****C**TT*G*TA*T*GCGACTACTAAA*TAAAA*TTA**TTACAGA
T*GTTCATAGAATCCA*****TTA*TTGTCTTGGCAGG*A*TGGGGGGGGGGGGG**C**TT*GGTA*T*GCGACTACTAAA*TAAAA*TTA**TTACAGA
T*GTTCATAGAATCCA*****TTA*TTGTCTTGGCAGG*A*TGGGGGGGGGGGGG**C**TT*G*TA*T*GCGACTACTAAA*TAAAA*TTA**TTACAGA
T*GTTCATAGAATCCA*****TTA*TTGTCTTGGCAGG*AGTGGGGGGGGGGGG***C**TT*G*TA*T*GCGACTACTAAA*TAAAA*TTA**TTACAGA
T*GTTCATAGAATCCA*****TTA*TTGTCTTGGCAGG*A*TGGGGGGGGGGGG***C**TT*G*TA*T*GCGACTACTAAA*TAAAA*TTA**TTACAGA
T*GTTCATAGAATCCA*****TTA*TTGTCTTGGCAGG*AGTGGGGGGGGGGGG***C**TT*G*TA*T*GCGACTACTAAA*TAAAA*TTA**TTACAGA
T*GTTCATAGAATCCA*****TTA*TTGTCTTGGCAGG*AGTGGGGGGGGGGGG***C**TT*G*TA*T*GCGACTACTAAA*TAAAA*TTA**TTACAGA
T*GTTCATAGAATCCA*****TTA*TTGTCTTGGCAGG*AGTGGGGGGGGGGGG***C**TT*G*TA*T*GCGACTACTAAA*TAAAA*TTA**TTACAGA
T*GTTCATAGAATCCA*****TTA*TTGTCTTGGCAGG*A*TGGGGGGGGGGGG***C**TT*GGTA*T*GCGACTACTAAA*TAAAA*TTA**TTACAGA
T*GTTCATAGAATCCA*****TTA*TTGTCTTGGCAGG*A*TGGGGGGGGGGGG***CG*TT*G*TA*T*GCGACTACTAAA*TAAAA*TTA**TTACAGA
T*GTTCATAGAATCCA*****TTA*TTGTCTTGGCAGG*A*TGGGGGGGGGGGG***C**TT*G*TA*T*GCGACTACTAAA*TAAAA*TTA**TTACAGA
T*GTTCATAGAATCCA*****TTA*TTGTCTTGGCAGG*A*TGGGGGGGGGGG****C**TT*G*TA*T*GCGACTACTAAA*TAAAA*TTA**TTACAGA
T*GTTCATAGAATCCA*****TTA*TTGTCTTGGCAGG*A*TGGGGGGGGGGGG***C**TT*G*TA*T*GCGACTACTAAA*TAAAA*TTA**TTACAGA
T*GTTCATAGAATCCAAAAAATT*NTTGTCTTGGCAGG*AGTGGGGGGGGGGGGG**C**TT*G*TA*T*GCGACTACTAAA*TAAAA*TTA**TTACAGA
T*GTTCATAGAATCCA*****TTA*TTGTCTTGGCAGG*A*TGGGGGGGGGGG****C**TT*G*TA*T*GCGACTACTAAA*TAAAA*TTA**TTACAGA
T*GTTCATAGAATCCA*****TTA*TTGTCTTGGCAGG*A*TGGGGGGGGGGG****C**TT*G*TA*T*GCGACTACTAAA*TAAAA*TTA**TTACAGA
T*GTTCATAGAATCCA*****TTA*TTGTCTTGGCAGG*AGTGGGGGGGGGGGG***C**TT*G*TA**NGCGACTACTAAA*TAAAA*TTA**TTACAGA
T*GTTCATAGAATCCA*****TTA*TTGTCTTGGCAGG*A*TGGGGGGGGGGGGG**C**TT*G*TA*T*GCGACTACTAAA*TAAAA*TTA**TTACAGA
T*GTTCATAGAATCCA*****TTA*TTGTCTTGGCAGG*A*TGGGGGGGGGGGGG**C**TT*G*TA*T*GCGACTACTAAA*TAAAA*TTA**TTACAGA
T*GTTCATAGAATCCA*****TTA*TTGTCTTGGCAGG*A*TGGGGGGGGGGGGGG*C**TT*G*TA*T*GCGACTACTAAA*TAAAA*TTA**TTACAGA
T*GTTCATAGAATCCA*****TTA*TTGTCTTGGCAGG*AGTGGGGGGGGGGGG***C**TT*G*TA*T*GCGACTACTAAA*TAAAA*TTA**TTACAGA
T*GTTCATAGAATCCA*****TTA*TTGTCTTGGCAGG*AGTGGGGGGGGGGGG***C**TT*G*TA*T*GCGACTACTAAA*TAAAA*TTA**TTACAGA
T*GTTCATAGAATCCA*****TTA*TTGTCTTGGCAGG*A*TGGGGGGGGGGGG***C**TT*G*TA*T*GCGACTACTAAA*TAAAA*TTA**TTACAGA
--GTTCATAGAATCCA*****TTA*TTGTCTTGGCAGG*A*TGGGGGGGGGGG****CG*TT*G*TA*T*GCGACTACTAAA*TAAAA*TTA**TTACAGA
---TTCATAGAATCCA*****TTA*TT--------------------------------------------------------------------------
-----CATAGAATCCA*****TTA*TTGTCTTGGCAGG*AGTGGGGGGGGGGGGG**C**TT*G*TA*T*GCGACTACTAAA*TAAAA*TTA**TTACAGA
-----CATAGAATCCA*****TTA*TTGTCTTGGCAGG*AGTGGGGGGGGGGGG***C**TT*G*TA*T*GCGACTACTAAA*TAAAA*TTA**TTACAGA
------ATAGAATCCA*****TTA*TTGTCTT---------------------------------------------------------------------
----------A*TCCA*****TTA*TTGTCTTGGCAGG---------------------------------------------------------------
----------AATCCA*****TTA*TTGTCTTGGCAG----------------------------------------------------------------
-------------C*A*****TTA*TTGTCTTGGCAGG*A*T-----------------------------------------------------------
-------------C*A*****TTA*TTGTCTTGGCAGG*AGTGGGGGGGGGGGGG**C**TT*G*TA*T*GCGACTACTAAA*TAAAA*TTA**TTACAGA
---------------------T*A*TTGTCTTGGCAGG*A*TGGGGGGGGGGGGG**C**TT*G*TA*T*GCGACTACTAAA*TAAAA*TTA**TTACAGA
---------------------TTA*TTGTCTTGGCAGG*A*TGGGGGGGGGGGGGG*C**TT*G*TA*T*GCGACTACTAAA*TAAAA*TTA**TTACAGA
---------------------------GTCTTGGCAGG*A*TGGGGGGGGGGGGG**C**TT*G*TA*T*GCGACTACTAAA*TAAAA*TTA**TTACAGA
---------------------------------------------------GGGGGGC**TT*G*TA*T*GCGACTACTAAA*TAA---------------
------------------------------------------------------GGGCG*TT*G*TA*T*GCGACTACTAAA*TAAAA*TTA**TTACAGA
--------------------------------------------------GGGGGGGC**TT*G*TA*T*GCGACTACTAAA*TAAAA*TTA**TTACAGA
------------------------------------------------------GGGC**TT*G*TA*T*GCGACTACTAAA*TAAAA*TTA**TTACAGA
---------------------------------------------GGGGGGGGGGGGC**TT*G*TA*T*GCG----------------------------
---------------------------------------------GGGGGGGGGGGGC**TT*G*TA*T*GCG----------------------------
------------------------------------------------------GGGCG*TT*G*TA*T*GCGACTACTAA**TAAAA*TTA**TTACAGA
----------------------------------------------GGGGGGGGGGGCG*TT*G*TA*T*GCGACTACTAAA*TAAAA*TTA**TTACAGA
---------------------------------------------------------C**TT*G*TA*T*GCGACTACTAAA*TAAAA*TTA**TTACAGA
---------------------------------------------------------C**TT*G*TA*T*GCGACTACTAAA*TAAAA*TTA**TTACAGA
---------------------------------------------------------C**TT*G*TA*T*GCGACTA------------------------
------------------------------------------------------------TT*G*TA*T*GCGACTACTAAA*TAAAA*TTA**TTACAGA
------------------------------------------------------------TT*G*TA*T*GCGACTACTAAA*TAAAA*TTA**TTACAGA
-----------------------------------------------------------------------CGACTACTAAA*TAAAA*TTA**TTACAGA
-------------------------------------------------------------------------ACTACTAAA*TAAAA*TTA**TTA----
-------------------------------------------------------------------------ACTACTAAA*TAAAA*TTA**TTA----
--------------------------------------------------------------------------CTACTAAA*TAAAA*TTA**TTACAGA
--------------------------------------------------------------------------CTACTAAA*TAAAA*TTA**TTA----
----------------------------------------------------------------------------ACTAAA*TAAAA*TTA**TTACAG-
-----------------------------------------------------------------------------CTAAA*TAAAA*TTA**TTACAGA
-----------------------------------------------------------------------------CTAAA*TAAA**TTA**TTACAGA
-----------------------------------------------------------------------------CTAAA*TAAAA*TTA**TTACAGA
-----------------------------------------------------------------------------CTAAA*TAAAA*TTA**TTACAGA
------------------------------------------------------------------------------TAAA*TAAAA*TTA**TTACAGA
------------------------------------------------------------------------------TAAA*TAAAA*TTA**TTACAGA
-------------------------------------------------------------------------------AA**TAAAA*TTA**TTACAGA
-------------------------------------------------------------------------------AAA*TAAAA*TTA**TTACAGA
-------------------------------------------------------------------------------AAA*TAAAA*TTA**TTACAGA
-----------------------------------------------------------------------------------TAAAA*TTAA*TTACAGA
-----------------------------------------------------------------------------------TAAAA*TTA**TTACAGA
-----------------------------------------------------------------------------------TAAAA*TTA**TTACAGA
------------------------------------------------------------------------------------AAA**TTA**TTACAGA
------------------------------------------------------------------------------------AAAA*TTA**TTACAGA
------------------------------------------------------------------------------------AA***TTA**TTACAGA
------------------------------------------------------------------------------------AAAA*TTA**TTACAGA
------------------------------------------------------------------------------------AAAAATTA**TTACAGA
------------------------------------------------------------------------------------AAAAATTA**TTACAGA
-----------------------------------------------------------------------------------------TTA**TTACAGA
-----------------------------------------------------------------------------------------TTA**TTACAGA
-----------------------------------------------------------------------------------------TTA**TTACAGA
-------------------------------------------------------------------------------------------AAATTACAGA
----------------------------------------------------------------------------------------------TTACAGA
------------------------------------------------------------------------------------------------ACAGA
-------------------------------------------------------------------------------------------------CAGA
-------------------------------------------------------------------------------------------------CAGA
-------------------------------------------------------------------------------------------------CAGA
--------------------------------------------------------------------------------------------------AGA
