# Supplementary material for: Simple sequence repeats in Helicobacter canadensis and their role in phase variable expression and C-terminal sequence switching
Source: BMC Genomics. 2010 Jan 27;11:67. doi: 10.1186/1471-2164-11-67 (PMC2823697; doi:10.1186/1471-2164-11-67)
Supplement: Additional file 7 — HCAN_0162. Alignment of the sequencing read data associated with the homopolymeric tract within HCAN_0162. [file 1471-2164-11-67-S7.TXT]

>HCAN_0162
T-----------------------------------------------------------------------------------------------------------
TA*C*A------------------------------------------------------------------------------------------------------
TA*C*A------------------------------------------------------------------------------------------------------
TA*C*A------------------------------------------------------------------------------------------------------
TA*C*AC-----------------------------------------------------------------------------------------------------
TA*C*AC-----------------------------------------------------------------------------------------------------
TA*C*ACAGAAT*GGGC-------------------------------------------------------------------------------------------
TAAC*ACAGAAT*GGGCAT-----------------------------------------------------------------------------------------
TA*C*ACAGAAT*GGGCATAG---------------------------------------------------------------------------------------
TA*C*ACAGAAT*GGGCATAG---------------------------------------------------------------------------------------
TA*C*ACAGAAT*GGGCATAG---------------------------------------------------------------------------------------
TA*C*ACAGAAT*GGGCATAGA--------------------------------------------------------------------------------------
TA*C*ACAGAAT*GGGCATAGAATTAA---------------------------------------------------------------------------------
TA*C*ACAGAAT*GGGCATAGAATTAAA--------------------------------------------------------------------------------
TA*C*ACAGAAT*GGGCATAGAATTAA*GAA*TAAA*T**CAAAAA--------------------------------------------------------------
TA*C*ACAGAAT*GGGCATAGAATTAA*GAA*TAAA*T**CAAAAAA-------------------------------------------------------------
TA*C*ACAGAAT*GGGCATAGAATTAA*GAA*TAAA*TA*CAAAAAAAAAAA***T**GTA*TAA*TTAA--------------------------------------
TA*C*ACAGAAT*GGGCATAGAATTAA*GAA*TAAA*TA*CAAAAAAAAAAAAA*T**GTAATAA*TTAA*CAA----------------------------------
TA*C*ACAGAAT*GGGCATAGAATTAA*GAA*TAAA*TA*CAAAAAAAAAAAA**T**GTA*TAA*TTAA*CAA*T***CTTAA*GTA*C------------------
TA*C*ACAGAAT*GGGCATAGAATTAA*GAA*TAAA*TA*CAAAAAAAAAAA***T**GTA*TAA*TTAA*CAA*T***CTTAA*GTA*CA-----------------
TA*C*ACAGAAT*GGGCATAGAATTAA*GAA*TAAA*T**CAAAAAAAAAAA***T**GTA*TAA*TTAA*CAA*T***CTTAA*GTA*CAA*T***CTTTAA-----
TA*C*ACAGAAT*GGGCATAGAATTAA*GAA*TAAA*TA*CAAAAAAAAAAAA**T**GTA*TAA*TTAA*CAA*T***CTTAA*GTA*CAA*T***CTTTAA-----
TA*C*ACAGAAT*GGGCATAGAATTAA*GAA*TAAA*T**CAAAAAAAAAAAAA*T**GTA*TAA*TTAA*CAA*T***CTTAA*GTA*CAA*T***CTTTAA-----
TA*C*ACAGAAT*GGGCATAGAATTAA*GAA*TAAA*TAACAAAAAAAAAA****T**GTAATAAATTAAACAAATTA*CTTAAAGTAACAA*TTA*CTTTAAAAA--
TA*C*ACAGAAT*GGGCATAGAATTAA*GAA*TAAA*TAACAAAAAAAAAA****T**GTAATAAATTAAACAAATTA*CTTAAAGTAACAAATTA*CTTTAAAAAA-
TA*C*ACAGAAT*GGGCATAGAATTAA*GAA*TAAA*T**CAAAAAAAAAAAA**TA*GTA*TAA*TTAA*CAA*T***CTTAA*GTA*CAA*T***CTTTAAA***G
TA*CTACAGAAT*GGGCATAGAATTAA*GAA*TAAA*T**CAAAAAAAAAA****T**GTA*TAA*TTAAACAA*T***CTTAA*GTA*CAA*T***CTTTAAA***G
TA*C*ACAGAAT*GGGCATAGAATTAA*GAA*TAAA*TA*CAAAAAAAAAAAA**T**GTAATAA*TTAA*CAA*T***CTTAA*GTA*CAA*T***CTTTAAA***G
TA*C*ACAGAAT*GGGCATAGAATTAA*GAA*TAAA*T**CAAAAAAAAAAAA**T**GTA*TAA*TTAA*CAA*T***CTTAA*GTA*CAA*T***CTTTAAA***G
TA*C*ACAGAAT*GGGCATAGAATTAA*GAA*TAAA*T**CAAAAAAAAAAAA**T**GTA*TAA*TTAA*CAA*T***CTTAA*GTA*CAA*T***CTTTAAA***G
TA*C*ACAGAAT*GGGCATAGAATTAA*GAA*TAAA*TAACAAAAAAAAAAAA**T**GTAATAA*TTAA*CAA*T*A*CTTAA*GTA*CAA*T*A*CTTTAAAA**G
TA*C*ACAGAAT*GGGCATAGAATTAA*GAA*TAAAAT**CAAAAAAAAAAAA**TA*GTA*TAA*TTAA*CAA*T***CTTAA*GTA*CAA*T***CTTTAAA***G
TA*C*ACAGAAT*GGGCATAGAATTAA*GAA*TAAA*T**CAAAAAAAAAA****T**GTA*TAA*TTAA*CAA*T***CTTAA*GTA*CAA*T***CTTTAAA***G
TA*C*ACAGAAT*GGGCATAGAATTAA*GAA*TAAA*T**CAAAAAAAAAAAA**T**GTA*TAA*TTAA*CAA*T***CTTAA*GTA*CAA*T***CTTTAAA***G
TA*C*ACAGAAT*GGGCATAGAATTAA*GAA*TAAA*TA*CAAAAAAAAAAA***T**GTA*TAA*TTAA*CAA*T***CTTAA*GTA*CAA*T***CTTTAAA***G
TA*C*ACAGAAT*GGGCATAGAATTAA*GAA*TAAA*TA*CAAAAAAAAAAA***T**GTA*TAA*TTAA*CAA*T***CTTAA*GTA*CAA*T***CTTTAAA***G
TA*C*ACAGAAT*GGGCATAGAATTAA*GAA*TAAA*T**CAAAAAAAAAAAA**T**GTAATAA*TTAA*CAA*T***CTTAA*GTA*CAA*T***CTTTAAA***G
TA*C*ACAGAAT*GGGCATAGAATTAA*GAA*TAAA*T**CAAAAAAAAAAA***TA*GTA*TAA*TTAA*CAA*T***CTTAA*GTA*CAA*T***CTTTAAA***G
TA*C*ACAGAAT*GGGCATAGAATTAA*GAA*TAAA*T**CAAAAAAAAAAA***TA*GTA*TAA*TTAA*CAA*T***CTTAA*GTA*CAA*T***CTTTAAA***G
TA*C*ACAGAAT*GGGCATAGAATTAA*GAA*TAAA*T**CAAAAAAAAAAA***T**GTA*TAA*TTAA*CAA*T***CTTAA*GTA*CAA*T***CTTTAAA***G
TA*C*ACAGAAT*GGGCATAGAATTAA*GAA*TAAA*TA*CAAAAAAAAAAA***T**GTA*TAA*TTAA*CAA*T***CTTAA*GTA*CAA*T***CTTTAAA***G
TA*C*ACAGAAT*GGGCATAGAATTAA*GAA*TAAA*TA*CAAAAAAAAAAA***T**GTA*TAA*TTAA*CAA*T***CTTAA*GTA*CAA*T***CTTTAAA***G
TA*C*ACAGAAT*GGGCATAGAATTAA*GAA*TAAA*T**CAAAAAAAAAAAA**T**GTA*TAA*TTAA*CAA*T***CTTAA*GTA*CAA*T***CTTTAAA***G
TA*C*ACAGAAT*GGGCATAGAATTAA*GAA*TAAA*TA*CAAAAAAAAAAA***T**GTA*TAA*TTAA*CAA*T***CTTAA*GTA*CAA*T***CTTTAAA***G
TA*C*ACAGAAT*GGGCATAGAATTAA*GAA*TAAA*T**CAAAAAAAAAAAA**T**GTA*TAA*TTAA*CAA*T***CTTAA*GTA*CAA*T***CTTTAAA***G
TA*C*ACAGAAT*GGGCATAGAATTAA*GAA*TAAA*T**CAAAAAAAAAAAA**TA*GTA*TAA*TTAA*CAA*T***CTTAA*GTA*CAA*T***CTTTAAA***G
TA*C*ACAGAAT*GGGCATAGAATTAA*GAA*TAAA*T**CAAAAAAAAAAAA**T**GTA*TAA*TTAA*CAA*T***CTTAA*GTA*CAA*T***CTTTAAA***G
TA*C*ACAGAAT*GGGCATAGAATTAA*GAA*TAAA*T**CAAAAAAAAAAAA**T**GTA*TAA*TTAA*CAA*T***CTTAA*GTA*CAA*T***CTTTAAA***G
TA*C*ACAGAAT*GGGCATAGAATTAA*GAA*TAAA*T**CAAAAAAAAAAA***T**GTA*TAA*TTAA*CAA*T***CTTAA*GTA*CAA*T***CTTTAAA***G
TA*C*ACAGAAT*GGGCATAGAATTAA*GAA*TAAA*TA*CAAAAAAAAAAAA**T**GTA*TAA*TTAA*CAA*T***CTTAA*GTA*CAA*T***CTTTAAA***G
TA*C*ACAGAAT*GGGCATAGAATTAA*GAA*TAAA*TA*CAAAAAAAAAAAA**T**GTAATAA*TTAA*CAA*T***CTTAA*GTA*CAA*T***CTTTAAA***G
TA*C*ACAGAAT*GGGCATAGAATTAA*GAA*TAAA*T**CAAAAAAAAAAAA**TA*GTA*TAA*TTAA*CAA*T***CTTAA*GTA*CAA*T***CTTTAAA***G
TA*C*ACAGAAT*GGGCATAGAATTAA*GAA*TAAA*T**CAAAAAAAAAAA***T**GTA*TAA*TTAA*CAA*T***CTTAA*GTA*CAA*T***CTTTAAA***G
TA*C*ACAGAAT*GGGCATAGAATTAA*GAA*TAAA*TA*CAAAAAAAAAAA***T**GTA*TAA*TTAA*CAA*T***CTTAA*GTA*CAA*T***CTTTAAA***G
TA*C*ACAGAAT*GGGCATAGAATTAA*GAA*TAAA*T**CAAAAAAAAAAAA**T**GTA*TAA*TTAA*CAA*T***CTTAA*GTA*CAA*T***CTTTAAA***G
TA*C*ACAGAAT*GGGCATAGAATTAA*GAA*TAAAAT**CAAAAAAAAAAAA**T**GTA*TAA*TTAA*CAA*T***CTTAA*GTA*CAA*T***CTTTAAA***G
TA*C*ACAGAAT*GGGCATAGAATTAA*GAA*TAAA*T**CAAAAAAAAAAAA**TA*GTA*TAA*TTAA*CAA*T***CTTAA*GTA*CAA*T***CTTTAAA***G
TA*C*ACAGAAT*GGGCATAGAATTAA*GAA*TAAA*T**CAAAAAAAAAAAA**T**GTA*TAA*TTAA*CAA*T***CTTAA*GTA*CAA*T***CTTTAAA***G
TA*C*ACAGAAT*GGGCATAGAATTAA*GAA*TAAA*T**CAAAAAAAAAAAA**TA*GTA*TAA*TTAA*CAA*T***CTTAA*GTA*CAA*T***CTTTAAA***G
TA*C*ACAGAAT*GGGCATAGAATTAA*GAA*TAAA*TA*CAAAAAAAAAAAA**T**GTA*TAA*TTAA*CAA*T***CTTAA*GTA*CAA*T***CTTTAAA***G
TA*C*ACAGAAT*GGGCATAGAATTAA*GAA*TAAA*T**CAAAAAAAAAAAA**T**GTA*TAA*TTAA*CAA*T***CTTAA*GTA*CAA*T***CTTTAAA***G
TA*C*ACAGAAT*GGGCATAGAATTAA*GAA*TAAA*T**CAAAAAAAAAAAAA*TA*GTA*TAA*TTAA*CAA*T***CTTAA*GTA*CAA*T***CTTTAAA***G
TA*C*ACAGAAT*GGGCATAGAATTAA*GAA*TAAA*TA*CAAAAAAAAAAA***TA*GTA*TAA*TTAA*CAA*T***CTTAA*GTA*CAA*T***CTTTAAA***G
TA*C*ACAGAAT*GGGCATAGAATTAA*GAA*TAAA*TA*CAAAAAAAAAAA***TA*GTA*TAA*TTAA*CAA*T***CTTAA*GTA*CAA*T***CTTTAAA***G
TA*C*ACAGAAT*GGGCATAGAATTAA*GAA*TAAA*TA*CAAAAAAAAAAA***T**GTA*TAA*TTAA*CAA*T***CTTAA*GTA*CAA*T***CTTTAAA***G
TA*C*ACAGAAT*GGGCATAGAATTAA*GAA*TAAA*T**CAAAAAAAAAAAA**T**GTA*TAA*TTAA*CAA*T***CTTAA*GTA*CAA*T***CTTTAAA***G
TA*C*ACAGAAT*GGGCATAGAATTAA*GAA*TAAA*TA*CAAAAAAAAAAA***T**GTA*TAA*TTAA*CAA*T***CTTAA*GTA*CAA*T***CTTTAAA***G
TA*C*ACAGAAT*GGGCATAGAATTAA*GAA*TAAA*TA*CAAAAAAAAAAA***T**GTA*TAA*TTAA*CAA*T***CTTAA*GTA*CAA*T***CTTTAAA***G
TA*C*ACAGAAT*GGGCATAGAATTAA*GAA*TAAA*T**CAAAAAAAAAAA***T**GTA*TAA*TTAA*CAA*T***CTTAA*GTA*CAA*T***CTTTAAA***G
TA*C*ACAGAAT*GGGCATAGAATTAA*GAA*TAAA*T**CAAAAAAAAAAAA**T**GTA*TAA*TTAA*CAA*T***CTTAA*GTA*CAA*T***CTTTAAA***G
TA*C*ACAGAAT*GGGCATAGAATTAA*GAA*TAAA*T**CAAAAAAAAAAAA**T**GTA*TAA*TTAA*CAA*T***CTTAA*GTA*CAA*T***CTTTAAA***G
TA*C*ACAGAAT*GGGCATAGAATTAA*GAA*TAAA*TA*CAAAAAAAAAAA***T**GTA*TAA*TTAA*CAA*T*A*CTTAA*GTA*CAA*T***CTTTAAA***G
TA*C*ACAGAAT*GGGCATAGAATTAA*GAA*TAAA*TA*CAAAAAAAAAAA***T**GTA*TAA*TTAA*CAA*T***CTTAA*GTA*CAA*T***CTTTAAA***G
TA*C*ACAGAAT*GGGCATAGAATTAA*GAA*TAAA*T**CAAAAAAAAAAAA**T**GTA*TAA*TTAA*CAA*T***CTTAA*GTA*CAA*T***CTTTAAA***G
TA*C*ACAGAAT*GGGCATAGAATTAA*GAA*TAAA*T**CAAAAAAAAAAAA**TA*GTA*TAA*TTAA*CAA*T***CTTAA*GTA*CAA*T***CTTTAAA***G
TA*C*ACAGAAT*GGGCATAGAATTAA*GAA*TAAA*T**CAAAAAAAAAAAA**T**GTA*TAA*TTAA*CAA*T***CTTAA*GTA*CAA*T***CTTTAAA***G
TA*C*ACAGAAT*GGGCATAGAATTAA*GAA*TAAA*TA*CAAAAAAAAAAAA**T**GTA*TAA*TTAA*CAA*T***CTTAA*GTA*CAA*T***CTTTAAA***G
TA*C*ACAGAAT*GGGCATAGAATTAA*GAA*TAAA*T**CAAAAAAAAAAA***T**GTA*TAA*TTAA*CAA*T***CTTAA*GTA*CAA*T***CTTTAAA***G
TA*C*ACAGAAT*GGGCATAGAATTAA*GAA*TAAA*T**CAAAAAAAAAAAA**TA*GTA*TAA*TTAA*CAA*T***CTTAA*GTA*CAA*T***CTTTAA****G
TA*C*ACAGAAT*GGGCATAGAATTAA*GAA*TAAA*TA*CAAAAAAAAAAAA**TA*GTA*TAA*TTAA*CAA*T***CTTAA*GTA*CAA*T***CTTTAAA***G
TA*C*ACAGAAT*GGGCATAGAATTAA*GAA*TAAA*T**CAAAAAAAAAAAA**T**GTA*TAA*TTAA*CAA*T***CTTAA*GTA*CAA*T***CTTTAAA***G
--------------------------------------------------------------TAA*TTAA*CAA*T***CTTAA*GTA*CAA****NCTTTAAA***G
TA*C*ACAGAAT*GGGCATAGAATTAA*GAA*TAAA*T**CAAAAAAAAAAA***T**GTA*TAAATTAA*CAA*T***CTTAA*GTA*CAA*T***CTTTAAA***G
TA*C*ACAGAAT*GGGCATAGAATTAA*GAA*TAAA*T**CAAAAAAAAAA****T**GTA*TAA*TTAA*CAA*T***CTTAA*GTA*CAA*T***CTTTAAA***G
TA*C*ACAGAAT*GGGCATAGAATTAA*GAA*TAAA*TA*CAAAAAAAAAAAA**T**GTA*TAA*TTAA*CAA*T***CTTAA*GTA*CAA*T***CTTTAAA***G
TA*C*ACAGAAT*GGGCATAGAATTAA*GAA*TAAA*T**CAAAAAAAAAAAAA*T**GTA*TAA*TTAA*CAA*T***CTTAA*GTA*CAA*T***CTTTAAA***G
TA*C*ACAGAAT*GGGCATAGAATTAA*GAA*TAAA*T**CAAAAAAAAAAAAAATA*GTA*TAA*TTAA*CAA*T***CTTAA*GTA*CAA*T***CTTTAAA***G
TA*C*ACAGAATAGGGCATAGAATTAA*GAAATAAAAT**CAAAAAAAAAAAAA*TAAGTA*TAA*TTAA*CAA****NCTTAA*GTA*CAA*T***CTTTAAA***G
TA*C*ACAGAAT*GGGCATAGAATTAA*GAA*TAA**TA*CAAAAAAAAAA****T**GTA*TAA*TTAA*CAA*T***CTTAA*GTA*CAA*T***CTTTAAA***G
TA*C*ACAGAAT*GGGCATAGAATTAA*GAA*TAAA*T**CAAAAAAAAAAAAA*T**GTA*TAA*TTAA*CAA*T***CTTAA*GTA*CAA*T***CTTTAAA***G
TA*C*ACAGAAT*GGGCATAGAATTAA*GAA*TAAA*TA*CAAAAAAAAAAAA**T**GTAATAAATTAA*CAA*T***CTTAAAGTA*CAA*TTA*CTTTAAAA**G
TA*C*ACAGAAT*GGGCATAGAATTAA*GAA*TAAA*T**CAAAAAAAAAAAA**T**GTA*TAA*TTAA*CAA*T***CTTAA*GTA*CAA*T***CTTTAAA***G
TA*C*ACAGAAT*GGGCATAGAATTAA*GAA*TAAA*T**CAAAAAAAAAAAA**TA*GTA*TAA*TTAA*CAA*T***CTTAA*GTA*CAA*T***CTTTAAA***G
TA*C*ACAGAAT*GGGCATAGAATTAA*GAA*TAAA*T**CAAAAAAAAAAAAA*T**GTAATAAATTAA*CAA*T*A*CTTAA*GTA*CAA*T***CTTTAAA***G
TA*C*ACAGAAT*GGGCATAGAATTAA*GAA*TAAA*T**CAAAAAAAAAAAAA*T**GTAATAA*TTAA*CAA*T***CTTAA*GTA*CAA*T***CTTTAAA***G
TA*C*ACAGAAT*GGGCATAGAATTAA*GAA*TAAA*TA*CAAAAAAAAAAAA**T**GTA*TAA*TTAA*CAA*T***CTTAA*GTA*CAA*T***CTTTAAA***G
TA*C*ACAGAAT*GGGCATAGAATTAA*GAA*TAA**T**CAAAAAAAAAAAA**T**GTA*TAA*TTAA*CAA*T***CTTAA*GTA*CAA*T***CTTTAAA***G
TA*C*ACAGAAT*GGGCATAGAATTAA*GAA*TAAA*T**CAAAAAAAAAAAA**TA*GTA*TAA*TTAA*CAA*T***CTTAA*GTA*CAA*T***CTTTAAA***G
TA*C*ACAGAAT*GGGCATAGAATTAA*GAA*TAAA*T**CAAAAAAAAAAA***T**GTA*TAA*TTAA*CAA*T***CTTAA*GTA*CAA*T***CTTTAAA***G
TA*C*ACAGAATAGGGCATAGAATTAA*GAA*TAAAAT**CAAAAAAAAAAAA**TAAGTA*TAA*TTAA*CAA*T***CTTAA*GTA*CAA*T***CTTTAAA***G
TA*C*ACAGAAT*GGGCATAGAATTAA*GAA*TAAA*TA*CAAAAAAAAAAAA**TA*GTA*TAA*TTAA*CAA*T***CTTAA*GTA*CAA*T***CTTTAAA***G
TA*C*ACAGAAT*GGGCATAGAATTAA*GAA*TAAA*T**CAAAAAAAAAAAAA*T**GTA*TAA*TTAA*CAA*T***CTTAA*GTA*CAA*T***CTTTAAA***G
TA*C*ACAGAAT*GGGCATAGAATTAA*GAA*TAAA*T**CAAAAAAAAAAAA**T**GTA*TAA*TTAA*CAA*T***CTTAA*GTA*CAA*T***CTTTAAA***G
TA*C*ACAGAAT*GGGCATAGAATTAA*GAA*TAAA*TA*CAAAAAAAAAAA***T**GTA*TAA*TTAA*CAA*T***CTTAA*GTA*CAA*T***CTTTAAA***G
TA*C*ACAGAAT*GGGCATAGAATTAA*GAA*TAAA*T**CAAAAAAAAAAAAA*TA*GTA*TAA*TTAA*CAA*T***CTTAA*GTA*CAA*T***CTTTAAA***G
TA*C*ACAGAAT*GGGCATAGAATTAA*GAA*TAAA*T**CAAAAAAAAAAAAA*T**GTA*TAA*TTAA*CAA*T***CTTAA*GTA*CAA*T***CTTTAAA***G
TA*C*ACAGAAT*GGGCATAGAATTAA*GAA*TAAAATA*CAAAAAAAAAAAA**T**GTAATAA*TTAA*CAA*T***CTTAA*GTA*CAA*T***CTTTAAA***G
TA*C*ACAGAAT*GGGCATAGAATTAA*GAA*TAAA*T**CAAAAAAAAAAA***T**GTA*TAA*TTAA*CAA*T***CTTAA*GTA*CAA*T***CTTTAAA***G
TA*C*ACAGAAT*GGGCATAGAATTAA*GAA*TAAA*T**CAAAAAAAAAAA***T**GTA*TAA*TTAA*CAA*T***CTTAA*GTA*CAA*T***CTTTAAA***G
TA*C*ACAGAAT*GGGCATAGAATTAA*GAA*TAAAAT**CAAAAAAAAAAAA**T**GTA*TAA*TTAA*CAA*T***CTTAA*GTA*CAA*T***CTTTAAA***G
TA*C*ACAGAAT*GGGCATAGAATTAA*GAA*TAAA*T**CAAAAAAAAAAAA**TA*GTA*TAA*TTAA*CAA*T***CTTAA*GTA*CAA*T***CTTTAAA***G
TA*C*ACAGAAT*GGGCATAGAATTAA*GAA*TAAA*T**CAAAAAAAAAAAA**T**GTA*TAA*TTAA*CAA*T***CTTAA*GTA*CAA*T***CTTTAAA***G
TA*C*ACAGAAT*GGGCATAGAATTAA*GAA*TAAA*TA*CAAAAAAAAAAAA**TA*GTA*TAA*TTAA*CAA*T***CTTAA*GTA*CAA*T***CTTTAAA***G
TA*C*ACAGAAT*GGGCATAGAATTAA*GAA*TAAAAT**CAAAAAAAAAAAA**TA*GTA*TAA*TTAA*CAA*T***CTTAA*GTA*CAA*T***CTTTAAA***G
TA*C*ACAGAAT*GGGCATAGAATTAA*GAA*TAAA*T**CAAAAAAAAAAAA**T**GTA*TAA*TTAA*CAA*T***CTTAA*GTA*CAA*T***CTTTAAA***G
TA*C*ACAGAAT*GGGCATAGAATTAA*GAA*TAAA*TA*CAAAAAAAAAAAAA*TA*GTA*TAA*TTAA*CAA*T***CTTAA*GTA*CAA*T***CTTTAAA***G
TA*C*ACAGAAT*GGGCATAGAATTAA*GAA*TAAA*TA*CAAAAAAAAAAA***T**GTA*TAA*TTAA*CAA*T***CTTAA*GTA*CAA*T***CTTTAAAA**G
TA*C*ACAGAAT*GGGCATAGAATTAA*GAA*TAAA*T**CAAAAAAAAAAAAAAT**GTA*TAA*TTAA*CAA*T***CTTAA*GTA*CAA*T***CTTTAAA***G
TA*C*ACAGAAT*GGGCATAGAATTAA*GAA*TAAAAT**CAAAAAAAAAAA***T**GTA*TAA*TTAA*CAA*T***CTTAA*GTA*CAA*T***CTTTAAA***G
TA*C*ACAGAAT*GGGCATAGAATTAA*GAA*TAAA*T**CAAAAAAAAAAAAA*T**GTA*TAA*TTAA*CAA*T***CTTAA*GTA*CAA*T***CTTTAAA***G
TA*C*ACAGAAT*GGGCATAGAATTAA*GAA*TAAA*T**CAAAAAAAAAAAAA*T**GTA*TAA*TTAA*CAA*T***CTTAA*GTA*CAA*T***CTTTAAA***G
TA*C*ACAGAAT*GGGCATAGAATTAA*GAA*TAAA*T**CAAAAAAAAAAAA**T**GTA*TAA*TTAA*CAA*T***CTTAA*GTA*CAA*T***CTTTAAA***G
TA*C*ACAGAAT*GGGCATAGAATTAA*GAA*TAAA*TA*CAAAAAAAAAAA***T**GTA*TAA*TTAA*CAA*T***CTTAA*GTA*CAA*T***CTTTAAAA**G
TA*C*ACAGAAT*GGGCATAGAATTAA*GAA*TAAA*TAACAAAAAAAAAAAA**T**GTAATAAATTAA*CAA*TTA*CTTAAAGTAACAAAT*A*CTTTAAAA**G
TA*C*ACAGAAT*GGGCATAGAATTAA*GAA*TAAA*T**CAAAAAAAAAAAA**T**GTA*TAA*TTAA*CAA*T***CTTAA*GTA*CAA*T***CTTTAAA***G
TA*C*ACAGAAT*GGGCATAGAATTAA*GAA*TAAA*T**CAAAAAAAAAAAAA*T**GTA*TAA*TTAA*CAA*T***CTTAA*GTA*CAA*T***CTTTAAA***G
TA*C*ACAGAAT*GGGCATAGAATTAA*GAA*TAAA*T**CAAAAAAAAAAAA**T**GTA*TAA*TTAA*CAA*T***CTTAA*GTA*CAA*T***CTTTAAA***G
TA*C*ACAGAAT*GGGCATAGAATTAA*GAA*TAAA*T**CAAAAAAAAAAAA**T**GTA*TAA*TTAA*CAA*T***CTTAA*GTA*CAA*T***CTTTAAA***G
TA*C*ACAGAAT*GGGCATAGAATTAA*GAA*TAAA*T**CAAAAAAAAAAA***T**GTA*TAA*TTAA*CAA*T***CTTAA*GTA*CAA*T***CTTTAAA***G
TA*C*ACAGAAT*GGGCATAGAATTAA*GAA*TAAAAT**CAAAAAAAAAAAA**TA*GTA*TAA*TTAA*CAA*T***CTTAA*GTA*CAA*T***CTTTAAA***G
TA*C*ACAGAAT*GGGCATAGAATTAA*GAA*TAAA*T**CAAAAAAAAAAAA**T**GTA*TAA*TTAA*CAA*T***CTTAA*GTA*CAA*T***CTTTAAA***G
TA*C*ACAGAAT*GGGCATAGAATTAA*GAA*TAAA*T**CAAAAAAAAAAAAA*T**GTA*TAA*TTAA*CAA*T***CTTAA*GTA*CAA*T***CTTTAAA***G
TA*C*ACAGAAT*GGGCATAGAATTAA*GAA*TAAA*T**CAAAAAAAAAAAA**T**GTA*TAA*TTAA*CAA*T***CTTAA*GTA*CAA*T***CTTTAAA***G
TA*C*ACAGAAT*GGGCATAGAATTAA*GAA*TAAA*T**CAAAAAAAAAAAA**T**GTA*TAA*TTAA*CAA*T***CTTAA*GTA*CAA*T***CTTTAAA***G
TA*C*ACAGAAT*GGGCATAGAATTAA*GAA*TAAA*TA*CAAAAAAAAAAAAA*T**GTAATAA*TTAA*CAA*T***CTTAA*GTA*CAA*T***CTTTAAA***G
TA*C*ACAGAAT*GGGCATAGAATTAA*GAA*TAAA*T**CAAAAAAAAAAAA**T**GTA*TAA*TTAA*CAA*T***CTTAA*GTA*CAA*T***CTTTAAA***G
TA*C*ACAGAAT*GGGCATAGAATTAA*GAA*TAAA*TA*CAAAAAAAAAAA***T**GTAATAA*TTAA*CAA*T***CTTAA*GTA*CAA*T***CTTTAAA***G
TA*C*ACAGAAT*GGGCATAGAATTAA*GAA*TAAA*TA*CAAAAAAAAAAAA**TA*GTA*TAA*TTAA*CAA*T***CTTAA*GTA*CAA*T***CTTTAAA***G
TA*C*ACAGAAT*GGGCATAGAATTAA*GAA*TAAA*TA*CAAAAAAAAAAAAA*T**GTAATAA*TTAAACAA*T*A*CTTAA*GTA*CAA*T***CTTTAAA***G
TA*C*ACAGAAT*GGGCATAGAATTAA*GAA*TAAA*T**CAAAAAAAAAAAAAATA*GTA*TAA*TTAA*CAA*T***CTTAA*GTA*CAA*T***CTTTAAA***G
---C*ACAGAAT*GGGCATAGAATTA----------------------------------------------------------------------------------
-----ACAGAAT*GGGCATAGAATTAA---------------------------------------------------------------------------------
---------AAT*GGGCATAGAATTAA*GAA*TAAAAT**CAAAAAAAAAAAAA*TA*GTA*TAA*TTAA*CAA*T***CTTAA*GTA*CAA*T***CTTTAAA***G
---------AAT*GGGCATAGAATTAA*GAA*TAAA*T**CAAAAAAAAAAAAA*T**GTA*TAA*TTAA*CAA*T***CTTAA*GTA*CAA*T***CTTTAAA***G
-------------GGGCATAGAATTAA*GAA*TAAA*T**CAAAAAAAAAAAA**T**GTA*TAA*TTAA*CAA*T***CTTAA*GTA*CAA*T***CTTTAAA***G
----------------CATAGAATTAA*GAA*TAAA*TA*CAAAAAAAAAAA***T**GTA*TAA*TTAA*CAA*T***CTTAA*GTA*CAA*T***CTTTAAA***G
----------------CATAGAATTAA*GAA*TAAA*T**CAAAAAAAAAAAA**TA*GTA*TAA*TTAA*CAA*T***CTTAA*GTA*CAA*T***CTTTAAA***G
-------------------AGAATTAA*GAA*TAAA*T----------------------------------------------------------------------
-------------------AGAATTAA*GAA*TAAA*T**CAAA----------------------------------------------------------------
--------------------GAATTAA*GAA*TAAA*T**CAAAAA--------------------------------------------------------------
-------------------------AA*GAA*TAAA*T**CAAAAAAAAAAA***TA*GTA*TAA*TTAA*CAA*T***CTTAA*GTA*CAA*T***CTTTAAA***G
---------------------------------------------------AAAAT**GTA*TAA*TTAA*CAA*T***CTTAA*GTA*CAA*T***CTTTAAA***G
----------------------------------------------------AAAT**GTA*TAA*TTAA*CAA*T***CTTAA*GTA*CAA*T***CTTTAAA***G
----------------------------------------------------AAAT**GTA*TAA*TTAA*CAA*T***CTTAA*GTA*CAA*T***CTTTAAA***G
----------------------------------------------------AAAT**GTA*TAA*TTAA*CAA*T***CT---------------------------
----------------------------------------------------AAAT**GTA*TAA*TTAA*CAA*T***CT---------------------------
------------------------------------------------------AT**GTA*TAA*TTAA*CAA*T***CTTA-------------------------
------------------------------------------------------------A*TAA*TTAA*CAA*T***CTTAA*GTA--------------------
---------------------------------------------------------------A**TTAA*CAA*T***CTTAA*GTA*CAA*T***CTTTAAA***G
---------------------------------------------------------------A**TTAA*CAA*T***CTTAA*GTA*CAA*T***CTTTAAA***G
------------------------------------------------------------------------A**T***CTTAA*GTA*CAA*T***CTTTAAA***G
-------------------------------------------------------------------------------CTTAA*GTA*CAA*T***CTTTAA****G
-------------------------------------------------------------------------------CTTAA*GTA*CAA*T***CTTTAAA***G
----------------------------------------------------------------------------------AA*GTA*CAA*T***CTTTAAA***G
------------------------------------------------------------------------------------------A**T***CTTTAAA***G
-------------------------------------------------------------------------------------------------CTTTAAA***G
-----------------------------------------------------------------------------------------------------A*****G
-----------------------------------------------------------------------------------------------------AA****G
-----------------------------------------------------------------------------------------------------------G
