# Supplementary material for: Simple sequence repeats in Helicobacter canadensis and their role in phase variable expression and C-terminal sequence switching
Source: BMC Genomics. 2010 Jan 27;11:67. doi: 10.1186/1471-2164-11-67 (PMC2823697; doi:10.1186/1471-2164-11-67)
Supplement: Additional file 8 — HCAN_0234. Alignment of the sequencing read data associated with the homopolymeric tract within HCAN_0234. [file 1471-2164-11-67-S8.TXT]

>HCAN_0165
AT---------------------------------------------------------------------------------------------
ATGT-------------------------------------------------------------------------------------------
ATGT-------------------------------------------------------------------------------------------
ATGTTG-----------------------------------------------------------------------------------------
ATGTTG-----------------------------------------------------------------------------------------
ATGTTGTC---------------------------------------------------------------------------------------
ATGTTGTCT--------------------------------------------------------------------------------------
ATGTTGTCTAAAA*TA-------------------------------------------------------------------------------
ATGTTGTCTAAAA*TA-------------------------------------------------------------------------------
ATGTTGTCTAAAA*TA-------------------------------------------------------------------------------
ATGTTGTCTAAAA*TA-------------------------------------------------------------------------------
ATGTTGTCTAAAA*TATA*TA--------------------------------------------------------------------------
ATGTTGTCTAAAA*TATA*TAATAATG--------------------------------------------------------------------
ATGTTGTCTAAAA*TATA*TAATAATG--------------------------------------------------------------------
ATGTTGTCTAAAA*TATA*TAATAATG--------------------------------------------------------------------
ATGTTGTCTAAAAATATA*TAATAATGG-------------------------------------------------------------------
ATGTTGTCTAAAA*TATA*TAATAATGG-------------------------------------------------------------------
ATGTTGTCTAAAA*TATA*TAATAATGGTA-----------------------------------------------------------------
ATGTTGTCTAAAA*TATA*TAATAATGGTATT---------------------------------------------------------------
ATGTTGTCTAAAA*TATA*TAATAATGGTATTC**TGGGGGGGGGGGG-----------------------------------------
ATGTTGTCTAAAA*TATA*TAATAATGGTATTC**TGGGGGGGGGGGG******C*TTT*AA*G*CCTTA-----------------------
ATGTTGTCTAAAA*TATA*TAATAATGGTATTCG*TGGGGGGGGGGGGG*****C*TTT*AA*G*CCTTAT----------------------
ATGTTGTCTAAAA*TATA*TAATAATGGTATTCG*TGGGGGGGGGGGGGG****C*TTTTAA*G*CCTTAT----------------------
ATGTTGTCTAAAA*TATA*TAATAATGGTATTC**TGGGGGGGGGGGGG*****C*TTT*AA*G*CCTTAT----------------------
ATGTTGTCTAAAA*TATA*TAATAATGGTATTC**TGGGGGGGGGGGGGG****C*TTT*AA*G*CCTTATTAACAA----------------
ATGTTGTCTAAAA*TATA*TAATAATGGTATTC**TGGGGGGGGGGGG******C*TTT*AA*G*CCTTATTAACAAT---------------
ATGTTGTCTAAAA*TATA*TAATAATGGTATTCG*TGGGGGGGGGGG*******C*TT**AA*G*CCTTATTAACAATCAACAAA--------
ATGTTGTCTAAAA*TATA*TAATAATGGTATTC**TGGGGGGGGGGGGG*****C*TTT*AA*G*CCTTATTAACAATCAACAA*G-------
ATGTTGTCTAAAA*TATA*TAATAATGGTATTC**TGGGGGGGGGGGGG*****CGTTT*AA*G*CCTTATTAACAATCAACAA*GAAT----
ATGTTGTCTAAAA*TATA*TAATAATGGTATTCG*TGGGGGGGGGGGGGG****CGTTT*AA*G*CCTTATTAACAATCAACAA*GAATTCCA
ATGTTGTCTAAAA*TATA*TAATAATGGTATTC**TGGGGGGGGGGGGGG****C*TTT*AA*G*CCTTATTAACAATCAACAA*GAATTCCA
ATGTTGTCTAAAA*TATA*TAATAATGGTATTC**TGGGGGGGGGGGGGG****C*TTT*AA*G*CCTTATTAACAATCAACAA*GAATTCCA
ATGTTGTCTAAAA*TATA*TAATAATGGTATTCGGTGGGGGGGGGGGGG*****C*TTT*AA*G*CCTTATTAACAATCAACAA*GAATTCCA
ATGTTGTCTAAAA*TATA*TAATAATGGTATTCG*TGGGGGGGGGGGGGG****CGTTT*AA*G*CCTTATTAACAATCAACAA*GAATTCCA
ATGTTGTCTAAAA*TATA*TAATAATGGTATTC**TGGGGGGGGGGGG******C*TTT*AA*G*CCTTATTAACAATCAACAA*GAATTCCA
ATGTTGTCTAAAA*TATA*TAATAATGGTATTC**TGGGGGGGGGGGGG*****C*TTT*AA*G*CCTTATTAACAATCAACAA*GAATTCCA
ATGTTGTCTAAAA*TATA*TAATAATGGTATTC**TGGGGGGGGGGGGGGG***C*TTT*AA*G*CCTTATTAACAATCAACAA*GAATTCCA
ATGTTGTCTAAAA*TATA*TAATAATGGTATTC**TGGGGGGGGGGGGG*****C*TTT*AA*G*CCTTATTAACAATCAACAA*GAATTCCA
ATGTTGTCTAAAA*TATA*TAATAATGGTATTCG*TGGGGGGGGGGGGGG****CGTTT*AA*G*CCTTATTAACAATCAACAA*GAATTCCA
ATGTTGTCTAAAA*TATA*TAATAATGGTATTC**TGGGGGGGGGGGGG*****C*TTT*AA*G*CCTTATTAACAATCAACAA*GAATTCCA
ATGTTGTCTAAAA*TATA*TAATAATGGTATTC**TGGGGGGGGGGGGGG****C*TTT*AA*G*CCTTATTAACAATCAACAA*GAATTCCA
ATGTTGTCTAAAA*TATA*TAATAATGGTATTCG*TGGGGGGGGGGGGGGG***C*TTT*AA*G*CCTTATTAACAATCAACAA*GAATTCCA
ATGTTGTCTAAAA*TATA*TAATAATGGTATTCG*TGGGGGGGGGGGGGG****C*TTT*AA*G*CCTTATTAACAATCAACAA*GAATTCCA
ATGTTGTCTAAAA*TATA*TAATAATGGTATTC**TGGGGGGGGGGGGGG****C*TTT*AA*G*CCTTATTAACAATCAACAA*GAATTCCA
ATGTTGTCTAAAA*TATA*TAATAATGGTATTCG*TGGGGGGGGGGGGGG****C*TTT*AA*G*CCTTATTAACAATCAACAA*GAATTCCA
ATGTTGTCTAAAA*TATA*TAATAATGGTATTCGGTGGGGGGGGGGGG******C*TTT*AA*G*CCTTATTAACAATCAACAA*GAATTCCA
ATGTTGTCTAAAA*TATA*TAATAATGGTATTCG*TGGGGGGGGGGGGG*****C*TTT*AA*G*CCTTATTAACAATCAACAA*GAATTCCA
ATGTTGTCTAAAA*TATA*TAATAATGGTATTC**TGGGGGGGGGGGGG*****C*TTT*AA*G*CCTTATTAACAATCAACAA*GAATTCCA
ATGTTGTCTAAAA*TATA*TAATAATGGTATTC**TGGGGGGGGGGGGGGG***CGTTT*AA*G*CCTTATTAACAATCAACAA*GAATTCCA
ATGTTGTCTAAAA*TATA*TAATAATGGTATTC**TGGGGGGGGGGGGGG****C*TTT*AA*G*CCTTATTAACAATCAACAA*GAATTCCA
ATGTTGTCTAAAA*TATA*TAATAATGGTATTCGGTGGGGGGGGGGGGG*****C*TTT*AA*G*CCTTATTAACAATCAACAA*GAATTCCA
ATGTTGTCTAAAA*TATA*TAATAATGGTATTC**TGGGGGGGGGGGGGG****CGTTT*AA*G*CCTTATTAACAATCAACAA*GAATTCCA
ATGTTGTCTAAAA*TATA*TAATAATGGTATTC**TGGGGGGGGGGGGG*****C*TTT*AA*G*CCTTATTAACAATCAACAA*GAATTCCA
ATGTTGTCTAAAA*TATA*TAATAATGGTATTCG*TGGGGGGGGGGGGGG****C*TTT*AA*G*CCTTATTAACAATCAACAA*GAATTCCA
ATGTTGTCTAAAA*TATA*TAATAATGGTATTC**TGGGGGGGGGGGGGGGG**C*TTT*AA*G*CCTTATTAACAATCAACAA*GAATTCCA
ATGTTGTCTAAAA*TATA*TAATAATGGTATTC**TGGGGGGGGGGGGGG****C*TTT*AA*G*CCTTATTAACAATCAACAA*GAATTCCA
ATGTTGTCTAAAA*TATA*TAATAATGGTATTC**TGGGGGGGGGGGGGGG***C*TTT*AA*G*CCTTATTAACAATCAACAA*GAATTCCA
ATGTTGTCTAAAA*TATA*TAATAATGGTATTC**TGGGGGGGGGGGGG*****C*TTT*AA*G*CCTTATTAACAATCAACAA*GAATTCCA
ATGTTGTCTAAAA*TATA*TAATAATGGTATTC**TGGGGGGGGGGGGG*****CGTTT*AA*G*CCTTATTAACAATCAACAA*GAATTCCA
ATGTTGTCTAAAA*TATA*TAATAATGGTATTC**TGGGGGGGGGGGGGGG***C*TTT*AA*G*CCTTATTAACAATCAACAA*GAATTCCA
ATGTTGTCTAAAA*TATA*TAATAATGGTATTC**TGGGGGGGGGGGGGG****CGTTT*AA*G*CCTTATTAACAATCAACAA*GAATTCCA
ATGTTGTCTAAAA*TATA*TAATAATGGTATTC**TGGGGGGGGGGGGG*****C*TTT*AA*G*CCTTATTAACAATCAACAA*GAATTCCA
ATGTTGTCTAAAA*TATA*TAATAATGGTATTC**TGGGGGGGGGGGGG*****C*TTT*AA*G*CCTTATTAACAATCAACAA*GAATTCCA
ATGTTGTCTAAAA*TATA*TAATAATGGTATTC**TGGGGGGGGGGGGGG****CGTTT*AA*G*CCTTATTAACAATCAACAA*GAATTCCA
ATGTTGTCTAAAA*TATA*TAATAATGGTATTC**TGGGGGGGGGGGGG*****C*TTT*AA*G*CCTTATTAACAATCAACAA*GAATTCCA
ATGTTGTCTAAAA*TATA*TAATAATGGTATTC**TGGGGGGGGGGGGG*****C*TTT*AA*G*CCTTATTAACAATCAACAA*GAATTCCA
ATGTTGTCTAAAAATATA*TAATAATGGTATTC**TGGGGGGGGGGGGGGGG**C*TTT*AA*G*CCTTATTAACAATCAACAA*GAATTCCA
ATGTTGTCTAAAA*TATA*TAATAATGGTATTC**TGGGGGGGGGGGG******C*TTT*AA*G*CCTTATTAACAATCAACAA*GAATTCCA
ATGTTGTCTAAAA*TATA*TAATAATGGTATTCG*TGGGGGGGGGGGG******C*TTT*AA*G*CCTTATTAACAATCAACAA*GAATTCCA
ATGTTGTCTAAAA*TATA*TAATAATGGTATTCG*TGGGGGGGGGGGGGG****C*TTT*AA*G*CCTTATTAACAATCAACAA*GAATTCCA
ATGTTGTCTAAAA*TATA*TAATAATGGTATTC**TGGGGGGGGGGGGGG****C*TTT*AA*G*CCTTATTAACAATCAACAA*GAATTCCA
ATGTTGTCTAAAA*TATA*TAATAATGGTATTC**TGGGGGGGGGGGGGG****C*TTT*AA*G*CCTTATTAACAATCAACAA*GAATTCCA
ATGTTGTCTAAAA*TATA*TAATAATGGTATTC**TGGGGGGGGGGGGGG****C*TTT*AA*G*CCTTATTAACAATCAACAA*GAATTCCA
ATGTTGTCTAAAA*TATA*TAATAATGGTATTC**TGGGGGGGGGGGGGGG***CGTTT*AA*G*CCTTATTAACAATCAACAA*GAATTCCA
ATGTTGTCTAAAA*TATA*TAATAATGGTATTCG*TGGGGGGGGGGGGG*****C*TTT*AA*G*CCTTATTAACAATCAACAA*GAATTCCA
ATGTTGTCTAAAA*TATA*TAATAATGGTATTCG*TGGGGGGGGGGGGGGG***C*TTT*AA*G*CCTTATTAACAATCAACAA*GAATTCCA
ATGTTGTCTAAAA*TATAATAATAATGGTATTCG*TGGGGGGGGGGGGGGGGGTC*TTT*AA*G*CCTTATTAACAATCAACAA*GAATTCCA
ATGTTGTCTAAAA*TATA*TAATAATGGTATTC**TGGGGGGGGGGGGGGGGG*CGTTT*AA*G*CCTTATTAACAATCAACAA*GAATTCCA
ATGTTGTCTAAAA*TATA*TAATAATGGTATTC**TGGGGGGGGGGGGGGGG**C*TTT*AA*G*CCTTATTAACAATCAACAA*GAATTCCA
ATGTTGTCTAAAA*TATA*TAATAATGGTATTC**TGGGGGGGGGGGGGGGGG*C*TTT*AA*G*CCTTATTAACAATCAACAA*GAATTCCA
ATGTTGTCTAAAA*TATA*TAATAATGGTATTC**TGGGGGGGGGGGGG*****C*TTT*AA*G*CCTTATTAACAATCAACAA*GAATTCCA
ATGTTGTCTAAAA*TATA*TAATAATGGTATTCG*TGGGGGGGGGGGGGG****C*TTT*AA*GGCCTTATTAACAATCAACAA*GAATTCCA
ATGTTGTCTAAAA*TATA*TAATAATGGTATTC**TGGGGGGGGGGGGGGG***C*TTT*AA*G*CCTTATTAACAATCAACAA*GAATTCCA
ATGTTGTCTAAAA*TATA*TAATAATGGTATTC**TGGGGGGGGGGGGGG****C*TTT*AA*G*CCTTATTAACAATCAACAA*GAATTCCA
ATGTTGTCTAAAA*TATA*TAATAATGGTATTCG*TGGGGGGGGGGGGG*****C*TTT*AA*G*CCTTATTAACAATCAACAA*GAATTCCA
ATGTTGTCTAAAA*TATA*TAATAATGGTATTCG*TGGGGGGGGGGGGGG****C*TTT*AA*G*CCTTATTAACAATCAACAA*GAATTCCA
ATGTTGTCTAAAA*TATA*TAATAATGGTATTC**TGGGGGGGGGGGGGG****C*TTT*AA*G*CCTTATTAACAATCAACAA*GAATTCCA
ATGTTGTCTAAAA*TATA*TAATAATGGTATTC**TGGGGGGGGGGGGGGG***CGTTT*AA*G*CCTTATTAACAATCAACAA*GAATTCCA
ATGTTGTCTAAAA*TATA*TAATAATGGTATTC**TGGGGGGGGGGGGGG****C*TTT*AA*G*CCTTATTAACAATCAACAA*GAATTCCA
ATGTTGTCTAAAA*TATA*TAATAATGGTATTC**TGGGGGGGGGGGGG*****C*TTT*AA*G*CCTTATTAACAATCAACAA*GAATTCCA
ATGTTGTCTAAAAATATA*TAATAATGGTATTCG*TGGGGGGGGGGGGGGGG**C*TTT*AA*G*CCTTATTAACAATCAACAA*GAATTCCA
ATGTTGTCTAAAA*TATA*TAATAATGGTATTC**TGGGGGGGGGGGGGG****C*TTT*AA*G*CCTTATTAACAATCAACAA*GAATTCCA
ATGTTGTCTAAAA*TATA*TAATAATGGTATTC**TGGGGGGGGGGGG******C*TTT*AA*G*CCTTATTAACAATCAACAA*GAATTCCA
ATGTTGTCTAAAA*TATA*TAATAATGGTATTC**TGGGGGGGGGGGGG*****C*TTT*AA*G*CCTTATTAACAATCAACAA*GAATTCCA
ATGTTGTCTAAAA*TATA*TAATAATGGTATTC**TGGGGGGGGGGGGGGG***CGTTT*AA*G*CCTTATTAACAATCAACAA*GAATTCCA
ATGTTGTCTAAAA*TATA*TAATAATGGTATTC**TGGGGGGGGGGGGG*****C*TTT*AA*G*CCTTATTAACAATCAACAA*GAATTCCA
ATGTTGTCTAAAA*TATA*TAATAATGGTATTC**TGGGGGGGGGGGGGG****CGTTT*AA*G*CCTTATTAACAATCAACAA*GAATTCCA
-----------------A*TAATAATGGTATTC**TGGGGG----------------------------------------------------
-----------------A*TAATAATGGTATTC**TGGGGG----------------------------------------------------
-----------------------AATGGTATTC**TGGGGGGGGGGGG******C*TTT*AA*G*CCTTATTAACAATCAACAA*GAATTCCA
-----------------------AATGGTATTC**TGGGGGGGG-------------------------------------------------
--------------------------G*TATTC**TGGGGGGGGGGGGGGG***C*TTT*AA*G*CCTTATTAACAATCAACAA*GAATTCCA
--------------------------G*TATTC**TGGGGGGGGGGGGGGG***C*TTT*AA*G*CCTTATTAACAATCAACAA*GAATTCCA
--------------------------G*TATTC**TGGGGGGGGGGGGGG****CGTTT*AA*G*CCTTATTAACAATCAACAA*GAATTCCA
--------------------------G*TATTC**TGGGGGGGGGGGGGGG***C*TTT*AA*G*CCTTATTAACAATCAACAA*GAATTCCA
--------------------------G*TATTC**TGGGGGGGGGGGGGG****C*TTT*AA*G*CCTTATTAACAATCAACAA*GAATTCCA
--------------------------G*TATTC**TGGGGGGGGGGGGGG****C*TTT*AA*G*CCTTATTAACAATCAACAA*GAATTCCA
--------------------------G*TATTC**TGGGGGGGGGGGGGGGGG*CGTTT*AA*G*CCTTATTAACAATCAACAA*GAATTCCA
--------------------------G*TATTC**TGGGGGGGGGGGGGGGG**CGTTT*AA*G*CCTTATTAACAATCAACAA*GAATTCCA
--------------------------G*TATTC**TGGGGGGGGGGGGGGG***CGTTT*AA*G*CCTTATTAACAATCAACAA*GAATTCCA
--------------------------G*TATTC**TGGGGGGGGGGGGGGGG**CGTTT*AA*G*CCTTATTAACAATCAACAA*GAATTCCA
------------------------------TTC**TGGGGGGGGGGGGGGG***C*TTT*AA*G*CCTTATTAACAATCAACAA*GAATTCCA
------------------------------TTC**TGGGGGGGGGGGGGGG***C*TTT*AA*G*CCTTATTAACAATCAACAA*GAATTCCA
------------------------------TTC**TGGGGGGGGGGGGGGG***C*TTT----------------------------------
---------------------------------------GGGGGGGGGGGGGG*C*TTT*AA*G*C---------------------------
--------------------------------------------------GGG*CGTTT*AA*G*CCTTATTAACAATCAACAA*GAATTCCA
---------------------------------------------------GG*CGTTT*AA*G*CCTTATTAACAATCAACAA*GAATTCCA
--------------------------------------------------GGG*C*TTT*AA*G*CCTTATTAA-------------------
---------------------------------------------------GG*CGTTT*AA*G*CCTTATTAACAATCAACAA*GAATTCCA
---------------------------------------------------GG*CGTTTTAAAG*CCTTATTAACAATCAACAA*GAATTCCA
------------------------------------------------------C*TTT*AAAG*CCTTATTAACAAT---------------
------------------------------------------------------C*TTT*AA*G*CCTTATTAACAAT---------------
--------------------------------------------------------TTT*AA*G*CCTTATTAACAATCAACAA*GAATTCCA
-----------------------------------------------------------TAA*G*CCTTATTAACAATCAAC-----------
------------------------------------------------------------AA*G*CCTTATTAACAATCAAC-----------
------------------------------------------------------------------CTTATTAACAATCAACAA*GAATTCCA
------------------------------------------------------------------CTTATTAACAATCAACAA*GAATTCCA
-----------------------------------------------------------------CCTTATTAACAATCAACAA*GA------
--------------------------------------------------------------------TATTAACAATCAACAA*GAATTCCA
-----------------------------------------------------------------------TAACAATCAACAA*GAATTCCA
-------------------------------------------------------------------------ACAATCAACAA*GAATTCCA
-------------------------------------------------------------------------ACAATCAACAA*GAATTCCA
---------------------------------------------------------------------------AATCAACAA*GAATTCCA
-----------------------------------------------------------------------------TCAACAA*GAATTCCA
------------------------------------------------------------------------------CAACAA*GAATTCCA
------------------------------------------------------------------------------CAACAA*GAATTCCA
--------------------------------------------------------------------------------ACAA*GAATTCCA
----------------------------------------------------------------------------------AA*GAATTCCA
----------------------------------------------------------------------------------A**GAATTCCA
----------------------------------------------------------------------------------------T*CCA
------------------------------------------------------------------------------------------CCA
--------------------------------------------------------------------------------------------A
