# Supplementary material for: Simple sequence repeats in Helicobacter canadensis and their role in phase variable expression and C-terminal sequence switching
Source: BMC Genomics. 2010 Jan 27;11:67. doi: 10.1186/1471-2164-11-67 (PMC2823697; doi:10.1186/1471-2164-11-67)
Supplement: Additional file 9 — HCAN_0344. Alignment of the sequencing read data associated with the homopolymeric tract within HCAN_0344. [file 1471-2164-11-67-S9.TXT]

>HCAN_0234_compl
T------------------------------------------------------------------------------------------------------------
T*CCTTAAAA---------------------------------------------------------------------------------------------------
T*CCTTAAAA*TAA*T---------------------------------------------------------------------------------------------
T*CCTTAAAA*TAA*T---------------------------------------------------------------------------------------------
T*CCTTAAAA*TAA*T---------------------------------------------------------------------------------------------
T*CCTTAAAAATAA*T---------------------------------------------------------------------------------------------
T*CCTTAAAA*TAA*T*AAA-----------------------------------------------------------------------------------------
T*CCTTAAAA*TAA*T*AAA-----------------------------------------------------------------------------------------
T*CCTTAAAA*TAA*T*AAAA----------------------------------------------------------------------------------------
T*CCTTAAAA*TAA*T*AAAA----------------------------------------------------------------------------------------
T*CCTTAAAA*TAA*T*AAAA*T*GAGAT--------------------------------------------------------------------------------
T*CCTTAAAA*TAA*T*AAAA*T*GAGATATTATT--------------------------------------------------------------------------
T*CCTTAAAA*TAA*T*AAAA*T*GAGATATTATTAT*C*G*CCCCCCCCCCCCCC**TT*A**TT-------------------------------------------
T*CCTTAAAA*TAA*T*AAAA*T*GAGATATTATTAT***G*CCCCCCCCCCCCC***TT*A**TTTTT----------------------------------------
T*CCTTAAAA*TAA*T*AAAA*T*GAGATATTATTAT*C*G*CCCCCCCCCCCCC***TT*A**TTTTTT---------------------------------------
T*CCTTAAAA*TAA*T*AAAA*T*GAGATATTATTAT*C*G*CCCCCCCCCCCCCCC*TT*A**TTTTTT---------------------------------------
T*CCTTAAAA*TAA*T*AAAA*T*GAGATATTATTAT*C*G*CCCCCCCCCCCCCC**TTTA**TTTTTTT**G*CTT*AAA*TTAAA---------------------
T*CCTTAAAA*TAA*T*AAAA*T*GAGATATTATTAT***G*CCCCCCCCCCCCC***TT*A**TTTTT****G*CTT*AAA*TTAAAAA**TA*TT------------
T*CCTTAAAA*TAA*T*AAAA*T*GAGATATTATTAT*C*G*CCCCCCCCCCCCCCC*TTTA**TTTTTTT**G*CTT*AAAATTAAAAAA*TA*TTTA----------
T*CCTTAAAA*TAA*T*AAAA*T*GAGATATTATTAT*C*GTCCCCCCCCCCCCCC**TTTA**TTTTTT***G*CTT*AAA*TTAAAAAA*TA*TTTA----------
T*CCTTAAAA*TAA*T*AAAA*T*GAGATATTATTAT***G*CCCCCCCCCCCCC***TT*A**TTTTTT***G*CTT*AAA*TTAAAAAA*TA*TTTA******T---
T*CCTTAAAA*TAA*T*AAAA*T*GAGATATTATTAT***G*CCCCCCCCCCCCCCC*TT*A**TTTTTT***G*CTT*AAA*TTAAAAAA*TA*TTTA******TGTT
T*CCTTAAAA*TAA*T*AAAA*T*GAGATATTATTAT***G*CCCCCCCCCCCCC***TT*A**TTTTTT***G*CTT*AAA*TTAAAAAA*TA*TTTA******TGTT
T*CCTTAAAA*TAA*T*AAAA*T*GAGATATTATTAT*C*GTCCCCCCCCCCCCCCCCTTTA**TTTTTTT**G*CTTTAAA*TTAAAAAA*TA*TTTA******TGTT
TACCTTAAAA*TAA*T*AAAA*T*GAGATATTATTAT*C*G*CCCCCCCCCCCC****TT*A**TTTTTT***G*CTT*AAAATTAAAAAA*TA*TTTA******TGTT
T*CCTTAAAA*TAA*T*AAAA*T*GAGATATTATTAT***G*CCCCCCCCCCCCC***TT*A**TTTTTT***G*CTT*AAA*TTAAAAAA*TA*TTTA******TGTT
T*CCTTAAAA*TAA*T*AAAA*T*GAGATATTATTAT*C*G*CCCCCCCCCCCCCCC*TT*A**TTTTTTT**G*CTT*AAAATTAAAAAA*TA*TTTA******TGTT
T*CCTTAAAA*TAA*T*AAAA*T*GAGATATTATTAT***G*CCCCCCCCCCCCC***TT*A**TTTTTT***G*CTT*AAA*TTAAAAAA*TA*TTTA******TGTT
T*CCTTAAAA*TAA*T*AAAA*T*GAGATATTATTAT***G*CCCCCCCCCCCCCC**TT*A**TTTTTT***G*CTT*AAA*TTAAAAAA*TA*TTTA******TGTT
T*CCTTAAA**TAA*T*AAA**T*GAGATATTATTAT***G*CCCCCCCCCCCCCC**TT*A**TTTTTT***G*CTT*AAA*TTAAAAAA*TA*TTTA******TGTT
T*CCTTAAAA*TAA*T*AAAA*T*GAGATATTATTAT*C*G*CCCCCCCCCCCCCC**TT*A**TTTTTT***G*CTT*AAA*TTAAAAA**TA*TTTA******TGTT
T*CCTTAAAA*TAA*T*AAAA*T*GAGATATTATTAT***G*CCCCCCCCCCCC****TT*A**TTTTTT***G*CTT*AAA*TTAAAAAA*TA*TTTA******TGTT
T*CCTTAAAA*TAA*T*AAAA*T*GAGATATTATTAT***G*CCCCCCCCCCCCC***TT*A**TTTTTT***G*CTT*AAA*TTAAAAAA*TA*TTTA******TGTT
T*CCTTAAAA*TAA*T*AAAA*T*GAGATATTATTAT*C*G*CCCCCCCCCCCCC***TT*A**TTTTTT*C*G*CTT*AAA*TTAAAAA**TA*TT*A******TGTT
T*CCTTAAAA*TAA*T*AAAA*T*GAGATATTATTAT***G*CCCCCCCCCCCC****TT*AC*TTTTTT***G*CTT*AAA*TTAAAAAA*TA*TTTA******TGTT
T*CCTTAAAA*TAA*T*AAAA*T*GAGATATTATTAT***G*CCCCCCCCCCCC****TT*A**TTTTT****G*CTT*AAA*TTAAAAAA*TA*TTTA******TGTT
T*CCTTAAAA*TAA*T*AAAA*T*GAGATATTATTAT***G*CCCCCCCCCCCC****TT*A**TTTTTT***G*CTT*AAA*TTAAAAAA*TA*TTTA******TGTT
T*CCTTAAAA*TAA*T*AAAA*T*GAGATATTATTAT*C*G*CCCCCCCCCCCC****TT*A**TTTTTT***G*CTT*AAA*TTAAAAAA*TA*TTTA******TGTT
T*CCTTAAAA*TAA*T*AAAA*T*GAGATATTATTAT*C*G*CCCCCCCCCCCCCCC*TTTA**TTTTTTT**G*CTT*AAA*TTAAAAAA*TA*TTTA******TGTT
T*CCTTAAAA*TAA*T*AAAA*T*GAGATATTATTAT***G*CCCCCCCCCCCCCC**TT*A**TTTTTT***G*CTT*AAA*TTAAAAAA*TA*TTTA******TGTT
T*CCTTAAAA*TAA*T*AAAA*T*GAGATATTATTAT***G*CCCCCCCCCCCCC***TT*A**TTTTTT***G*CTT*AAA*TTAAAAAA*TA*TTTACCCCCCTGTT
T*CCTTAAAA*TAA*T*AAAA*T*GAGATATTATTAT***G*CCCCCCCCCCCCC***TT*A**TTTTT****G*CTT*AAA*TTAAAAA**TA*TTTA******TGTT
T*CCTTAAAA*TAA*T*AAAA*T*GAGATATTATTAT***G*CCCCCCCCCCCCC***TT*A**TTTTTT***G*CTT*AAA*TTAAAAAA*TA*TTTA******TGTT
T*CCTTAAA**TAA*T*AAAA*T*GAGATATTATTAT***G*CCCCCCCCCCCCCC**TT*A**TTTTTT***G*CTT*AAA*TTAAAAAA*TA*TTTA******TGTT
T*CCTTAAAA*TAA*T*AAAA*T*GAGATATTATTAT***G*CCCCCCCCCCCCCC**TT*AC*TTTTTT***G*CTT*AAA*TTAAAAA**TA*TTTA******TGTT
T*CCTTAAAA*TAA*T*AAAA*T*GAGATATTATTAT***G*CCCCCCCCCCCCCCC*TT*A**TTTTTTT**G*CTT*AAA*TTAAAAAAATA*TTTA******TGTT
T*CCTTAAAA*TAA*T*AAAA*T*GAGATATTATTAT***G*CCCCCCCCCCCC****TT*A**TTTTTT***G*CTT*AAA*TTAAAAAA*TA*TTTA******TGTT
T*CCTTAAAA*TAA*T*AAAA*T*GAGATATTATTAT*C*G*CCCCCCCCCCCCCC**TT*A**TTTTT****G*CTT*AAA*TTAAAAA**TA*TTTA******TGTT
T*CCTTAAAA*TAA*T*AAAA*T*GAGATATTATTAT*CCG*CCCCCCCCCCCCC***TTTA**TTTTTT***G*CTT*AAA*TTAAAAAA*TA*TTTA******TGTT
T*CCTTAAAA*TAA*T*AAAA*T*GAGATATTATTAT*C*G*CCCCCCCCCCCCC***TT*A**TTTTTT***G*CTT*AAA*TTAAAAAA*TA*TTTA******TGTT
T*CCTTAAAA*TAA*T*AAAA*T*GAGATATTATTAT***G*CCCCCCCCCCCCC***TT*A**TTTTT****G*CTT*AAA*TTAAAAAA*TA*TTTA******TGTT
T*CCTTAAAA*TAA*T*AAAA*T*GAGATATTATTAT***G*CCCCCCCCCCCCC***TT*A**TTTTTT***G*CTT*AAA*TTAAAAA**TA*TTTA******TGTT
T*CCTTAAAA*TAA*T*AAAA*T*GAGATATTATTAT***G*CCCCCCCCCCCCC***TT*A**TTTTT****G*CTT*AAA*TTAAAAAA*TA*TTTA******TGTT
T*CCTTAAAA*TAA*T*AAAAAT*GAGATATTATTAT***G*CCCCCCCCCCCCC***TT*A**TTTTTT***G*CTT*AAA*TTAAAAA**TA*TTTA******TGTT
T*CCTTAAAA*TAA*T*AAAA*T*GAGATATTATTAT*C*G*CCCCCCCCCCCCCC**TT*A**TTTTTT***G*CTT*AAA*TTAAAAAA*TA*TTTA******TGTT
T*CCTTAAAA*TAA*T*AAAA*T*GAGATATTATTAT*C*G*CCCCCCCCCCCCC***TT*A**TTTTTT***G*CTT*AAA*TTAAAAA**TA*TTTA******TGTT
T*CCTTAAAA*TAA*T*AAAA*T*GAGATATTATTAT*CCG*CCCCCCCCCCCCC***TTTA**TTTTT****G*CTT*AAA*TTAAAAA**TA*TTTA******TGTT
T*CCTTAAAA*TAA*T*AAAA*T*GAGATATTATTAT***G*CCCCCCCCCCCCC***TT*A**TTTTTT***G*CTT*AAA*TTAAAAAA*TA*TTTA******TGTT
T*CCTTAAAA*TAA*T*AAAA*T*GAGATATTATTAT*C*G*CCCCCCCCCCCCCC**TT*A**TTTTTTT**G*CTT*AAA*TTAAAAAA*TA*TTTA******TGTT
T*CCTTAAAA*TAA*T*AAAA*T*GAGATATTATTAT*C*G*CCCCCCCCCCCCCCC*TTTA**TTTTTTT**G*CTT*AAA*TTAAAAAA*TA*TTTA******TGTT
T*CCTTAAAA*TAA*T*AAAA*T*GAGATATTATTAT*C*G*CCCCCCCCCCCC****TT*A**TTTTT****G*CTT*AAA*TTAAAAAA*TA*TTTA******TGTT
T*CCTTAAAA*TAA*T*AAAA*T*GAGATATTATTAT***G*CCCCCCCCCCCC****TT*A**TTTTTT***G*CTT*AAA*TTAAAAA**TA*TTTA******TGTT
TACCTTAAAA*TAA*T*AAAA*T*GAGATATTATTAT*C*G*CCCCCCCCCCCCCCC*TT*A**TTTTTT***G*CTT*AAAATTAAAAAA*TA*TTTA******TGTT
T*CCTTAAAA*TAA*T*AAAA*T*GAGATATTATTAT*C*G*CCCCCCCCCCCCCC**TT*A**TTTTT****G*CTT*AAA*TTAAAAAA*TA*TTTA******TGTT
T*CCTTAAAA*TAA*T*AAAA*T*GAGATATTATTAT***G*CCCCCCCCCCCCC***TT*A**TTTTTT***G*CTT*AAA*TTAAAAAAATA*TTTA******TGTT
T*CCTTAAAA*TAA*T*AAAA*T*GAGATATTATTAT*C*GTCCCCCCCCCCCCCCC*TTTA**TTTTTT*C*G*CTTTAAAATTAAAAAA*TA*TTTA******TGTT
T*CCTTAAAA*TAA*T*AAAA*T*GAGATATTATTAT***G*CCCCCCCCCCCCC***TT*A**TTTTTT***G*CTT*AAA*TTAAAAAA*TA*TTTA******TGTT
T*CCTTAAAA*TAA*T*AAAA*T*GAGATATTATTAT***G*CCCCCCCCCCCCC***TT*AC*TTTTTT***G*CTT*AAA*TTAAAAAA*TA*TTTA******TGTT
T*CCTTAAAA*TAA*T*AAAA*T*GAGATATTATTAT***G*CCCCCCCCCCCCCCC*TT*A**TTTTTTT**G*CTT*AAA*TTAAAAAA*TA*TTTA******TGTT
T*CCTTAAAA*TAA*T*AAAA*T*GAGATATTATTAT***G*CCCCCCCCCCCCC***TT*A**TTTTTT***G*CTT*AAA*TTAAAAAA*TA*TTTA******TGTT
T*CCTTAAAA*TAA*T*AAAA*T*GAGATATTATTAT*C*G*CCCCCCCCCCCCC***TT*A**TTTTTT***G*CTT*AAA*TTAAAAAA*TA*TTTA******TGTT
T*CCTTAAAA*TAA*T*AAAA*T*GAGATATTATTAT*C*G*CCCCCCCCCCCCC***TT*A**TTTTTT***G*CTT*AAA*TTAAAAA**TA*TTTA******TGTT
T*CCTTAAAA*TAA*T*AAAA*T*GAGATATTATTAT***G*CCCCCCCCCCCCC***TT*A**TTTTTT***G*CTT*AAA*TTAAAAA**TA*TTTA******TGTT
T*CCTTAAA**TAA*T*AAAA*T*GAGATATTATTAT***G*CCCCCCCCCCCCC***TT*A**TTTTTT***G*CTT*AAA*TTAAAAAA*TA*TTTA******TGTT
T*CCTTAAAA*TAA*T*AAAA*T*GAGATATTATTAT*CCG*CCCCCCCCCCCC****TTTA**TTTTTT***G*CTT*AAA*TTAAAAA**TA*TTTA******TGTT
T*CCTTAAAA*TAA*T*AAAA*T*GAGATATTATTAT***G*CCCCCCCCCCCCCC**TT*A**TTTTTT***G*CTT*AA**TTAAAAAA*TA*TTTA******TGTT
T*CCTTAAAA*TAA*T*AAAA*T*GAGATATTATTAT*C*G*CCCCCCCCCCCC****TT*A**TTTTTT***G*CTT*AAA*TTAAAAA**TA*TTTA******TGTT
T*CCTTAAAA*TAA*T*AAAA*T*GAGATATTATTAT***G*CCCCCCCCCCCCCC**TT*A**TTTTTT***G*CTT*AAA*TTAAAAAA*TA*TTTA******TGTT
T*CCTTAAAA*TAA*T*AAAA*T*GAGATATTATTAT***G*CCCCCCCCCCCCCC**TT*A**TTTTTT***G*CTT*AAA*TTAAAAA**TA*TTTA******TGTT
T*CCTTAAAA*TAA*T*AAAA*T*GAGATATTATTAT***G*CCCCCCCCCCCCC***TT*A**TTTTTT***G*CTT*AAA*TTAAAAAA*TA*TTTA******TGTT
T*CCTTAAAA*TAA*T*AAAAAT*GAGATATTATTAT***G*CCCCCCCCCCCCC***TT*A**TTTTTT***G*CTT*AAA*TTAAAAA**TA*TTTA******TGTT
T*CCTTAAAA*TAA*T*AAAA*T*GAGATATTATTAT*C*G*CCCCCCCCCCCCCC**TTTA**TTTTTTT**G*CTT*AAAATTAAAAAA*TA*TTTA******TGTT
--CCTTAAAA*TAA*T*AAA**TAGAGATATTATTAT***GTCCCCCCCCCCCC****TT*AC*TTTTT****GTCTT*AA**TTAAAAA**TA*TTTA******TGTT
--C*TTAAAA*TAA*T*AAAA*T*GAGATATTATTAT*C*G*CCCCCCCCCCCC****TT*AC*TTTTTT***G*CTT*AAA*TTAAAAA**TA*TTTA******TGTT
--CCTTAAAA*TAA*TTAAAA*T*GAGATATTATTAT***G*CCCCCCCCCCCCC***TT*A**TTTTTT***G*CTT*AAA*TTAAAAAA*TA*TTTA******TGTT
--C*TTAAA**TAA*T*AAA**T*GAGATATTATTAT***GTCCCCCCCCCCCCCC**TT*AC*TTTTTT***GTCTT*AAA*TTAAAAA**TA*TTTA******TGTT
--CCTTAAA**TAA*TTAAAA*TAGAGATATTATTAT***GTCCCCCCCCCCCCCCC*TT*ACCTTTTTT**AGTCTT*AAA*TTAAAAAA*TA*TTTA******TGTT
------------AAAT*AAA**TAGAGATATTATTAT***G*CCCCCCCCCCCC****TT*ACCTTTTTT*C*GTCTT*AAA*TTAAAAA**TAATTTA******TGTT
----------------------------TATTATTAT***G*CCCCCCCCCCCC****TT*AC*TTTTTT***G*CTT*AAA*TTAAAAAA*TA*TTTA******TGTT
----------------------------TATTATTAT***G*CCCCCCCCCCCCC***TT*A**TTTTTT***G*CTT*AAA*TTAAAAAA*TA*TTTA******TGTT
----------------------------TATTATTAT***G*CCCCCCCCCCCCCC**TT*AC*TTTTTT***G*CTT*AAA*TTAAAAA**TA*TTTA******TGTT
-----------------------------ATTATTAT***G*CCCCCCCCCCCC****TT*AC*TTTTTT***G*CTT*AAA*TTAAAAAA*TA*TTTA******TGTT
------------------------------TTATTATT**G*CCCCCCCCCCCCCCC*TT*AC*TTTTTTT**G*CTT*AAA*TTAAAAA**TA*TT*A******TGTT
--------------------------------------------------------CCTT*A**TTTTTT***G*CTT*AAA*TTAAAAAA*TA*TTTA******TGTT
--------------------------------------------------------CCTT*AC*TTTTTT***G*CTT*AAA*TTAAAAAA*TA*TTTA******TGTT
-------------------------------------------CCCCCCCCCCCCCCCTT*AC*TTTTTTT**G*CTT*AAA*TTAAAAA**TA*TTTA******TGTT
--------------------------------------------------------CCTT*AC*TTTTTT***GTCTT*AAA*TTAAAAAA*TA*TTTA******TGTT
----------------------------------------------------------T**A**TTTTTT***G*CTT*AAA*TTAAAAAA*TA*TTTA******TGTT
----------------------------------------------------------TT*A**TTTTTT***GTCTT*AAAATTAAAAAA*TA*TTTA******TGTT
----------------------------------------------------------------TTT******G*CTT*AA**TTAAAAAA*TA*TTTA******TGTT
----------------------------------------------------------------TTTTTTT**GTCTT*AAA*TTAAAAA**TA*TTTA******TGTT
----------------------------------------------------------------TTT******G*CTT*AAA*TTAAAAAA*TAATTTA******TGTT
----------------------------------------------------------------TTT******G*CTT*AAA*TTAAAAAA*TA*TTTA******TGTT
-------------------------------------------------------------------------G*CTT*AAA*TTAAAAAA*TA*TTTA******TGTT
-------------------------------------------------------------------------------------AAA****TA*TTTA******TGTT
-------------------------------------------------------------------------------------AAA****TA*TTTA******TGTT
-------------------------------------------------------------------------------------AAA****TA*TTTA******TGTT
-------------------------------------------------------------------------------------AAA****TA*TTTA******TGTT
--------------------------------------------------------------------------------------------TA*TTTA******TGTT
-----------------------------------------------------------------------------------------------TT*A******TGTT
-----------------------------------------------------------------------------------------------------------TT
-----------------------------------------------------------------------------------------------------------TT
-----------------------------------------------------------------------------------------------------------TT
