# Supplementary material for: Simple sequence repeats in Helicobacter canadensis and their role in phase variable expression and C-terminal sequence switching
Source: BMC Genomics. 2010 Jan 27;11:67. doi: 10.1186/1471-2164-11-67 (PMC2823697; doi:10.1186/1471-2164-11-67)
Supplement: Additional file 10 — HCAN_0346. Alignment of the sequencing read data associated with the homopolymeric tract within HCAN_0346. [file 1471-2164-11-67-S10.TXT]

>HCAN_0344_compl

AG*AAAT-----------------------------------------------------------------------------------------

AG*AAAT-----------------------------------------------------------------------------------------

AG*AAATTT---------------------------------------------------------------------------------------
AG*AAAT**GTTTTTT--------------------------------------------------------------------------------
AG*AAAT**GTTTTTT--------------------------------------------------------------------------------
AG*AAAT**GTTTTTT--------------------------------------------------------------------------------
AG*AAAT**GTTTTTTT*G-----------------------------------------------------------------------------
AG*AAAT**GTTTTTTT*G*CG--------------------------------------------------------------------------
AG*AAAT**GTTTTTTT*G*CGT-------------------------------------------------------------------------
AG*AAATT*GTTTTTTT*G*CGTTT-----------------------------------------------------------------------
AG*AAAT**GTTTTTT**G*CGTTT-----------------------------------------------------------------------
AG*AAAT**GTTTTTTT*G*CGTTTAAAG-------------------------------------------------------------------
AG*AAAT**GTTTTTT**G*CGTTTAAAGG------------------------------------------------------------------
AG*AAAT**GTTTTTT**G*CGTTTAAAGGGTTA*TT**G---------------------------------------------------------
AG*AAAT**GTTTTTTT*G*CGTTTAAAGGGTTA*TT**G*C--------------------------------------------------
AG*AAAT**GTTTTTTT*G*CGTTTAAAGGGTTA*TT**G*CC-------------------------------------------------
AG*AAAT**GTTTTTTT*G*CGTTTAAAGGGTTA*TT**G*CCC------------------------------------------------
AG*AAATT*GTTTTTTT*G*CGTTTAAAGGGTTA*TTCCG*CCC------------------------------------------------
AG*AAAT**GTTTTTT**G*CGTTTAAAGGGTTA*TT**G*CCCCC----------------------------------------------
AG*AAAT**GTTTTTT**G*CGTTTAAAGGGTTA*TT**G*CCCCC----------------------------------------------
AG*AAAT**GTTTTTT**G*CGTTTAAAGGGTTA*TTC*G*CCCCCCCCCCCCCC**G*C**ATAATCAGTGAATTAGAGC---------------
AG*AAAT**GTTTTTT**G*CGTTTAAAGGGTTA*TT**G*CCCCCCCCCCCCC***G*CC*ATAATCAGTGAATTAGAGCTTTTT*G--------
AG*AAAT**GTTTTTT**G*CGTTTAAAGGGTTA*TT**G*CCCCCCCCCCC*****G*C**ATAATCAGTGAATTAGAGCTTTTT*G*ACATAAT
AG*AAAT**GTTTTTT**G*CGTTTAAAGGGTTA*TTC*G*CCCCCCCCCCCCC***G*C**ATAATCAGTGAATTAGAGCTTTTT*G*ACATAAT
AG*AAAT**GTTTTTT**G*CGTTTAAAGGGTTA*TT**G*CCCCCCCCCCCCC***G*C**ATAATCAGTGAATTAGAGCTTTTT*G*ACATAAT
AG*AAAT**GTTTTTTT*G*CGTTTAAAGGGTTA*TT**G*CCCCCCCCCCCCCC**G*C**ATAATCAGTGAATTAGAGCTTTTT*G*ACATAAT
AG*AAAT**GTTTTTT**G*CGTTTAAAGGGTTA*TT**G*CCCCCCCCCCCCCC**G*C**ATAATCAGTGAATTAGAGCTTTTT*G*ACATAAT
AG*AAAT**GTTTTTTT*G*CGTTTAAAGGGTTA*TT**G*CCCCCCCCCCCC****G*C**ATAATCAGTGAATTAGAGCTTTTT*G*ACATAAT
AG*AAAT**GTTTTTTT*G*CGTTTAAAGGGTTA*TTC*G*CCCCCCCCCCCC****G*C**ATAATCAGTGAATTAGAGCTTTTT*G*ACATAAT
AG*AAAT**GTTTTTTT*G*CGTTTAAAGGGTTA*TTC*G*CCCCCCCCCCCCCC**G*CC*ATAATCAGTGAATTAGAGCTTTTT*G*ACATAAT
AG*AAAT**GTTTTTTT*G*CGTTTAAAGGGTTA*TT**G*CCCCCCCCCCCCC***G*C**ATAATCAGTGAATTAGAGCTTTTT*G*ACATAAT
AG*AAAT**GTTTTTTT*G*CGTTTAAAGGGTTA*TT**G*CCCCCCCCCCCCCC**G*CC*ATAATCAGTGAATTAGAGCTTTTT*G*ACATAAT
AG*AAAT**GTTTTTTT*GTCGTTTAAAGGGTTA*TT**G*CCCCCCCCCCCCC***G*CC*ATAATCAGTGAATTAGAGCTTTTT*G*ACATAAT
AG*AAAT**GTTTTTTT*G*CGTTTAAAGGGTTA*TTC*G*CCCCCCCCCCCCCC**GN***ATAATCAGTGAATTAGAG----------------
AG*AAAT**GTTTTTT**G*CGTTTAAAGGGTTA*TT**G*CCCCCCCCCCCC****G*C**ATAATCAGTGAATTAGAGCTTTTT*G*ACATAAT
AG*AAAT**GTTTTTT**G*CGTTTAAAGGGTTA*TT**GACCCCCCCCCCCCCC**G*C**ATAATCAGTGAATTAGAGCTTTTT*G*ACATAAT
AG*AAAT**GTTTTTTT*G*CGTTTAAAGGGTTA*TT**G*CCCCCCCCCCCCCC**G*C**ATAATCAGTGAATTAGAGCTTTTT*G*ACATAAT
AG*AAAT**GTTTTTTT*G*CGTTTAAAGGGTTA*TT**G*CCCCCCCCCCCCC***G*C**ATAATCAGTGAATTAGAGCTTTTT*G*ACATAAT
AG*AAAT**GTTTTTT**G*CGTTTAAAGGGTTA*TT**G*CCCCCCCCCCCCCC**G*C**ATAATCAGTGAATTAGAGCTTTTT*G*ACATAAT
AG*AAAT**GTTTTTTT*G*CGTTTAAAGGGTTA*TT**G*CCCCCCCCCCCCCC**G*C**ATAATCAGTGAATTAGAGCTTTTT*G*ACATAAT
AG*AAAT**GTTTTTTTTG*CGTTTAAAGGGTTA*TT**G*CCCCCCCCCCCCC***G*C**ATAATCAGTGAATTAGAGCTTTTT*G*ACATAAT
AG*AAAT**GTTTTTTT*G*CGTTTAAAGGGTTA*TT**G*CCCCCCCCCCCCC***G*CC*ATAATCAGTGAATTAGAGCTTTTT*G*ACATAAT
AG*AAAT**GTTTTTTT*G*CGTTTAAAGGGTTA*TT**G*CCCCCCCCCCC*****G*C**ATAATCAGTGAATTAGAGCTTTTT*G*ACATAAT
AG*AAAT**GTTTTTTT*G*CGTTTAAAGGGTTA*TT**G*CCCCCCCCCCCCCCC*G*CC*ATAATCAGTGAATTAGAGCTTTTT*G*ACATAAT
AG*AAAT**GTTTTTTT*G*CGTTTAAAGGGTTA*TT**G*CCCCCCCCCCCCCC**G*C**ATAATCAGTGAATTAGAGCTTTTT*G*ACATAAT
AG*AAAT**GTTTTTT**G*CGTTTAAAGGGTTA*TT**G*CCCCCCCCCCCCCC**G*C**ATAATCAGTGAATTAGAGCTTTTT*G*ACATAAT
AG*AAAT**GTTTTTT**G*CGTTTAAAGGGTTA*TT**G*CCCCCCCCCCCC****GN***ATAATCAGTGAATTAGAGCTTTTT*G*ACATAAT
AG*AAAT**GTTTTTTT*G*CGTTTAAAGGGTTA*TTC*G*CCCCCCCCCCCCCC**G*CC*ATAATCAGTGAATTAGAGCTTTTT*G*ACATAAT
AG*AAAT**GTTTTTTT*G*CGTTTAAAGGGTTA*TT**G*CCCCCCCCCCCCCC**G*C**ATAATCAGTGAATTAGAGCTTTTT*G*ACATAAT
AG*AAAT**GTTTTTTT*GTCGTTTAAAGGGTTA*TT**G*CCCCCCCCCCCCCC**G*CC*ATAATCAGTGAATTAGAGCTTTTT*G*ACATAAT
AG*AAAT**GTTTTTT**G*CGTTTAAAGGGTTA*TT**G*CCCCCCCCCCCCCCC*G*C**ATAATCAGTGAATTAGAGCTTTTT*G*ACATAAT
AG*AAAT**GTTTTTT**G*CGTTTAAAGGGTTA*TT**G*CCCCCCCCCCCCCC**G*C**ATAATCAGTGAATTAGAGCTTTTT*G*ACATAAT
AG*AAAT**GTTTTTTT*G*CGTTTAAAGGGTTA*TT**G*CCCCCCCCCCCCCC**G*CC*ATAATCAGTGAATTAGAGCTTTTT*G*ACATAAT
AG*AAAT**GTTTTTTT*G*CGTTTAAAGGGTTA*TT**G*CCCCCCCCCCCC****G*C**ATAATCAGTGAATTAGAGCTTTTT*G*ACATAAT
AG*AAAT**GTTTTTT**G*CGTTTAAAGGGTTA*TT**G*CCCCCCCCCCCCC***G*CC*ATAATCAGTGAATTAGAGCTTTTT*G*ACATAAT
AG*AAAT**GTTTTTTT*G*CGTTTAAAGGGTTA*TT**G*CCCCCCCCCCCCCC**G*C**ATAATCAGTGAATTAGAGCTTTTT*G*ACATAAT
AG*AAAT**GTTTTTT**G*CGTTTAAAGGGTTA*TT**G*CCCCCCCCCCCCC***G*C**ATAATCAGTGAATTAGAGCTTTTT*G*ACATAAT
AG*AAAT**GTTTTTT**G*CGTTTAAAGGGTTA*TT**G*CCCCCCCCCCCCC***G*C**ATAATCAGTGAATTAGAGCTTTTT*G*ACATAAT
AG*AAAT**GTTTTTTT*G*CGTTTAAAGGGTTA*TT**G*CCCCCCCCCCCCCCCCG*C**ATAATCAGTGAATTAGAGCTTTTT*G*ACATAAT
AG*AAAT**GTTTTTTT*G*CGTTTAAAGGGTTA*TT**G*CCCCCCCCCCCCCCCCG*C**ATAATCAGTGAATTAGAGCTTTTTTG*ACATAAT
AGTAAAT**GTTTTTTT*GTCGTTTAAAGGGTTACTT**G*CCCCCCCCCCCCCCCCG*CC*ATAATCAGTGAATTAGAGCTTTTT*G*ACATAAT
AG*AAAT**GTTTTTT**G*CGTT*AAAGGGTTA*TT**G*CCCCCCCCCCCCCC**G*CC*ATAATCAGTGAATTAGAGCTTTTT*G*ACATAAT
AG*AAAT**GTTTTTTT*G*CGTTTAAAGGGTTA*TT**G*CCCCCCCCCCCC****G*C**ATAATCAGTGAATTAGAGCTTTTT*G*ACATAAT
AG*AAAT**GTTTTTTT*G*CGTTTAAAGGGTTA*TT**G*CCCCCCCCCCCCCC**G*C**ATAATCAGTGAATTAGAGCTTTTT*G*ACATAAT
---AAAT**GTTTTTT**G*CGTTTAA---------------------------------------------------------------------
---------------------TTG*CGTTTAAAGGGTTA*TT**G---------------------------------------------------
------------------------TTTTG*CGTTTAAAGGGTTA*TT-----------------------------------------------------------
----------------TTTTTTTG*CGTTTAAAGGGTTA*TT**G*CCCCCCCCCCCC****G*C**ATAATCAGTGAATTAGAGCTTTTT*G*ACATAAT
---------------TTTTTTTG*CGTTTAAAGGGT----------------------------------------------------------------
--------------------TTG*CGTTTAAAGGGTTA*TT**G---------------------------------------------------------
-----------------TTTTG*CGTTTAAAGGGTTA*T------------------------------------------------------------
---------------TTTTTTTG*CGTTTAAAGGGTTA--------------------------------------------------------------
-----------------------CGTTTAAAGGGTTACTT**G*CCCCCCCCCCCCCCCCG*CCCATAATCAGTGAATTAGAGCTTTTT*GTACATAAT
--------------------------TTTAAAGGGTTA*TT**G*CCCCCCC----------------------------------------------
---------------------------TTTAAAGGGTTA*TT**G*CCCCC------------------------------------------------
-------------------------------AAGGGTTA*TT**G*CCCCCCCCC--------------------------------------------
-------------------------------------TTA*TT**G*CCCCCCCCCCCCC***G*CC*ATAATCAGTGAATTAGAGCTTTTT*G*ACATAAT
---------------------------------------------------CCCCCCCCCCCCG*C**ATAATCAGTGAATTAGAGCTTTTT*G*ACATAAT
----------------------------------------------------------CCCCCG*C**ATAATCAGTGAATTAGAGCTTTTT*G*ACATAAT
-------------------------------------------------------------CCG*CC*ATAATCAGTGAATTAGAGCTTTTTTG*ACATAAT
---------------------------------------------------------------CATAATCAGTGAATTAGAG----------------
-----------------------------------------------------------------ATAATCAGTGAATTAGAGCTTTTT*G*ACATAAT
-------------------------------------------------------------------------GTGAATTAGAGCTTTTT*G*ACATAAT
----------------------------------------------------------------------------A*TTAGAGCTTTTT*G*ACATAA
