# Supplementary material for: Simple sequence repeats in Helicobacter canadensis and their role in phase variable expression and C-terminal sequence switching
Source: BMC Genomics. 2010 Jan 27;11:67. doi: 10.1186/1471-2164-11-67 (PMC2823697; doi:10.1186/1471-2164-11-67)
Supplement: Additional file 11 — HCAN_0457. Alignment of the sequencing read data associated with the homopolymeric tract within HCAN_0457. [file 1471-2164-11-67-S11.TXT]

>HCAN_0346
TGA----------------------------------------------------------------------------------------------------
TGA----------------------------------------------------------------------------------------------------
TGA----------------------------------------------------------------------------------------------------
TGA----------------------------------------------------------------------------------------------------
TGA*T*AAA----------------------------------------------------------------------------------------------
TGA*T*AAAA---------------------------------------------------------------------------------------------
TGA*T*AAAA*TTTTT*A-------------------------------------------------------------------------------------
TGA*T*AAAA*TTTTTTAA*TT---------------------------------------------------------------------------------
*GA*T*AAAA*TTTTT*AA*TTT*AA-----------------------------------------------------------------------------
TGA*T*AAAA*TTTTT*AA*TTT*AA*G**C------------------------------------------------------------------------
TGA*T*AAA**TTTT**AA*TTT*AA*G**C------------------------------------------------------------------------
TGA*T*AAAA*TTTTTTAA*TTT*AA*G**C------------------------------------------------------------------------
TGA*T*AAAA*TTTTT*AA*TTT*AA*G**C*AT---------------------------------------------------------------------
TGAATTAAAAATTTTTTAA*TTT*AA*G**CTATTTT**CTAAG-----------------------------------------------------------
TGA*T*AAA**TTTTT*AA*TTT*AA*G**C*ATTTT**CTAA*TGGGGGGGGGGGG****TTAAAA------------------------------------
TGA*T*AAAAATTTTT*AA*TTT*AA*G**C*ATTTT**CTAAGTGGGGGGGGGGGGGG**T*AAAAA**TTTTTCTT-------------------------
TGA*T*AAAA*TTTTT*AA*TTT*AA*G**C*ATTTT**CTAAGTGGGGGGGGGGGGGG**T*AAAAA**TTTTTCTT-------------------------
TGA*T*AAAA*TTTT**AA*TTT*AA*G**C*ATTTT**CTAA*TGGGGGGGGGGGGG***T*AAAA***TTTTTCTT-------------------------
TGA*T*AAAA*TTTTT*AA*TTT*AA*G**C*ATTTT**CTAA*TGGGGGGGGGGG*****T*AAAA***TTTT*CT*CTTT---------------------
TGA*T*AAAA*TTTTT*AA*TTT*AA*G**C*ATTTT**CTAA*TGGGGGGGGGGGGG***T*AAAA***TTTT*CT*CTTT*AG------------------
TGA*T*AAA**TTTTT*AA*TTT*AA*G**C*ATTTT**CTAA*TGGGGGGGGGGGGG***T*AAA****TTTT*CT*CTTT*AG------------------
TGA*T*AAAA*TTTTT*AA*TTT*AA*G**C*ATTTT**CTAA*TGGGGGGGGGGGGG***T*AAAA***TTTTTCT*CTTT*AGC*AA--------------
TGA*T*AAAA*TTTTT*AA*TTTTAA*G**C*ATTTT**CTAAGTGGGGGGGGGGGGGG**T*AAAA***TTTTTCT*CTTT*AGC*AAAAAG----------
TGA*T*AAAA*TTTTT*AA*TTT*AA*G**C*ATTTT**CTAA*TGGGGGGGGGGGG****T*AAAA*G*TTTTTCT*CTTT*AGC*AAAAAGG---------
TGA*T*AAAA*TTTTT*AA*TTTTAA*G**C*ATTTT**CTAA*TGGGGGGGGGGG*****T*AAAA*G*TTTTTCT*CTTT*AGC*AAAAAGG---------
TGA*T*AAAA*TTTTT*AA*TTTTAA*G**C*ATTTT**CTAA*TGGGGGGGGGGGG****T*AAAA*G*TTTTTCT*CTTT*AGC*AAAAAGG---------
TGA*T*AAAA*TTTTT*AA*TTT*AA*G**C*ATTTT**CTAA*TGGGGGGGGGGGGGGG*T*AAAA***TTTTTCT*CTTT*AGC*AAAAAGGAGTAAA---
TGA*T*AAAA*TTTTT*AA*TTT*AA*G**C*ATTTT**CTAA*TGGGGGGGGGGGGGG**T*AAAAAG*TTTTTCT*CTTT*AGC*AAAAAGGAGTAAAA*T
TGA*T*AAAA*TTTTT*AA*TTT*AA*G**C*ATTTT**CTAA*TGGGGGGGGGGGGG***T*AAAA*G*TTTTTCT*CTTT*AGC*AAAAAGGAGTAAAA*T
TGA*T*AAAA*TTTTT*AA*TTT*AA*G**C*ATTTT**CTAA*TGGGGGGGGGGGGG***T*AAAA***TTTTTCT*CTTT*AGC*AAAAAGGAGTAAAA*T
TGA*T*AAAA*TTTTT*AA*TTT*AA*G**C*ATTTT**CTAA*TGGGGGGGGGGGGG***T*AAAA***TTTTTCT*CTTT*AGC*AAAAAGGAGTAAAA*T
TGA*T*AAAA*TTTTT*AA*TTT*AA*G**C*ATTTT**CTAA*TGGGGGGGGGGGGG***T*AAAA***TTTTTCT*CTTT*AGC*AAAAAGGAGTAAAA*T
TGA*T*AAAA*TTTTT*AA*TTT*AA*G**C*ATTTT**CTAAGTGGGGGGGGGGGGGGG*T*AAAA***TTTTTCT*CTTT*AGC*AAAAAGGAGTAAAA*T
TGA*T*AAAA*TTTTT*AA*TTT*AA*G**C*ATTTT**CTAA*TGGGGGGGGGGGG****T*AAAA*G*TTTTTCT*CTTT*AGC*AAAAAGGAGTAAAA*T
TGA*T*AAAA*TTTTT*AA*TTT*AA*G**C*ATTTT**CTAA*TGGGGGGGGGGGG****T*AAAA***TTTTTCT*CTTT*AGC*AAAAAGGAGTAAAA*T
TGA*T*AAAA*TTTTT*AA*TTT*AA*G**C*ATTTT**CTAA*TGGGGGGGGGGGG****T*AAAA***TTTTTCT*CTTT*AGC*AAAAAGGAGTAAAA*T
TGA*T*AAAA*TTTTT*AA*TTT*AA*G**C*ATTTT**CTAA*TGGGGGGGGGGGGG***T*AAAA*G*TTTTTCT*CTTT*AGC*AAAAAGGAGTAAAA*T
TGA*T*AAAA*TTTTT*AA*TTT*AA*G**C*ATTTT**CTAA*TGGGGGGGGGGGGGGGGT*AAAA*G*TTTTTCT*CTTT*AGC*AAAAAGGAGTAAAA*T
TGA*T*AAAA*TTTTT*AA*TTT*AA*G**C*ATTTT**CTAA*TGGGGGGGGGGGGG***T*AAAA***TTTTTCT*CTTT*AGC*AAAAAGGAGTAAAA*T
TGA*T*AAAA*TTTTT*AA*TTT*AA*G**C*ATTTT**CTAA*TGGGGGGGGGGGG****T*AAAA*G*TTTTTCT*CTTT*AGC*AAAAAGGAGTAAAA*T
TGA*T*AAAA*TTTTT*AA*TTT*AA*G**C*ATTTT**CTAA*TGGGGGGGGGGGGGGG*T*AAAA***TTTTTCT*CTTT*AGC*AAAAAGGAGTAAAA*T
TGA*T*AAAA*TTTTT*AA*TTT*AA*G**C*ATTTT**CTAA*TGGGGGGGGGGGG****T*AAAA***TTTT*CT*CTTT*AGC*AAAAAGGAGTAAAA*T
TGA*T*AAAA*TTTTT*AA*TTT*AA*G**C*ATTTT**CTAA*TGGGGGGGGGGGGG***T*AAAA***TTTTTCT*CTTT*AGC*AAAAAGGAGTAAAA*T
TGA*T*AAAA*TTTTT*AA*TTTTAA*G**C*ATTTT**CTAA*TGGGGGGGGGGGG****T*AAAA*G*TTTTTCT*CTTT*AGC*AAAAAGGAGTAAAA*T
TGA*T*AAAA*TTTTT*AA*TTT*AA*G**C*ATTTT**CTAA*TGGGGGGGGGGGGGG**T*AAAA***TTTTTCT*CTTT*AGC*AAAAAGGAGTAAAA*T
TGA*T*AAAA*TTTTT*AA*TTT*AA*G**C*ATTTT**CTAA*TGGGGGGGGGGGGGG**T*AAAA***TTTTTCT*CTTT*AGC*AAAAAGGAGTAAAA*T
TGA*T*AAAA*TTTTT*AA*TTT*AA*G**C*ATTTT**CTAA*TGGGGGGGGGGGGG***T*AAAA***TTTTTCT*CTTT*AGC*AAAAAGGAGTAAAA*T
TGA*T*AAAA*TTTT**AA*TTT*AA*G**C*ATTTT**CTAA*TGGGGGGGGGGGGGG**T*AAAA***TTTTTCT*CTTT*AGC*AAAAAGGAGTAAAA*T
TGA*T*AAAA*TTTTT*AA*TTT*AA*G**C*ATTTT**CTAA*TGGGGGGGGGGGG****T*AAAA***TTTTTCT*CTTT*AGC*AAAAAGGAGTAAAA*T
TGA*T*AAAA*TTTTT*AA*TTT*AA*G**C*ATTTT**CTAA*TGGGGGGGGGGGGGG**T*AAAA***TTTTTCT*CTTTTAGC*AAAAAGGAGTAAAA*T
TGA*T*AAAA*TTTTT*AA*TTT*AA*G**C*ATTTT**CTAA*TGGGGGGGGGGGGG***T*AAAA***TTTTTCT*CTTT*AGC*AAAAAGGAGTAAAA*T
TGA*T*AAAA*TTTTT*AA*TTT*AA*G**C*ATTTT**CTAAGTGGGGGGGGGGGGGG**T*AAAA***TTTTTCT*CTTT*AGC*AAAAAGGAGTAAAA*T
TGA*T*AAAA*TTTTT*AA*TTT*AA*G**C*ATTTT**CTAA*TGGGGGGGGGGGGG***T*AAA**G*TTTTTCT*CTTT*AGC*AAAAAGGAGTAAAA*T
TGA*T*AAAA*TTTTT*AA*TTT*AA*G**C*ATTTT**CTAA*TGGGGGGGGGGGGGG**T*AAAA*G*TTTTTCT*CTTT*AGC*AAAAAGGAGTAAAA*T
TGA*T*AAAA*TTTTT*AA*TTT*AA*G**C*ATTTT**CTAAGTGGGGGGGGGGGGGG**T*AAAA***TTTTTCT*CTTT*AGC*AAAAAGGAGTAAAA*T
TGA*T*AAA**TTTTT*AA*TTT*AA*G**C*ATTTT**CTAA*TGGGGGGGGGGGGG***T*AAA**G*TTTTTCT*CTTT*AGC*AAAAAGGAGTAAAA*T
TGA*T*AAAA*TTTTT*AA*TTT*AA*G**C*ATTTT**CTAA*TGGGGGGGGGGGGGGG*T*AAAA***TTTT*CT*CTTT*AGC*AAAA*GGAGTAAAA*T
TGA*T*AAAA*TTTTT*AAATTTTAA*G**C*ATTTT**CTAA*TGGGGGGGGGGGG****T*AAAA*GGTTTTTCT*CTTT*AGC*AAAAAGGAGTAAAA*T
TGA*T*AAAA*TTTTT*AA*TTT*AA*G**C*ATTTT**CTAA*TGGGGGGGGGGGG****T*AAAA*G*TTTTTCT*CTTT*AGC*AAAAAGGAGTAAAA*T
TGA*T*AAAA*TTTTT*AA*TTT*AA*G**C*ATTTT**CTAA*TGGGGGGGGGGGGG***T*AAAA*G*TTTTTCT*CTTT*AGC*AAAAAGGAGTAAAA*T
TGA*T*AAAA*TTTTT*AA*TTT*AA*G**C*ATTTT**CTAA*TGGGGGGGGGGGGG***T*AAAA***TTTTTCT*CTTT*AGC*AAAAAGGAGTAAAA*T
TGA*T*AAAA*TTTTT*AA*TTT*AA*G**C*ATTTTT*CTAA*TGGGGGGGGGGGGGGG*T*AAAA***TTTTTCT*CTTT*AGC*AAAA*GGAGTAAAA*T
TGA*T*AAAAATTTTT*AA*TTT*AA*G**C*ATTTT**CTAA*TGGGGGGGGGGGGG***T*AAAA***TTTT*CT*CTTT*AGC*AAAAAGGAGTAAAA*T
TGA*T*AAAA*TTTTT*AA*TTT*AA*G**C*ATTTT**CTAA*TGGGGGGGGGGGGG***T*AAAA***TTTTTCT*CTTT*AGC*AAAAAGGAGTAAAA*T
TGA*T*AAAA*TTTTT*AA*TTT*AA*G**C*ATTTT**CTAA*TGGGGGGGGGGGG****T*AAAA*G*TTTTTCT*CTTT*AGC*AAAA*GGAGTAAAA*T
TGA*T*AAAA*TTTTT*AA*TTT*AA*G**C*ATTTT**CTAAGTGGGGGGGGGGGGGGG*TTAAAA*G*TTTTTCT*CTTT*AGC*AAAAAGGAGTAAA**T
TGA*T*AAAA*TTTTT*AA*TTT*AA*G**C*ATTTT**CTAA*TGGGGGGGGGGGGG***T*AAAA*G*TTTTTCT*CTTT*AGC*AAAAAGGAGTAAAA*T
TGA*T*AAAA*TTTTT*AA*TTT*AA*G**C*ATTTT**CTAA*TGGGGGGGGGGGGGGG*T*AAAA*G*TTTTTCT*CTTT*AGC*AAAAAGGAGTAAAA*T
TGA*T*AAAA*TTTTT*AA*TTT*AA*G**C*ATTTT**CTAA*TGGGGGGGGGGGGG***T*AAAA***TTTTTCT*CTTT*AGC*AAAAAGGAGTAAAA*T
TGA*T*AAAA*TTTTT*AA*TTT*AA*G**C*ATTTT**CTAA*TGGGGGGGGGGGGGG**T*AAAA***TTTTTCT*CTTT*AGC*AAAAAGGAGTAAAA*T
TGA*T*AAAA*TTTTT*AA*TTT*AA*G**C*ATTTT**CTAA*TGGGGGGGGGGGGG***T*AAAA***TTTTTCT*CTTT*AGC*AAAAAGGAGTAAAA*T
TGA*T*AAAA*TTTTT*AA*TTT*AA*G**C*ATTTT**CTAA*TGGGGGGGGGGGGGG**T*AAAA***TTTTTCT*CTTT*AGC*AAAAAGGAGTAAAA*T
TGA*T*AAAA*TTTTT*AA*TTT*AA*G**C*ATTTT**CTAA*TGGGGGGGGGGGGGG**T*AAAA***TTTTTCT*CTTT*AGC*AAAAAGGAGTAAAA*T
TGA*T*AAAA*TTTTTTAA*TTTTAA*G**C*ATTTT**CTAA*TGGGGGGGGGGGGG***T*AAAA*G*TTTTTCT*CTTT*AGC*AAAAAGGAGTAAAA*T
TGA*T*AAAA*TTTTT*AAATTTTAA*G**C*ATTTT**CTAA*TGGGGGGGGGGGGGG**T*AAAA*G*TTTTTCT*CTTT*AGC*AAAAAGGAGTAAAA*T
TGA*T*AAAAATTTTT*AA*TTT*AA*G**C*ATTTT**CTAA*TGGGGGGGGGGGGG***T*AAAA***TTTTTCT*CTTT*AGC*AAAAAGGAGTAAAA*T
TGA*T*AAAA*TTTT**AA*TTT*AA*G**C*ATTTT**CTAA*TGGGGGGGGGGGGG***T*AAAA*G*TTTTTCT*CTTT*AGC*AAAAAGGAGTAAAA*T
TGA*T*AAAA*TTTTT*AA*TTT*AA*G**C*ATTTT**CTAA*TGGGGGGGGGGGG****T*AAA****TTTTTCT*CTTT*AGC*AAAAAGGAGTAAA**T
TGA*T*AAAA*TTTTTTAA*TTT*AAAG**C*ATTTT**CTAA*TGGGGGGGGGGGGG***T*AAAA***TTTTTCT*CTTT*AGC*AAAAAGGAGTAAAA*T
TGA*T*AAAA*TTTTT*AA*TTT*AA*G**C*ATTTT**CTAA*TGGGGGGGGGGGGGG**T*AAAA***TTTTTCT*CTTT*AGC*AAAAAGGAGTAAAA*T
TGA*T*AAAAATTTTTTAAATTTTAA*G**C*ATTTT**CTAA*TGGGGGGGGGGGGGGGGT*AAAAAGGTTTTTCTTCTTT*AGC*AAAAAGGAGTAAAA*T
TGA*T*AAAA*TTTTT*AA*TTT*AA*G**C*ATTTT**CTAA*TGGGGGGGGGGGG****T*AAAA*G*TTTTTCT*CTTT*AGC*AAAAAGGAGTAAAA*T
TGA*T*AAAA*TTTTT*AAATTT*AA*G*TC*ATTTT**CTAA*TGGGGGGGGGGGG****T*AAA**G*TTTT*CT*CTTT*AGC*AAAAAGGAGTAAAA*T
TGA*T*AAAA*TTTTT*AA*TTT*AA*G**C*ATTTT**CTAAGTGGGGGGGGGGGGGGGGT*AAAA***TTTTTCT*CTTT*AGC*AAAAAGGAGTAAAA*T
TGA*T*AAAA*TTTTT*AA*TTTTAA*G**C*ATTTT**CTAA*TGGGGGGGGGGGGGG**T*AAAA*G*TTTTTCT*CTTT*AGC*AAAAAGGAGTAAAA*T
TGA*T*AAAA*TTTTT*AA*TTT*AA*G**C*ATTTT**CTAA*TGGGGGGGGGGGGGG**T*AAAA***TTTTTCT*CTTT*AGC*AAAA*GGAGTAAAA*T
TGA*T*AAAA*TTTTT*AA*TTT*AA*G**C*ATTTT**CTAAGTGGGGGGGGGGGGGGG*T*AAAA***TTTT*CT*CTTT*AGC*AAAAAGGAGTAAAA*T
TGA*T*AAA**TTTTT*AA*TTT*AA*G**C*ATTTTT*CTAA*TGGGGGGGGGGGGGG**T*AAAA***TTTT*CT*CTTT*AGC*AAAAAGGAGTAAAA*T
TGA*T*AAAA*TTTTT*AA*TTT*AA*G**C*ATTTT**CTAA*TGGGGGGGGGGGGGG**T*AAAA*G*TTTTTCT*CTTT*AGC*AAAAAGGAGTAAAA*T
TGA*T*AAA**TTTTT*AA*TTT*AA*G**C*ATTTT**CTAA*TGGGGGGGGGGGG****T*AAAA***TTTTTCT*CTTT*AGC*AAAAAGGAGTAAA**T
TGA*T*AAAA*TTTTT*AA*TTT*AA*G**C*ATTTT**CTAA*TGGGGGGGGGGGGG***T*AAAA***TTTTTCT*CTTT*AGC*AAAAAGGAGTAAAA*T
TGA*T*AAAA*TTTTT*AA*TTT*AA*G**C*ATTTT**CTAA*TGGGGGGGGGGGGG***T*AAAA***TTTTTCT*CTTT*A*CCAAAAAGGAGTAAAA*T
TGA*T*AAAA*TTTTT*AA*TTT*AA*G**C*ATTTTT*CTAA*TGGGGGGGGGGGGGGG*T*AAAA***TTTTTCT*CTTT*AGC*AAAAAGGAGTAAAA*T
TGA*T*AAAA*TTTTT*AA*TTT*AA*G**C*ATTTT**CTAA*TGGGGGGGGGGGGGG**T*AAAA***TTTTTCT*CTTT*AGC*AAAAAGGAGTAAAA*T
TGA*T*AAAA*TTTTT*AA*TTT*AA*G**C*ATTTT**CTAA*TGGGGGGGGGGGG****T*AAAA***TTTTTCT*CTTT*AGC*AAAAAGGAGTAAAA*T
TGA*T*AAAA*TTTTT*AA*TTT*AA*G**C*ATTTT**CTAA*TGGGGGGGGGGGGGG**T*AAAA*G*TTTTTCT*CTTT*AGC*AAAAAGGAGTAAAA*T
TGA*T*AAAA*TTTTTTAA*TTTTAA*G**C*ATTTT**CTAA*TGGGGGGGGGGGGGG**T*AAAA*G*TTTTTCT*CTTT*AGC*AAAAAGGAGTAAAA*T
TGA*T*AAAA*TTTTT*AA*TTT*AA*G**C*ATTTT**CTAA*TGGGGGGGGGGGGGG**T*AAAA***TTTTTCT*CTTT*AGC*AAAAAGGAGTAAAA*T
TGA*T*AAAA*TTTT**AA*TT**AA*GN***ATTT**N*TAAGTGGGGGGGGGG******T*AAA****TTTT-----------------------------
------AA***TTTTT*AA*TTT*AA*G**C*ATTTT**CTAA*TGGGGGGGGGGGGGG**T*AAAA***TTTTTCTTCTTT*AGC*AAAAAGGAGTAAAA*T
------AA***TTTTT*AA*TTT*AA*G**C*ATTTT**CTAA*TGGGGGGGGGGGGGG**T*AAA****TTTT*CT*CTT**AGC*AAAA*GGAGTAAAA*T
-----------------A**TTT*AA*G**C*ATTTT**CTAA*TGGGGGGGGGGGG****T*AAAA***TTTTTCT*CTTT*AGC*AAAAAGGAGTAAAA*T
-----------------A**TTT*AA*G**C*ATTTT**CTAA*TGGGGGGGGGGGGGGGGT*AAAA*G*TTTTTCT*CTTT*AGC*AAAAAGGAGTAAAA*T
---------------------------------------CTAA*TGGGGGGGGGGGG****T*AAA****TTTT*CT*CTTT*AGC*AAAAAGGAGTAAAA*T
------------------------------------------------------GGGGGGGT*AAAA***TTTTTCT*CTTT*AGC*AAAAAGGAGTAAAA*T
-----------------------------------------------GGGGGGGGGGGGGGT*AAAA***TTTTTCT*CTTT*AGC*AAAAAGGAGTAAAA*T
-----------------------------------------------------------GGT*AAAA*G*TTTTTCT*CTTT*AGC*AAAAAGGAGTAAAA*T
------------------------------------------------GGGGGGGGGGGGGT*AAAA***TTTT*CTTCTTT*AGC*AAAAAGGAGTAAAA*T
-------------------------------------------------------------T*AAAA***TTTTTCT*CTTT*AGC*AAAAAGGAGTAAAA*T
-------------------------------------------------------------T*AAAA***TTTTTCT*CTTT*AGC*AAAAAGGAGTAAAA*T
-------------------------------------------------------------T*AAAA*G*TTTTTCT*CTTT*AGC*AAAAAGGAGTAAAA*T
-------------------------------------------------------------T*AAAA***TTTTTCT*CTTT*AGC*AAAAAGGAGTAAAA*T
------------------------------------------------------------------------------CTTT*AGC*AAAAAGGAGTAAAA*T
-------------------------------------------------------------------------------TT**AGC*AAAAAGGAGTAAAA*T
-----------------------------------------------------------------------------------AGC*AAAAAGGAGTAAAA*T
---------------------------------------------------------------------------------------AAAA*GGAGTAAAA*T
---------------------------------------------------------------------------------------AAA**GGAGTAAAA*T
---------------------------------------------------------------------------------------AAA**GGAGTAAAA*T
---------------------------------------------------------------------------------------AAAA*GGAGTAAAA*T
---------------------------------------------------------------------------------------AAA**GGAGTAAAA*T
---------------------------------------------------------------------------------------AAA**GGAGTAAAA*T
---------------------------------------------------------------------------------------AAAA*GGAGTAAAA*T
---------------------------------------------------------------------------------------AAAA*GGAGTAAAA*T
---------------------------------------------------------------------------------------AAAA*GGAGTAAAA*T
---------------------------------------------------------------------------------------A****GGAGTAAAA*T
---------------------------------------------------------------------------------------AAAA*GGAGTAAAA*T
---------------------------------------------------------------------------------------AAAA*GGAGTAAAA*T
---------------------------------------------------------------------------------------AAAA*GGAGTAAAA*T
---------------------------------------------------------------------------------------AAAA*GGAGTAAAA*T
---------------------------------------------------------------------------------------AAAA*GGAGTAAAA*T
--------------------------------------------------------------------------------------------G*AGTAAAA*T
-----------------------------------------------------------------------------------------------GTAAAAAT
-----------------------------------------------------------------------------------------------GTAAAA*T
-------------------------------------------------------------------------------------------------AAA**T
------------------------------------------------------------------------------------------------------T
