# Supplementary material for: Simple sequence repeats in Helicobacter canadensis and their role in phase variable expression and C-terminal sequence switching
Source: BMC Genomics. 2010 Jan 27;11:67. doi: 10.1186/1471-2164-11-67 (PMC2823697; doi:10.1186/1471-2164-11-67)
Supplement: Additional file 12 — HCAN_0632. Alignment of the sequencing read data associated with the homopolymeric tract within HCAN_0632. [file 1471-2164-11-67-S12.TXT]

>HCAN_0457_compl
CTTAAAAA*TTTAAAA--------------------------------------------------------------------------------------------
CTTAAAAA*TTTAAAA--------------------------------------------------------------------------------------------
CTTAAAAA*TTTAAAAT*A-----------------------------------------------------------------------------------------
CTTAAAAA*TTTAAAAT*A-----------------------------------------------------------------------------------------
CTTAAAAA*TT*AAA*T*AA----------------------------------------------------------------------------------------
CTTAAAAA*TTTAAAAT*AAA---------------------------------------------------------------------------------------
CTTAAAAA*TTTAAA*T*AAA---------------------------------------------------------------------------------------
CTTAAAAA*TTTAAAATTAAA---------------------------------------------------------------------------------------
CTTAAAAA*TT*AAAAT*AAA---------------------------------------------------------------------------------------
CTTAAAAA*TTTAAAAT*AAACTTT-----------------------------------------------------------------------------------
CTTAAAAA*TTTAAAAT*AAACTT*GTTA-------------------------------------------------------------------------------
CTTAAAAA*TTTAAAAT*AAACTT*GTTATTA*T--------------------------------------------------------------------------
CTTAAAAA*TTTAAAAT*AAACTT*GTTATTA*TC*G-----------------------------------------------------------------------
CTTAAAAA*TTTAAAAT*AAACTT*GTTATTA*TC*G-----------------------------------------------------------------------
CTTAAAAA*TTTAAAAT*AAACTT*GTTATTA*T**G**CC-------------------------------------------------------------------
CTTAAAAA*TTTAAAAT*AAACTT*GTTATTA*T**G**CCCCCCCCCCCCCCC*****A*T**GA------------------------------------------
CTTAAAA**TTTAAAAT*AAACTT*GTTATTA*TC*G**CCCCCCCCCCCCCC******A*T*CGAA*TT--------------------------------------
CTTAAAAA*TTTAAAAT*AAACTT*GTTATTA*TC*G**CCCCCCCCCCCCCCCCC***ACT**GAA*T*ATT-----------------------------------
CTTAAAAA*TTTAAAAT*AAACTT*GTTATTA*T**G**CCCCCCCCCCCCCCCC****A*T**GAA*T*ATTTG**CTT*A--------------------------
CTTAAAAA*TTTAAAAT*AAACTT*GTTATTA*TC*G**CCCCCCCCCCCCCC******A*T**GAA*T*ATTTG**CTT*AAA------------------------
CTTAAAAA*TTTAAAAT*AAACTT*GTTATTA*TC*G**CCCCCCCCCCCCC*******A*T**GAA*T*ATTTG**CTT*AAA------------------------
CTTAAAAA*TTTAAAAT*AAACTT*GTTATTA*TC*G**CCCCCCCCCCCCCCCCC***A*T**GAA*T*ATTTG**CTT*AAA*TA*T*AATTT-------------
CTTAAAAA*TTTAAAAT*AAACTT*GTTATTA*T**G**CCCCCCCCCCCCCCC*****ACTA*GAA*TTATTTGTACTT*AAA*TAATTAATTT-------------
CTTAAAAA*TTTAAAAT*AAACTT*GTTATTA*TC*G**CCCCCCCCCCCC********A*T**GAA*T*ATTTG**CTT*AAA*TA*T*AATTT-------------
CTTAAAAA*TTTAAAAT*AAACTT*GTTATTA*TC*G**CCCCCCCCCCCCCCCCC***A*T**GAA*T*ATTTG**CTT*AAA*TA*T*AATTT*A*C*AA------
CTTAAAAA*TTTAAAAT*AAACTT*GTTATTA*TC*G**CCCCCCCCCCCCCCCCCC**A*T**GAA*T*ATTTG**CTT*AAA*TA*T*AATTT*A*C*AAAT----
CTTAAAAA*TTTAAAAT*AAACTT*GTTATTA*TCCG**CCCCCCCCCCCCCC******A*T*CGAA*T*ATTTG**CTT*AAA*TA*T*AATT**A*C*AAAT*AG-
CTTAAAAA*TTTAAAAT*AAACTT*GTTATTA*TCCG*TCCCCCCCCCCCCCC******A*T*CGAA*T*ATT*G**CTT*AAA*TA*T*AATT**A*C*AAAT*AG-
CTTAAAAA*TTTAAAAT*AAACTT*GTTATTA*TC*G**CCCCCCCCCCCCCCC*****A*T**GAA*T*ATTTG**CTT*AAA*TA*T*AATTT*A*C*AAAT*AGA
CTTAAAAA*TTTAAAAT*AAACTT*GTTATTA*T**G**CCCCCCCCCCCCC*******A*T**GAA*T*ATTTG**CTT*AAA*TA*T*AATTT*A*C*AAAT*AGA
CTTAAAAA*TTTAAAAT*AAACTT*GTTATTA*TC*G**CCCCCCCCCCCCCCCCC***A*T**GAA*T*ATTTG**CTT*AAA*TA*T*AATTT*A*C*AAAT*AGA
CTTAAAAA*TTTAAAAT*AAACTT*GTTATTA*TC*G**CCCCCCCCCCCCCCCC****A*T**GAA*T*ATTTG**CTT*AAA*TA*T*AATTT*A*C*AAAT*AGA
CTTAAAAA*TTTAAAAT*AAACTT*GTTATTA*T**G**CCCCCCCCCCCCCC******A*T**GAA*T*ATTTG**CTT*AAA*TA*T*AATTT*A*C*AAAT*AGA
CTTAAAAA*TTTAAAAT*AAACTT*GTTATTA*T**G**CCCCCCCCCCCCCCC*****A*T**GAA*T*ATTTG**CTT*AAA*TA*T*AATTT*A*C*AAAT*AGA
CTTAAAAA*TTTAAAAT*AAACTT*GTTATTA*T**G**CCCCCCCCCCCCCC******ACT**GAA*T*ATTTG**CTT*AAA*TA*T*AATTT*A*C*AAAT*AGA
CTTAAAAA*TTTAAAAT*AAACTT*GTTATTA*TC*G**CCCCCCCCCCCCC*******A*T**GAA*T*ATTTG**CTT*AAA*TA*T*AATTT*A*C*AAAT*AGA
CTTAAAAA*TTTAAAAT*AAACTT*GTTATTA*T**G**CCCCCCCCCCCCCC******A*T**GAA*T*ATTTG**CTT*AAA*TA*T*AATTT*A*C*AAAT*AGA
CTTAAAAA*TTTAAAAT*AAACTT*GTTATTA*T**G**CCCCCCCCCCCCC*******A*T**GAA*T*ATTTG**CTT*AAA*TA*T*AATTT*A*C*AAAT*AGA
CTTAAAAA*TTTAAAAT*AAACTT*GTTATTA*T**G**CCCCCCCCCCCCCC******ACT**GAA*T*ATTTG**CTT*AAA*TA*T*AATTT*A*C*AAAT*AGA
CTTAAAAA*TTTAAAAT*AAACTT*GTTATTA*T**G**CCCCCCCCCCCCCCC*****ACT**GAA*T*ATTTG**CTT*AAA*TA*T*AATTT*A*C*AAAT*AGA
CTTAAAA**TTTAAA*T*AA*CTT*GTTATTA*T**G**CCCCCCCCCCCCCCC*****A*T**GAA*T*ATTTG**CTT*AAA*TA*T*AATTT*A*C*AAAT*AGA
*TTAAAAA*TTTAAAAT*AAACTT*GTTATTA*TC*G**CCCCCCCCCCCCCC******ACT**GAA*T*ATTTG**CTT*AAA*TA*T*AATTT*A*C*AAAT*AGA
CTTAAAAA*TTTAAAAT*AAACTT*GTTATTA*TC*G**CCCCCCCCCCCCC*******A*T**GAA*T*ATTTG**CTT*AAA*TA*T*AATTT*A*C*AAAT*AGA
CTTAAAAA*TTTAAAAT*AAACTT*GTTATTA*TC*G**CCCCCCCCCCCCCCCC****A*T**GAA*T*ATTTG**CTT*AAA*TA*T*AATTT*A*C*AAAT*AGA
CTTAAAAA*TTTAAAAT*AAACTT*GTTATTA*T**G**CCCCCCCCCCCCCCCC****A*T**GAA*T*ATTTG**CTT*AAA*TA*T*AATTT*A*C*AAAT*AGA
CTTAAAAA*TTTAAAAT*AAACTT*GTTATTA*T**G**CCCCCCCCCCCCCC******A*T**GAA*T*ATTTG**CTT*AAA*TA*T*AATTT*A*C*AAAT*AGA
CTTAAAAA*TTTAAAAT*AAACTT*GTTATTA*TCCG**CCCCCCCCCCCCCCC*****A*T**GAA*T*ATTTG**CTT*AAA*TA*T*AATT**A*C*AAAT*AGA
CTTAAAAA*TTTAAAAT*AAACTT*GTTATTA*T**G**CCCCCCCCCCCCCCCCC***A*T**GAA*T*ATTTG**CTT*AAA*TA*T*AATTT*A*C*AAAT*AGA
CTTAAAAA*TTTAAAAT*AAACTT*GTTATTA*T**G**CCCCCCCCCCCCCCC*****A*T**GAA*T*ATTTG**CTT*AAA*TA*T*AATTT*A*C*AAAT*AGA
CTTAAAAA*TTTAAAAT*AAACTT*GTTATTA*T**G**CCCCCCCCCCCCCCCC****ACT**GAA*T*ATTTG**CTT*AAA*TA*T*AATTT*A*C*AAAT*AGA
CTTAAAAA*TTTAAAAT*AAACTT*GTTATTA*T**G**CCCCCCCCCCCCCCCC****A*T**GAA*T*ATTTG**CTT*AAA*TA*T*AATTT*A*C*AAAT*AGA
CTTAAAAA*TTTAAAAT*AAACTT*GTTATTA*TC*G**CCCCCCCCCCCCCCC*****ACT**GAA*T*ATTTG**CTT*AAA*TA*T*AATTT*A*C*AAAT*AGA
CTTAAAAA*TTTAAAAT*AAACTT*GTTATTA*T**G**CCCCCCCCCCCCC*******A*T**GAA*T*ATTTG**CTT*AAA*TA*T*AATTT*A*C*AAAT*AGA
CTTAAAAA*TTTAAAAT*AAACTT*GTTATTA*TC*G**CCCCCCCCCCCCC*******A*T**GAA*T*ATTTG**CTT*AAA*TA*T*AATTT*A*C*AAAT*AGA
CTTAAAAA*TTTAAA*T*AAACTT*GTTATTA*T**G**CCCCCCCCCCCCCCC*****A*T**GAA*T*ATTTG**CTT*AAA*TA*T*AATTT*A*C*AAAT*AGA
CTTAAAA**TTTAAAAT*AAACTT*GTTATTA*T**G**CCCCCCCCCCCCCCCCCC**ACT**GAA*T*ATTTG**CTT*AAA*TA*T*AATTT*A*C*AAAT*AGA
CTTAAAAA*TTTAAAAT*AAACTT*GTTATTA*T**G**CCCCCCCCCCCCCC******ACT**GAA*T*ATTTG**CTT*AAA*TA*T*AATTT*A*C*AAAT*AGA
CTTAAAAA*TTTAAAAT*AAACTT*GTTATTA*TCCG**CCCCCCCCCCCCCC******A*T**GAA*T*ATTTG**CTT*AAA*TA*T*AATTT*A*C*AAAT*AGA
CTTAAAAA*TTTAAAAT*AAACTT*GTTATTA*TC*G**CCCCCCCCCCCCCCCCCCC*A*T**GAA*T*ATTTG*ACTT*AA**TA*T*AATTT*A*C*AAAT*AGA
CTTAAAAA*TTTAAAAT*AAACTT*GTTATTA*T**G**CCCCCCCCCCCCCCCCC***ACT**GAA*T*ATTTG**CTT*AAA*TA*T*AATTT*A*C*AAAT*AGA
CTTAAAAA*TTTAAAAT*AAACTT*GTTATTA*T**G**CCCCCCCCCCCCC*******A*T**GAA*T*ATTTG**CTT*AAA*TA*T*AATTT*A*C*AAAT*AGA
CTTAAAAA*TTTAAAAT*AAACTT*GTTATTA*T**G**CCCCCCCCCCCCCCCCCCCCACT**GAA*T*ATTTG**CTT*AAA*TA*T*AATTT*A*C*AAAT*AGA
CTTAAAAA*TTTAAAAT*AAACTT*GTTATTA*T**G**CCCCCCCCCCCCCCCC****ACT**GAA*T*ATTTG**CTT*AAA*TA*T*AATTT*A*C*AAAT*AGA
CTTAAAAA*TTTAAAAT*AAACTT*GTTATTA*TC*G**CCCCCCCCCCCCC*******A*T**GAA*T*ATTTG**CTT*AAA*TA*T*AATTT*A*C*AAAT*AGA
CTTAAAAA*TTTAAAAT*AAACTT*GTTATTA*T**G**CCCCCCCCCCCCCCCC****A*T**GAA*T*ATTTG**CTT*AAA*TA*T*AATTT*A*C*AAAT*AGA
CTTAAAAA*TTTAAAAT*AAACTT*GTTATTA*T**G**CCCCCCCCCCCCCCCCC***A*T**GAA*T*ATTTG**CTT*AAA*TA*T*AATTT*A*C*AAAT*AGA
*TTAAAAA*TTTAAAAT*AAACTT*GTTATTA*TC*G**CCCCCCCCCCCCCC******ACT**GAA*T*ATTTG**CTT*AAA*TA*T*AATTT*A*C*AAAT*AGA
CTTAAAAAATTTAAAAT*AAACTT*GTTATTA*TC*G**CCCCCCCCCCCCCCCC****A*T**GAA*T*ATT*G**CTT*AAA*TA*T*AATT**A*C*AAAT*AGA
CTTAAAAA*TTTAAAAT*AAACTT*GTTATTA*T**G**CCCCCCCCCCCCCCCC****ACT**GAA*T*ATTTG**CTT*AAA*TA*T*AATTT*A*C*AAAT*AGA
CTTAAAAA*TTTAAA*T*AAACTT*GTTATTA*T**G**CCCCCCCCCCCCCCC*****A*T**GAA*T*ATTTG**CTT*AAA*TA*T*AATTT*A*C*AAAT*AGA
CTTAAAAA*TTTAAAAT*AAACTT*GTTATTA*T**GA*CCCCCCCCCCCCCCCC****A*T**GAAAT*ATTTG**CTTTAAAATA*T*AATTT*A*C*AAAT*AGA
CTTAAAAA*TTTAAAAT*AAACTT*GTTATTA*TC*G**CCCCCCCCCCCCCCCCCC**A*T**GAA*T*ATTTG**CTT*AAA*TA*T*AATTT*A*C*AAAT*AGA
CTTAAAA**TTTAAAAT*AAACTT*GTTATTA*T**G**CCCCCCCCCCCCCC******A*T**GAA*T*ATTTG**CTT*AAA*TA*T*AATTT*A*C*AAAT*AGA
CTTAAAAA*TTTAAAAT*AAACTT*GTTATTA*TC*G**CCCCCCCCCCCCCCCC****A*T**GAA*T*ATTTG**CTT*AAA*TA*T*AATTT*A*C*AAAT*AGA
CTTAAAAA*TTTAAAAT*AAACTT*GTTATTA*T**G**CCCCCCCCCCCCCC******A*T**GAA*T*ATTTG**CTT*AAA*TA*T*AATTT*A*C*AAAT*AGA
CTTAAAAA*TTTAAAAT*AAACTT*GTTATTA*TC*G**CCCCCCCCCCCCC*******A*T**GAA*T*ATTTG**CTT*AAA*TA*T*AATT**A*C*AA*T*AGA
CTTAAAAA*TTTAAAAT*AAACTT*GTTATTA*T**G**CCCCCCCCCCCCCC******A*T**GAA*T*ATTTG**CTT*AAA*TA*T*AATTT*A*C*AAAT*AGA
CTTAAAAA*TTTAAAAT*AAACTT*GTTATTA*T**G**CCCCCCCCCCCCC*******ACT**GAA*T*ATTTG**CTT*AAA*TA*T*AATTT*A*C*AAAT*AGA
CTTAAAAA*TTTAAAAT*AAACTT*GTTATTA*T**G**CCCCCCCCCCCCCCC*****A*T**GAA*T*ATTTG**CTT*AAA*TA*T*AATTT*A*C*AAAT*AGA
CTTAAAAA*TTTAAAAT*AAACTT*GTTATTA*T**G**CCCCCCCCCCCCCCCC****A*T**GAA*T*ATTTG**CTT*AAA*TA*T*AATTT*A*C*AAAT*AGA
CTTAAAAA*TTTAAAAT*AAACTT*GTTATTA*T**G**CCCCCCCCCCCCCC******ACT**GAA*T*ATTTG**CTT*AAA*TA*T*AATTT*A*C*AAAT*AGA
CTTAAAAA*TTTAAAAT*AAACTT*GTTATTA*TC*G**CCCCCCCCCCCCCC******A*T**GAA*T*ATTTG**CTT*AAA*TA*T*AATTT*A*C*AAAT*AGA
CTTAAAAA*TTTAAAAT*AAACTT*GTTATTA*TCCG**CCCCCCCCCCCCCCCC****A*T**GAA*T*ATTTG**CTT*AAA*TA*T*AATTT*A*C*AAAT*AGA
CTTAAAAA*TTTAAAAT*AAACTT*GTTATTA*TC*G**CCCCCCCCCCCCCC******A*T**GAA*T*ATTTG**CTT*AAA*TA*T*AATTT*A*C*AAAT*AGA
CTTAAAAA*TTTAAAAT*AAACTT*GTTATTA*T**G**CCCCCCCCCCCCCCCC****A*T**GAA*T*ATTTG**CTT*AAA*TA*T*AATTT*A*C*AAAT*AGA
CTTAAAAA*TTTAAAAT*AAACTT*GTTATTA*TC*G**CCCCCCCCCCCCCC******A*T**GAA*T*ATTTG**CTT*AAA*TA*T*AATTT*A*C*AAAT*AGA
CTTAAAAA*TTTAAAAT*AAACTT*GTTATTA*T**G**CCCCCCCCCCCCCCCC****ACT**GAA*T*ATTTG**CTT*AAA*TA*T*AATTT*A*C*AAAT*AGA
CTTAAAAA*TTTAAAAT*AAACTT*GTTATTA*T**G**CCCCCCCCCCCCCCCCCC**A*T**GAA*T*ATTTG**CTT*AAA*TA*T*AATTT*A*C*AAAT*AGA
CTTAAAA**TTTAAAAT*AAACTT*GTTATTACT**G**CCCCCCCCCCCCC*******ACT**GAA*T*ATTTG**CTT*AA**TA*T*AATTT*A*C*AAAT*AGA
CTTAAAA**TTTAAAAT*AAACTT*GTTATTA*T**G**CCCCCCCCCCCCCCC*****A*T**GAA*T*ATTTG**CTT*AAA*TA*T*AATTT*A*C*AAAT*AGA
CTTAAAAA*TTTAAAAT*AAACTT*GTTATTA*T**G**CCCCCCCCCCCCCCCC****A*T**GAA*T*ATTTG**CTT*AAA*TA*T*AATTT*A*C*AAAT*AGA
CTTAAAAA*TTTAAAAT*AAACTT*GTTATTA*T**G**CCCCCCCCCCCCCCCCCCC*A*T**GAA*T*ATTTG**CTT*AAA*TA*T*AATTT*A*C*AAAT*AGA
CTTAAAAA*TTTAAAAT*AAACTT*GTTATTA*T**G**CCCCCCCCCCCCCCCCC***A*T**GAA*T*ATTTG**CTT*AAA*TA*T*AATTT*A*C*AAAT*AGA
CTTAAAAA*TTTAAAAT*AAACTT*GTTATTA*T**G**CCCCCCCCCCCCCCCCCC**A*T**GAA*T*ATTTG**CTT*AAA*TA*T*AATTT*A*C*AAAT*AGA
CTTAAAAA*TTTAAAAT*AAACTT*GTTATTA*TC*G**CCCCCCCCCCCCCCCC****A*T**GAA*T*ATTTG**CTT*AAA*TA*T*AATTT*A*C*AAAT*AGA
CTTAAAAA*TTTAAAAT*AAACTT*GTTATTA*TC*G**CCCCCCCCCCCCCCCC****A*T**GAA*T*ATTTG**CTT*AAA*TA*T*AATTT*A*C*AAAT*AGA
CTTAAAA**TTTAAAAT*AAACTT*GTTATTA*T**GA*CCCCCCCCCCCCCCC*****A*T**GAA*T*ATTTG**CTT*AAA*TA*T*AATTT*A*C*AAAT*AGA
CTTAAAAA*TTTAAAAT*AAACTT*GTTATTA*T**G**CCCCCCCCCCCCCCC*****ACT**GAA*T*ATTTG**CTT*AAA*TA*T*AATTT*A*C*AAAT*AGA
CTTAAAAA*TTTAAAAT*AAACTT*GTTATTA*T**G**CCCCCCCCCCCCCCCC****A*T**GAA*T*ATTTG**CTT*AAA*TA*T*AATTT*A*C*AAAT*AGA
CTTAAAAA*TTTAAAAT*AAACTT*GTTATTA*TC*G**CCCCCCCCCCCCCC******ACT**GAA*T*ATTTG**CTT*AAA*TA*T*AATTT*A*C*AAAT*AGA
CTTAAAAA*TTTAAAAT*AAACTT*GTTATTA*T**G**CCCCCCCCCCCCCC******A*T**GAA*T*ATTTG**CTT*AAA*TA*T*AATTT*A*C*AAAT*AGA
------------A***T*AAACTT*GTTATTA*T**G**CCC------------------------------------------------------------------
------------AAAAT*AAACTT*GTTATTA*T**G**C--------------------------------------------------------------------
------------------AAACTT*GTTATTA*T**GA*CCCCCCCCCCCCCCC*****A*T**GAA*T*ATTTG**CTT*AAA*TA*T*AATTT*A*C*AAAT*AGA
------------------AAACTT*GTTATTA*T**G**CCCCCCCCCCCCCC******A*T**GAA*T*ATTTG**CTT*AAA*TA*T*AATTT*A*C*AAAT*AGA
------------------A**CTT*GTTATTA*T**G**CCCCCCC--------------------------------------------------------------
------------------AAACTT*GTTATTA*T**G**CCCCCCCCCCCCCC******A*T**GAA*T*ATT*G**CTT*AAA*TA*T*AATTT*A*C*AAAT*AGA
----------------------TT*GTTATTA*T**G**CCCCCCCCCCCC---------------------------------------------------------
---------------------------------------------------------C*A*T**GAA*T*ATTTG**CTT*AAA*TA*T*AATTT*A*C*AAAT*AGA
------------------------------------------CCCCCCCCCCCCCCCC*ACT**GAA*T*ATTTG**CTT*AAA*TA*T*AATTT*A*C*AAAT*AGA
-----------------------------------------------------------------AA*T*ATTTG**CTT*AAA*TA*T*AATTT*A*C*AAAT*AGA
-----------------------------------------------------------------A**T*ATTTG**CTT*AAA*TA*T*AATTT*A*C*AAAT*AGA
-----------------------------------------------------------------AA*T*ATTTG**CTT*AAA*TA*T*AATTT*A*C*AAAT*AGA
--------------------------------------------------------------------T*ATTTG**CTT*AAA*TA*T*AATTT*A*C*AAAT*AGA
-----------------------------------------------------------------------TT*G**CTT*AAA*TA*T*AATTT*A*C*AAAT*AGA
--------------------------------------------------------------------------G**CTT*AAA*TA*T*AATTT*A*C*AAAT*AGA
-----------------------------------------------------------------------------CTT*AA**TA*T*A*TTT*A*C*AAAT*AGA
------------------------------------------------------------------------------TTTAAA*TA*T*AATTTTA*CTAAATTAGA
---------------------------------------------------------------------------------AA**TA*T*A*TT**A*C*AA*T*AGA
--------------------------------------------------------------------------------------AAT*AATTT*A*C*AAAT*AGA
--------------------------------------------------------------------------------------------T***A*C*AAAT*AGA
--------------------------------------------------------------------------------------------T***A*C*AAAT*AGA
--------------------------------------------------------------------------------------------T***A*C*AAAT*AGA
--------------------------------------------------------------------------------------------TTTTAAC*AAAT*AGA
--------------------------------------------------------------------------------------------T***A*C*AAAT*AGA
--------------------------------------------------------------------------------------------TTT*A*C*AAAT*AGA
--------------------------------------------------------------------------------------------TTT*A*C*AAAT*AGA
------------------------------------------------------------------------------------------------A*C*AAAT*AGA
------------------------------------------------------------------------------------------------A*C*AAAT*AGA
----------------------------------------------------------------------------------------------------AAAT*AGA
-----------------------------------------------------------------------------------------------------------A
-----------------------------------------------------------------------------------------------------------A
