# Supplementary material for: Simple sequence repeats in Helicobacter canadensis and their role in phase variable expression and C-terminal sequence switching
Source: BMC Genomics. 2010 Jan 27;11:67. doi: 10.1186/1471-2164-11-67 (PMC2823697; doi:10.1186/1471-2164-11-67)
Supplement: Additional file 13 — HCAN_0647. Alignment of the sequencing read data associated with the homopolymeric tract within HCAN_0647. [file 1471-2164-11-67-S13.TXT]

>HCAN_0632
*CC----------------------------------------------------------------------------------------------
*CC----------------------------------------------------------------------------------------------
*CC----------------------------------------------------------------------------------------------
*CCT---------------------------------------------------------------------------------------------
*CCTT--------------------------------------------------------------------------------------------
*CCTT--------------------------------------------------------------------------------------------
*CCTTC-------------------------------------------------------------------------------------------
*CCTTCT------------------------------------------------------------------------------------------
*CCTTCT------------------------------------------------------------------------------------------
*CCTTCTA*GGA-------------------------------------------------------------------------------------
*CCTTCTA*GGAAT-----------------------------------------------------------------------------------
*CCTTCTAAGGAAT*GT--------------------------------------------------------------------------------
*CCTTCTA*GGAAT*GTAG------------------------------------------------------------------------------
*CCTTCTA*GGAAT*GTAGG-----------------------------------------------------------------------------
*CCTTCTA*GGAAT*GTAGGA----------------------------------------------------------------------------
*CCTTCTA*GGAAT*GTAGGA*TCTAA----------------------------------------------------------------------
*CCTTCTA*GGAAT*GTAGGA*TCTAATA*TA*GG**TTC---------------------------------------------------------
*CCTTCTA*GGAAT*GTAGGA*TCTAATA*TA*GGG*TTCGGG------------------------------------------------------
*CCTTCTA*GGAAT*GTAGGA*TCTAATA*TA*GGG*TTCGGG------------------------------------------------------
*CCTTCTA*GGAAT*GTAGGA*TCTAATAGTA*GGGGTTCGGG------------------------------------------------------
*CCTTCTA*GGAAT*GTAGGA*TCTAATA*TA*GGG*TTCGGG------------------------------------------------------
*CCTTCTA*GGAAT*GTAGGA*TCTAATA*TA*GGG*TTCGGG------------------------------------------------------
*CCTTCTA*GGAAT*GTAGGA*TCTAATA*TA*GGG*TTCGGGG-----------------------------------------------------
*CCTTCTA*GGAAT*GTAGGA*TCTAATA*TA*GGG*TTCGGGGGGGGGGGG****C***A*TA*TCAATTAAT*GAGTAA----------------
*CCTTCTA*GGAAT*GTAGGA*TCTAATA*TAAGG**TTCGGGGGGGGGGGGGG**C***A*TA*TCAATTAAT*GAGTAAGG--------------
*CCTTCTA*GGAAT*GTAGGA*TCTAATA*TA*GG**TTCGGGGGGGGGGGGGG**CG**AGTA*TCAATTAAT*GAGTAAGG--------------
*CCTTCTA*GGAAT*GTAGGA*TCTAATA*TA*GGG*TTCGGGGGGGGGGGGG***CG**AGTA*TCAATTAAT*GAGTAAGG*TATTGCAC-----
*CCTTCTA*GGAAT*GTAGGA*TCTAATA*TA*GGG*TTCGGGGGGGGGGGGGG**CG**AGTA*TCAATTAAT*GAGTAAGG*TATTGCAC-----
*CCTTCTA*GGAAT*GTAGGA*TCTAATA*TA*GGG*TTCGGGGGGGGGGGGGG**C***A*TA*TCAATTAAT*GAGTAAGG*TATTGCAC-----
*CCTTCTA*GGAAT*GTAGGA*TCTAATA*TA*GGG*TTCGGGGGGGGGGGGGG**CG**A*TA*TCAATTAAT*GAGTAAGG*TATTGCACA----
*CCTTCTA*GGAAT*GTAGGA*TCTAATA*TA*G***TTCGGGGGGGGGGGG****C***A*TA*TCAATTAAT*GAGTAAGG*TATTGCACAATAT
*CCTTCTA*GGAAT*GTAGGA*TCTAATA*TA*GG**TTCGGGGGGGGGGGGG***C***A*TA*TCAATTAAT*GAGTAAGG*TATTGCACAATAT
*CCTTCTA*GGAAT*GTAGGA*TCTAATA*TA*GGG*TTCGGGGGGGGGGGGGGG*C***A*TA*TCAATTAAT*GAGTAAGG*TATTGCACAATAT
*CCTTCTA*GGAAT*GTAGGA*TCTAATA*TA*G***TTCGGGGGGGGGGGGG***C***A*TA*TCAATTAAT*GAGTAAGG*TATTGCACAATAT
*CCTTCTA*GGAAT*GTAGGA*TCTAATA*TA*GG**TTCGGGGGGGGGGG*****C***A*TA*TCAATTAAT*GAGTAAGG*TATTGCACAATAT
*CCTTCTA*GGAAT*GTAGGA*TCTAATA*TA*GG**TTCGGGGGGGGGGGG****C***A*TA*TCAATTAAT*GAGTAAGG*TATTGCACAATAT
*CCTTCTA*GGAAT*GTAGGA*TCTAATA*TA*GGG*TTCGGGGGGGGGGGGG***C***A*TA*TCAATTAAT*GAGTAAGG*TATTGCACAATAT
*CCTTCTA*GGAAT*GTAGGA*TCTAATA*TA*G***TTCGGGGGGGGGGGGGG**C***A*TA*TCAATTAAT*GAGTAAGG*TATTGCACAATAT
*CCTTCTA*GGAAT*GTAGGA*TCTAATA*TA*GG**TTCGGGGGGGGGGGG****C***A*TA*TCAATTAAT*GAGTAAGG*TATTGCACAATAT
*CCTTCTA*GGAAT*GTAGGA*TCTAATA*TA*GGG*TTCGGGGGGGGGGGG****C***A*TA*TCAATTAAT*GAGTAAGG*TATTGCACAATAT
*CCTTCTA*GGAAT*GTAGGA*TCTAATA*TA*GG**TTCGGGGGGGGGGGGGG**C***A*TA*TCAATTAAT*GAGTAAGG*TATTGCACAATAT
*CCTTCTA*GGAAT*GTAGGA*TCTAATA*TA*GG**TTCGGGGGGGGGGGGGG**CG**A*TA*TCAATTAAT*GAGTAAGG*TATTGCACAATAT
*CCTTCTA*GGAAT*GTAGGA*TCTAATA*TA*GG**TTCGGGGGGGGGGGGGG**C***A*TA*TCAATTAAT*GAGTAAGG*TATTGCACAATAT
*CCTTCTA*GGAAT*GTAGGA*TCTAATA*TA*GG**TTCGGGGGGGGGGGGG***CG**A*TA*TCAATTAAT*GAGTAAGG*TATTGCACAATAT
*CCTTCTA*GGAAT*GTAGGA*TCTAATA*TA*GG**TTCGGGGGGGGGGGG****CG**A*TA*TCAATTAAT*GAGTAAGG*TATTGCACAATAT
*CCTTCTA*GGAAT*GTAGGA*TCTAATA*TA*GGG*TTCGGGGGGGGGGGG****C***A*TA*TCAATTAAT*GAGTAAGG*TATTGCACAATAT
*CCTTCTA*GGAAT*GTAGGA*TCTAATA*TA*GG**TTCGGGGGGGGGGGGGG**C***A*TA*TCAATTAAT*GAGTAAGG*TATTGCACAATAT
*CCTTCTA*GGAAT*GTAGGA*TCTAATA*TA*G***TTCGGGGGGGGGGGGGG**C***A*TA*TCAATTAAT*GAGTAAGG*TATTGCACAATAT
*CCTTCTA*GGAAT*GTAGGA*TCTAATA*TA*GGG*TTCGGGGGGGGGGGGG***C***A*TA*TCAATTAAT*GAGTAAGG*TATTGCACAATAT
*CCTTCTA*GGAAT*GTAGGA*TCTAATA*TA*GG**TTCGGGGGGGGGGGGGG**C***A*TA*TCAATTAAT*GAGTAAGG*TATTGCACAATAT
*CCTTCTA*GGAAT*GTAGGA*TCTAATA*TA*GG**TTCGGGGGGGGGGGGGG**C***A*TA*TCAATTAAT*GAGTAAGG*TATTGCACAATAT
*CCTTCTA*GGAAT*GTAGGA*TCTAATA*TA*GGG*TTCGGGGGGGGGGGG****C***A*TA*TCAATTAAT*GAGTAAGG*TATTGCACAATAT
*CCTTCTA*GGAAT*GTAGGA*TCTAATA*TA*GG**TTCGGGGGGGGGGGG****C***A*TA*TCAATTAAT*GAGTAAGG*TATTGCACAATAT
*CCTTCTA*GGAAT*GTAGGA*TCTAATA*TA*GGG*TTCGGGGGGGGGGGGGG**C***A*TA*TCAATTAAT*GAGTAAGG*TATTGCACAATAT
*CCTTCTA*GGAAT*GTAGGA*TCTAATA*TA*G***TTCGGGGGGGGGGGGGG**CG**A*TA*TCAATTAAT*GAGTAAGG*TATTGCACAATAT
*CCTTCTA*GGAAT*GTAGGA*TCTAATA*TA*GG**TTCGGGGGGGGGGGGGG**CG**A*TA*TCAATTAAT*GAGTAAGG*TATTGCACAATAT
*CCTTCTA*GGAAT*GTAGGA*TCTAATA*TA*GG**TTCGGGGGGGGGGGGGGG*C***A*TA*TCAATTAAT*GAGTAAGG*TATTGCACAATAT
*CCTTCTA*GGAAT*GTAGGA*TCTAATA*TA*GG**TTCGGGGGGGGGGGGGG**C***A*TA*TCAATTAAT*GAGTAAGG*TATTGCACAATAT
*CCTTCTA*GGAAT*GTAGGA*TCTAATA*TA*GGG*TTCGGGGGGGGGGGGG***C***A*TA*TCAATTAAT*GAGTAAGG*TATTGCACAATAT
*CCTTCTA*GGAAT*GTAGGA*TCTAATA*TA*GG**TTCGGGGGGGGGGGGGG**C***A*TA*TCAATTAAT*GAGTAAGG*TATTGCACAATAT
*CCTTCTA*GGAAT*GTAGGA*TCTAATA*TA*G***TTCGGGGGGGGGGGGGG**CG**A*TA*TCAATTAAT*GAGTAAGG*TATTGCACAATAT
*CCTTCTA*GGAAT*GTAGGA*TCTAATA*TA*GGG*TTCGGGGGGGGGGGGG***C***A*TA*TCAATTAAT*GAGTAAGG*TATTGCACAATAT
*CCTTCTA*GGAAT*GTAGGA*TCTAATA*TA*GG**TTCGGGGGGGGGGGG****C***A*TA*TCAATTAAT*GAGTAAGG*TATTGCACAATAT
*CCTTCTA*GGAAT*GTAGGA*TCTAATA*TA*GGG*TTCGGGGGGGGGGGGGG**CGG*A*TA*TCAATTAAT*GAGTAAGG*TATTGCACAATAT
*CCTTCTA*GGAAT*GTAGGA*TCTAATA*TA*GG**TTCGGGGGGGGGGGGGG**C***A*TAATCAATTAAT*GAGTAAGG*TATTGCACAATAT
*CCTTCTA*GGAAT*GTAGGA*TCTAATA*TA*GG**TTCGGGGGGGGGGGG****C***A*TA*TCAATTAAT*GAGTAAGG*TATTGCACAATAT
*CCTTCTA*GGAAT*GTAGGA*TCTAATA*TA*GG**TTCGGGGGGGGGGGGGG**C***A*TA*TCAATTAAT*GAGTAAGG*TATTGCACAATAT
*CCTTCTA*GGAAT*GTAGGA*TCTAATA*TA*GG**TTCGGGGGGGGGGGGGG**C***A*TA*TCAATTAAT*GAGTAAGG*TATTGCACAATAT
*CCTTCTA*GGAAT*GTAGGA*TCTAATA*TA*GG**TTCGGGGGGGGGGGGGG**C***A*TA*TCAATTAAT*GAGTAAGG*TATTGCACAATAT
*CCTTCTA*GGAAT*GTAGGA*TCTAATA*TA*GG**TTCGGGGGGGGGGGGGG**C***A*TA*TCAATTAAT*GAGTAAGG*TATTGCACAATAT
*CCTTCTA*GGAAT*GTAGGA*TCTAATA*TA*GGG*TTCGGGGGGGGGGGGG***C***A*TA*TCAATTAAT*GAGTAAGG*TATTGCACAATAT
*CCTTCTA*GGAAT*GTAGGA*TCTAATA*TA*GGG*TTCGGGGGGGGGGGGGG**C***A*TA*TCAATTAAT*GAGTAAGG*TATTGCACAATAT
*CCTTCTA*GGAAT*GTAGGA*TCTAATA*TA*G***TTCGGGGGGGGGGGGGG**CG**A*TA*TCAATTAAT*GAGTAAGG*TATTGCACAATAT
ACCTTCTA*GGAAT*GTAGGA*TCTAATA*TA*GG**TTCGGGGGGGGGGGGG***C***A*TA*TCAATTAAT*GAGTAAGG*TATTGCACAATAT
*CCTTCTA*GGAAT*GTAGGA*TCTAATA*TA*GG**TTCGGGGGGGGGGG*****C***A*TA*TCAATTAAT*GAGTAAGG*TATTGCACAATAT
*CCTTCTA*GGAAT*GTAGGA*TCTAATA*TA*GG**TTCGGGGGGGGGGGGGGG*CG**A*TA*TCAATTAAT*GAGTAAGG*TATTGCACAATAT
*CCTTCTA*GGAAT*GTAGGA*TCTAATA*TA*GGG*TTCGGGGGGGGGGGGG***C***A*TA*TCAATTAAT*GAGTAAGG*TATTGCACAATAT
*CCTTCTA*GGAAT*GTAGGA*TCTAATA*TA*GG**TTCGGGGGGGGGGGGG***CG**A*TA*TCAATTAAT*GAGTAAGG*TATTGCACAATAT
*CCTTCTA*GGAAT*GTAGGA*TCTAATA*TA*GG**TTCGGGGGGGGGGGGG***CG**A*TA*TCAATTAAT*GAGTAAGG*TATTGCACAATAT
*CCTTCTA*GGAAT*GTAGGA*TCTAATA*TA*GGG*TTCGGGGGGGGGGGGG***C***A*TA*TCAATTAAT*GAGTAAGG*TATTGCACAATAT
*CCTTCTA*GGAAT*GTAGGA*TCTAATA*TA*GG**TTCGGGGGGGGGGGGG***C***A*TA*TCAATTAAT*GAGTAAGG*TATTGCACAATAT
*CCTTCTA*GGAAT*GTAGGA*TCTAATA*TA*GG**TTCGGGGGGGGGGGGGG**C***A*TA*TCAATTAAT*GAGTAAGG*TATTGCACAATAT
*CCTTCTA*GGAAT*GTAGGA*TCTAATA*TA*GG**TTCGGGGGGGGGGGG****C***A*TA*TCAATTAAT*GAGTAAGG*TATTGCACAATAT
*CCTTCTA*GGAAT*GTAGGA*TCTAATA*TA*GGG*TTCGGGGGGGGGGGGGG**C***A*TA*TCAATTAAT*GAGTAAGG*TATTGCACAATAT
*CCTTCTA*GGAAT*GTAGGA*TCTAATA*TA*GGG*TTCGGGGGGGGGGGGGG**C***A*TA*TCAATTAAT*GAGTAAGG*TATTGCACAATAT
*CCTTCTA*GGAAT*GTAGGA*TCTAATA*TA*GGG*TTCGGGGGGGGGGGG****C***A*TA*TCAATTAAT*GAGTAAGG*TATTGCACAATAT
*CCTTCTA*GGAAT*GTAGGA*TCTAATA*TA*GG**TTCGGGGGGGGGGGGG***C***A*TA*TCAATTAAT*GAGTAAGG*TATTGCACAATAT
*CCTTCTA*GGAAT*GTAGGA*TCTAATA*TA*GG**TTCGGGGGGGGGGGGG***C***A*TA*TCAATTAAT*GAGTAAGG*TATTGCACAATAT
*CCTTCTA*GGAAT*GTAGGA*TCTAATA*TA*GG**TTCGGGGGGGGGGGGG***CG**A*TA*TCAATTAAT*GAGTAAGG*TATTGCACAATAT
*CCTTCTA*GGAAT*GTAGGA*TCTAATA*TA*GGG*TTCGGGGGGGGGGGGG***C***A*TA*TCAATTAAT*GAGTAAGG*TATTGCACAATAT
*CCTTCTA*GGAAT*GTAGGA*TCTAATA*TA*GGG*TTCGGGGGGGGGGGG****C***A*TA*TCAATTAAT*GAGTAAGG*TATTGCACAATAT
*CCTTCTA*GGAAT*GTAGGA*TCTAATA*TA*GG**TTCGGGGGGGGGGGGGG**C***A*TA*TCAATTAAT*GAGTAAGG*TATTGCACAATAT
*CCTTCTA*GGAAT*GTAGGA*TCTAATA*TA*GGG*TTCGGGGGGGGGGGGGG**C***A*TA*TCAATTAAT*GAGTAAGG*TATTGCACAATAT
*CCTTCTA*GGAAT*GTAGGA*TCTAATA*TA*GG**TTCGGGGGGGGGGGGGG**C***A*TA*TCAATTAAT*GAGTAAGG*TATTGCACAATAT
*CCTTCTA*GGAAT*GTAGGA*TCTAATA*TA*GG**TTCGGGGGGGGGGGGGG**C***AGTA*TCAATTAAT*GAGTAAGG*TATTGCACAATAT
*CCTTCTA*GGAAT*GTAGGA*TCTAATA*TA*G***TTCGGGGGGGGGGGGGG**C***A*TA*TCAATTAAT*GAGTAAGG*TATTGCACAATAT
*CCTTCTA*GGAAT*GTAGGA*TCTAATA*TA*GG**TTCGGGGGGGGGGGGG***C***A*TA*TCAATTAAT*GAGTAAGG*TATTGCACAATAT
ACCTTCTA*GGAAT*GTAGGA*TCTAATA*TA*GG**TTCGGGGGGGGGGGGGG**C***A*TA*TCAATTAAT*GAGTAAGG*TATTGCACAATAT
*CCTTCTA*GGAAT*GTAGGA*TCTAATA*TA*GG**TTCGGGGGGGGGGGGGG**C***A*TA*TCAATTAAT*GAGTAAGG*TATTGCACAATAT
*CCTTCTA*GGAAT*GTAGGA*TCTAATA*TA*GGG*TTCGGGGGGGGGGGGGG**C***A*TA*TCAATTAAT*GAGTAAGG*TATTGCACAATAT
*CCTTCTA*GGAAT*GTAGGA*TCTAATA*TA*GG**TTCGGGGGGGGGGGG****C***A*TA*TCAATTAAT*GAGTAAGG*TATTGCACAATAT
*CCTTCTA*GGAAT*GTAGGA*TCTAATA*TA*GG**TTCGGGGGGGGGGGGGGG*C***A*TA*TCAATTAAT*GAGTAAGG*TATTGCACAATAT
*CCTTCTA*GGAAT*GTAGGA*TCTAATA*TA*GG**TTCGGGGGGGGGGGGG***C***A*TA*TCAATTAAT*GAGTAAGG*TATTGCACAATAT
*CCTTCTA*GGAAT*GTAGGA*TCTAATA*TA*GG**TTCGGGGGGGGGGGGGG**C***A*TA*TCAATTAAT*GAGTAAGG*TATTGCACAATAT
*CCTTCTA*GGAAT*GTAGGA*TCTAATA*TA*GG**TTCGGGGGGGGGGG*****C***A*TA*TCAATTAAT*GAGTAAGG*TATTGCACAATAT
*CCTTCTA*GGAAT*GTAGGA*TCTAATA*TA*GGG*TTCGGGGGGGGGGGG****C***A*TA*TCAATTAAT*GAGTAAGG*TATTGCACAATAT
*CCTTCTA*GGAAT*GTAGGA*TCTAATA*TA*GG**TTCGGGGGGGGGGGGGG**C***A*TA*TCAATTAAT*GAGTAAGG*TATTGCACAATAT
*CCTTCTA*GGAAT*GTAGGA*TCTAATA*TA*GG**TTCGGGGGGGGGGGGGGG*C***A*TA*TCAATTAAT*GAGTAAGG*TATTGCACAATAT
*CCTTCTA*GGAAT*GTAGGA*TCTAATA*TA*GG**TTCGGGGGGGGGGGG****C***A*TA*TCAATTAAT*GAGTAAGG*TATTGCACAATAT
*CCTTCTA*GGAAT*GTAGGA*TCTAATA*TA*GGG*TTCGGGGGGGGGGGGGG**C***A*TA*TCAATTAAT*GAGTAAGG*TATTGCACAATAT
*CCTTCTA*GGAAT*GTAGGA*TCTAATA*TA*GGG*TTCGGGGGGGGGGGG****C***A*TA*TCAATTAAT*GAGTAAGG*TATTGCACAATAT
*CCTTCTA*GGAAT*GTAGGA*TCTAATA*TA*GG**TTCGGGGGGGGGGGG****C***A*TA*TCAATTAAT*GAGTAAGG*TATTGCACAATAT
*CCTTCTA*GGAAT*GTAGGA*TCTAATA*TA*GG**TTCGGGGGGGGGGGGG***CG**A*TA*TCAATTAAT*GAGTAAGG*TATTGCACAATAT
*CCTTCTA*GGAAT*GTAGGA*TCTAATA*TA*GG**TTCGGGGGGGGGGGGGGGGC***A*TA*TCAATTAAT*GAGTAAGG*TATTGCACAATAT
*CCTTCTA*GGAAT*GTAGGA*TCTAATA*TA*GGG*TTCGGGGGGGGGGGGGG**C***A*TA*TCAATTAAT*GAGTAAGG*TATTGCACAATAT
*CCTTCTA*GGAAT*GTAGGA*TCTAATA*TA*GGG*TTCGGGGGGGGGGGGG***C***A*TA*TCAATTAAT*GAGTAAGG*TATTGCACAATAT
*CCTTCTA*GGAAT*GTAGGA*TCTAATA*TA*GGG*TTCGGGGGGGGGGGGG***C***A*TA*TCAATTAAT*GAGTAAGG*TATTGCACAATAT
*CCTTCTA*GGAAT*GTAGGA*TCTAATA*TA*GGG*TTCGGGGGGGGGGGGGGG*C***A*TA*TCAATTAAT*GAGTAAGG*TATTGCACAATAT
*CCTTCTA*GGAAT*GTAGGA*TCTAATA*TA*GGG*TTCGGGGGGGGGGGGGG**C***AGTA*TCAATTAAT*GAGTAAGG*TATTGCACAATAT
*CCTTCTA*GGAAT*GTAGGA*TCTAATA*TA*GGG*TTCGGGGGGGGGGGG****C***A*TA*TCAATTAAT*GAGTAAGG*TATTGCACAATAT
*CCTTCTA*GGAAT*GTAGGA*TCTAATA*TA*GG**TTCGGGGGGGGGGGG****C***A*TA*TCAATTAAT*GAGTAAGG*TATTGCACAATAT
*CCTTCTA*GGAAT*GTAGGA*TCTAATA*TA*GG**TTCGGGGGGGGGGGGG***CG**A*TA*TCAATTAAT*GAGTAAGG*TATTGCACAATAT
*CCTTCTA*GGAAT*GTAGGA*TCTAATA*TA*GG**TTCGGGGGGGGGGGG****C***A*TA*TCAATTAAT*GAGTAAGG*TATTGCACAATAT
*CCTTCTA*GGAAT*GTAGGA*TCTAATA*TA*GGG*TTCGGGGGGGGGGGGGGG*C***A*TA*TCAATTAAT*GAGTAAGG*TATTGCACAATAT
-CCTTCTA*GGAAT*GTAGGA*TCTAATA*TA*GGG*TTCGGGGGGGGGGGGGGG*CG**A*TA*TCAATTAAT*GAGTAAGG*TATTGCACAATAT
---TTCTA*GGAAT*GTAGGA*TCTAATA*TA*GG**TTCGGGGGGGGGGGGG***C***A*TA*TCAATTAAT*GAGTAAGG*TATTGCACAATAT
---T*CTA*GGA*TAGTAGGAGTCTA*TA*TA*G***TTCGGGGGGGGGGGG****CGGGAGTA*TCAATTAAT*GAGTAAGG*TATTGCACAATAT
---TTCTA*GGAAT*GTAGGA*TCTAATA*TA*GG**TTCGGGGGGGGGGGG****C***A*TA*TCAATTAAT*GAGTAAGG*TATTGCACAATAT
---T*CTA*GGAAT*GTAGGA*TCTAATA*TA*GG**TTCGGGGGGGGGGGGG***CG**A*TA*TCAATTAAT*GAGTAAGG*TATTGCACAATAT
-----CTA*GGAAT*GTAGGA*TCTAATA*TA*GG**TTCGGGGGGGGGGGG****C***A*TA*TCAATTAAT*GAGTAAGG*TATTGCACAATAT
-------A*GGAAT*GTAGGA*TCTAATA*T------------------------------------------------------------------
---------G*AAT*GTAGGA*TCTAATA*TA*GG**TTCGGGGGGGGGGGGGG**CG**A*TA*TCAATTAAT*GAGTAAGG*TATTGCACAATAT
---------G*AAT*GTAGGA*TCTAATA*TA*GG**TTCGGGGGGGGGGGGG***CG**A*TA*TCAATTAAT*GAGTAAGG*TATTGCACAATAT
---------G*AAT*GTAGGA*TCTAATA*TA*GG**TTCGGGGGGGGGGGGG***C***A*TA*TCAATTAAT*GAGTAAGG*TATTGCACAATAT
---------G*AAT*GTAGGA*TCTAATA*TA*GG**TTCGGGGGGGGGGGG****CG**A*TA*TCAATTAAT*GAGTAAGG*TATTGCACAATAT
-----------AAT*GTAGGA*TCTAATA*TA*G---------------------------------------------------------------
-------------T*GTAGGA*TCTAATA*TA*GG**TT----------------------------------------------------------
---------------GTAGGA*TCTAATA*TA*GG**TTCGGGGGGGGGGGGGG**CG**A*TA*TCAATTAAT*GAGTAAGG*TATTGCACAATAT
---------------GTAGGA*TCTAATA*TA*GG**TTCGGGGGGGGGGGGGG**CG**A*TA*TCAATTAAT*GAGTAAGG*TATTGCACAATAT
--------------------A*TCTAATA*TA*GG**TTCGGGGGGGGGGG*****C***A*TA*TCAATTAAT*GAGTAAGG*TATTGCACAATAT
------------------------TAATA*TA*GG**TTCGGGGGGGG-------------------------------------------------
------------------------------TA*G***TTCGGGGGGGGGGGG****CGG*A*TA*TCAATTAAT*GAGTAAGG*TATTGCACAATAT
------------------------------------------------GGGGGGGGC***A*TA*TCAATTAAT-----------------------
-----------------------------------------------------GGGC***A*TA*TCAATTAAT*GAGT------------------
---------------------------------------------------------GGGA*TA*TCAATTAATAGAGTAAGGGTATTGCACAATAT
-------------------------------------------------------GC***A*TA*TCAATTAAT*GAGTAA----------------
--------------------------------------------------------C***A*TA*TCAATTAAT*GAGTAAGG*TATTGCACAATAT
--------------------------------------------------------C***A*TA*TCAATTAAT*GAGT------------------
------------------------------------------------------------A*TA*TCAATTAAT*GAGTAAGG*TATTGCACAATAT
------------------------------------------------------------A*TA*TCAATTAAT*GAGTAAGG--------------
------------------------------------------------------------A*TA*TCAATTAAT*GAGTAAGG*TATTGCACAATAT
------------------------------------------------------------A*TA*TCAATTAAT*GAGTAAGG*T------------
--------------------------------------------------------------TA*TCAATTAAT*GAGTAAGG*T------------
--------------------------------------------------------------TA*TCAATTAAT*GAGTAAGG*TATTGCACAATAT
---------------------------------------------------------------A*TCAATTAAT*GAGTAAGG*TATTGCACAATAT
-----------------------------------------------------------------TCAATTAAT*GAGTAAGG*TAT----------
-------------------------------------------------------------------AATTAAT*GAGTAAGG*TATTG--------
-------------------------------------------------------------------AATTAAT*GAGTAAGG*TATTGCACAATAT
-------------------------------------------------------------------AATTAAT*GAGTAAGG*TATTG--------
-------------------------------------------------------------------AATTAAT*GAGTAAGG*TATTGC-------
---------------------------------------------------------------------T*AAT*GAGTAAGG*TATTGCA------
-----------------------------------------------------------------------AAT*GAGTAAGG*TATTGCACAATAT
-----------------------------------------------------------------------AAT*GAGTAAGG*TATTGCACAATAT
-------------------------------------------------------------------------T*GAGTAAGG*TATTGCACAAT--
---------------------------------------------------------------------------GAGTAAGGGTATTGCACAATAT
---------------------------------------------------------------------------GAGTAAGG*TATTGCACAATAT
----------------------------------------------------------------------------AGTAAGG*TATTGCACAATAT
-----------------------------------------------------------------------------GTAAGG*TATTGCACAATAT
-------------------------------------------------------------------------------A*GG*TATTGCACAATAT
---------------------------------------------------------------------------------GG*TATTGCACAATAT
---------------------------------------------------------------------------------GG*TATTGCACAATAT
---------------------------------------------------------------------------------G**TATTGCACAATAT
------------------------------------------------------------------------------------TATTGCACAATAT
------------------------------------------------------------------------------------TATTGCACAATAT
-------------------------------------------------------------------------------------ATTGCACAATAT
-------------------------------------------------------------------------------------ATTGCACAATAT
-------------------------------------------------------------------------------------ATTGCACAATAT
-------------------------------------------------------------------------------------ATTGCACAATAT
-------------------------------------------------------------------------------------ATTGCACAATAT
-------------------------------------------------------------------------------------ATTGCACAATAT
--------------------------------------------------------------------------------------TTGCACAATAT
--------------------------------------------------------------------------------------T*GCACAATAT
----------------------------------------------------------------------------------------GCACAATAT
------------------------------------------------------------------------------------------ACAATAT
--------------------------------------------------------------------------------------------A*TAT
--------------------------------------------------------------------------------------------AATAT
-----------------------------------------------------------------------------------------------AT
-----------------------------------------------------------------------------------------------AT
------------------------------------------------------------------------------------------------T
------------------------------------------------------------------------------------------------T
------------------------------------------------------------------------------------------------T
