# Supplementary material for: Simple sequence repeats in Helicobacter canadensis and their role in phase variable expression and C-terminal sequence switching
Source: BMC Genomics. 2010 Jan 27;11:67. doi: 10.1186/1471-2164-11-67 (PMC2823697; doi:10.1186/1471-2164-11-67)
Supplement: Additional file 14 — HCAN_0648. Alignment of the sequencing read data associated with the homopolymeric tract within HCAN_0648. [file 1471-2164-11-67-S14.TXT]

>HCAN_0641
AA------------------------------------------------------------------------------------------
AA------------------------------------------------------------------------------------------
AA------------------------------------------------------------------------------------------
AA*C----------------------------------------------------------------------------------------
AA*CAAT*G*TGGT------------------------------------------------------------------------------
AA*CAAT*G*TGGT------------------------------------------------------------------------------
AA*CAAT*G*TGGT*G----------------------------------------------------------------------------
A**CAAT*G*TGGT*G----------------------------------------------------------------------------
AA*CAAT*G*TGGT*GC---------------------------------------------------------------------------
AA*CAAT*G*TGGT*GC---------------------------------------------------------------------------
AA*CAAT*G*TGGT*GCA--------------------------------------------------------------------------
AA*CAAT*G*TGGT*GCA--------------------------------------------------------------------------
AA*CAAT*G*TGGT*GCATTGAA---------------------------------------------------------------------
AA*CAAT*G*TGGT*GCATTGAA*T-------------------------------------------------------------------
AA*CAAT*G*TGGT*GCATTGAA*TT------------------------------------------------------------------
AA*CAAT*G*TGGT*GCATTGAA*TT------------------------------------------------------------------
AAACAAT*G*TGGT*GCATTGAA*TT------------------------------------------------------------------
***CAAT*G*TGGT*GCATTGAA*TT------------------------------------------------------------------
AA*CAAT*G*TGGT*GCATTGAA*TT------------------------------------------------------------------
AA*CAAT*G*TGGT*GCATTGAA*TT------------------------------------------------------------------
***CAAT*G*TGGT*GCATTGAA*TT------------------------------------------------------------------
***CAAT*G*TGGT*GCATTGAA*TT------------------------------------------------------------------
AA*CAAT*G*TGGT*GCATTGAA*TTA-----------------------------------------------------------------
AA*CAAT*GGTGGT*GCATTGAA*TTA-----------------------------------------------------------------
AA*CAAT*G*TGGT*GCATTGAA*TTACTCTGTGAGG-------------------------------------------------------
AA*CAAT*G*TGGT*GCATTGAA*TTACTCTGTGAGGTGG----------------------------------------------------
AA*CAAT*G*TGGT*GCATTGAA*TTACTCTGTGAGGTGG----------------------------------------------------
AA*CAAT*G*TGGT*GCATTGAA*TTACTCTGTGAGGTGGGGGGGGGGGGG-----------------------------------------
AA*CAAT*G*TGGT*GCATTGAA*TTACTCTGTGAGGTGGGGGGGGGGGGG***CG*TA*T-------------------------------
AA*CAAT*G*TGGT*GCATTGAA*TTACTCTGTGAG*TGGGGGGGGGGGG****CG*TA*TTAAA---------------------------
AA*CAAT*G*TGGT*GCATTGAA*TTACTCTGTGAGGTGGGGGGGGGGGGG***C**TA*TTAAA---------------------------
AA*CAAT*G*TGGT*GCATTGAA*TTACTCTGTGAGGTGGGGGGGGGGGG****CG*TA*TTAAAC--------------------------
AA*CAAT*G*TGGT*GCATTGAA*TTACTCTGTGAGGTGGGGGGGGGGGGGG**CG*TA*TTAAACCC*TAAAATAAAT-------------
AA*CAAT*G*TGGT*GCATTGAA*TTACTCTGTGAGGTGGGGGGGGGGGGG***C**TA*TTAAACCC*TAAA*TAAATAAAA**CCTA---
AA*CAAT*G*TGGT*GCATTGAA*TTACTCTGTGAG*TGGGGGGGGGGGGG***C**TA*TTAAACCC*TAAA*TAA*TAAAA**CCTA---
AA*CAAT*G*TGGT*GCATTGAA*TTACTCTGTGAG*TGGGGGGGGGGGGG***C**TA*TTAAACCC*TAAAATAA*TAAAA**CCTA---
AA*CAAT*G*TGGT*GCATTGAA*TTACTCTGTGAGGTGGGGGGGGGGG*****CG*TA*TTAAACCC*TAAAATAAATAAAAA*CCTA---
AA*CAAT*G*TGGT*GCATTGAA*TTACTCTGTGAG*TGGGGGGGGGGGGG***C**TA*TTAAACCCGTAAAATAAATAAAAA*CCTATTA
AA*CAAT*G*TGGT*GCATTGAA*TTACTCTGTGAGGTGGGGGGGGGGGGGGG*C**TA*TTAAACCC*TAAAATAAATAAAAA*CCTATTA
AA*CAAT*G*TGGT*GCATTGAA*TTACTCTGTGAG*TGGGGGGGGGGGGGG**CGGTA*TTAAACCC*TAAAATAAATAAAAA*CCTATTA
AA*CAAT*G*TGGT*GCATTGAA*TTACTCTGTGAG*TGGGGGGGGGGGGGG**CG*TA*TTAAACCC*TAAAATAAATAAAAA*CCTATTA
AA*CAAT*G*TGGT*GCATTGAA*TTACTCTGTGAGGTGGGGGGGGGGGGG***CG*TA*TTAAACCC*TAAAATAAATAAAAA*CCTATTA
AA*CAAT*G*TGGT*GCATTGAA*TTACTCTGTGAG*TGGGGGGGGGGGGGG**C**TA*TTAAACCC*TAAAATAAATAAAAA*CCTATTA
AA*CAAT*G*TGGT*GCATTGAA*TTACTCTGTGAG*TGGGGGGGGGGGGGG**C**TA*TTAAACCC*TAAAATAAATAAAAA*CCTATTA
AA*CAAT*G*TGGT*GCATTGAA*TTACTCTGTGAGGTGGGGGGGGGGGG****CG*TA*TTAAACCC*TAAAATAAATAAAAA*CCTATTA
AA*CAAT*G*TGGT*GCATTGAA*TTACTCTGTGAG*TGGGGGGGGGGGG****CG*TA*TTAAACCC*TAAAATAAATAAAAA*CCTATTA
AA*CAAT*G*TGGT*GCATTGAA*TTACTCTGTGAGGTGGGGGGGGGGGGGGG*C**TA*TTAAACCC*TAAAATAAATAAAAA*CCTATTA
AA*CAAT*G*TGGT*GCATTGAA*TTACTCTGTGAG*TGGGGGGGGGGGGGGG*CG*TA*TTAAACCC*TAAAATAAATAAAAA*CCTATTA
AA*CAAT*G*TGGT*GCATTGAA*TTACTCTGTGAGGTGGGGGGGGGGGGG***C**TA*TTAAACCC*TAAAATAAATAAAAA*CCTATTA
AA*CAAT*G*TGGT*GCATTGAA*TTACTCTGTGAG*TGGGGGGGGGGGGGG**CG*TA*TTAAACCC*TAAAATAAATAAAAA*CCTATTA
AA*CAAT*G*TGGT*GCATTGAA*TTACTCTGTGAG*TGGGGGGGGGGGGGG**C**TA*TTAAACCC*TAAAATAAATAAAAA*CCTATTA
AA*CAAT*G*TGGT*GCATTGAA*TTACTCTGTGAG*TGGGGGGGGGGGGGG**C**TA*TTAAACCC*TAAAATAAATAAAAA*CCTATTA
AA*CAAT*G*TGGT*GCATTGAA*TTACTCTGTGAGGTGGGGGGGGGGGGG***CG*TA*TTAAACCC*TAAAATAAATAAAAATC*TATTA
AA*CAAT*G*TGGT*GCATTGAA*TTACTCTGTGAG*TGGGGGGGGGGGGGGG*C**TA*TTAAACCC*TAAAATAAATAAAAA*CCTATTA
AA*CAAT*G*TGGT*GCATTGAA*TTACTCTGTGAG*TGGGGGGGGGGGGG***C**TA*TTAAACCC*TAAAATAA*TAAAAA*CCTATTA
AA*CAAT*G*TGGT*GCATTGAA*TTACTCTGTGAGGTGGGGGGGGGGGG****CG*TA*TTAAACCC*TAAAATAAATAAAAA*CCTATTA
AA*CAAT*G*TGGT*GCATTGAA*TTACTCTGTGAGGTGGGGGGGGGGGG****CGGTA*TTAAACCC*TAAAATAAATAAAA**CCTATTA
AA*CAAT*G*TGGT*GCATTGAA*TTACTCTGTGAG*TGGGGGGGGGGGGGGGGCG*TA*TTAAACCC*TAAAATAAATAAAAA*CCTATTA
AA*CAAT*G*TGGT*GCATTGAA*T*ACTCTGTGAG*TGGGGGGGGGGG*****CGGTA*TTAAACCC*TAAAATAAATAAAAA*CCTATTA
AA*CAAT*G*TGGT*GCATTGAA*TTACTCTGTGAG*TGGGGGGGGGGGGGG**C**TA*TTAAACCC*TAAAATAAATAAAAA*CCTATTA
AA*CAAT*G*TGGT*GCATTGAA*TTACTCTGTGAG*TGGGGGGGGGGGGGGGGCGGTA*TTAAACCC*TAAAATAAATAAAAA*CCTATTA
AA*CAAT*G*TGGT*GCATTGAA*TTACTCTGTGAG*TGGGGGGGGGGGGGGG*CG*TA*TTAAACCC*TAAAATAAATAAAAA*CCTATTA
AA*CAAT*G*TGGT*GCATTGAA*TTACTCTGTGAG*TGGGGGGGGGGGGG***CG*TA*TTAAACCC*TAAAATAAATAAAAA*CCTATTA
AA*CAAT*G*TGGT*GCATTGAA*TTACTCTGTGAGGTGGGGGGGGGGGGGGG*C**TA*TTAAACCC*TAAAATAAATAAAA**CCTATTA
AA*CAAT*G*TGGT*GCATTGAA*TTACTCTGTGAGGTGGGGGGGGGGGGGG**C**TA*TTAAACCC*TAAAATAAATAAAAA*CCTATTA
AA*CAAT*G*TGGT*GCATTGAA*TTACTCTGTGAGGTGGGGGGGGGGGG****C**TA*TTAAACCC*TAAAATAAATAAAAA*CCTATTA
AA*CAAT*G*TGGT*GCATTGAA*TTACTCTGTGAG*TGGGGGGGGGGGGG***C**TA*TTAAACCC*TAAAATAAATAAAAA*CCTATTA
AA*CAAT*G*TGGT*GCATTGAA*TTACTCTGTGAG*TGGGGGGGGGGGGGGG*CG*TA*TTAAACCC*TAAAATAAATAAAAA*CCTATTA
AA*CAAT*G*TGGT*GCATTGAA*TTACTCTGTGAGGTGGGGGGGGGGGG****CG*TA*TTAAACCC*TAAAATAAATAAAAA*CCTATTA
AA*CAAT*G*TGGT*GCATTGAA*TTACTCTGTGAGGTGGGGGGGGGGGG****CG*TA*TTAAACCC*TAAAATAAATAAAAA*CCTATTA
AA*CAAT*G*TGGT*GCATTGAA*TTACTCTGTGAGGTGGGGGGGGGGGGGGG*C**TA*TTAAACCC*TAAAATAAATAAAAA*CCTATTA
AA*CA*T*G*TGGTN*CATTGAAATTACTCTGT-----------------------------------------------------------
AA*CAAT*G*TGGT*GCATTGAA*TTACTCTGTGAG*TGGGGGGGGGGG*****CG*TA*TTAAACCC*TAAAATAAATAAAAA*CCTATTA
AA*CAAT*G*TGGT*GCATTGAA*TTACTCTGTGAG*TGGGGGGGGGGGGGGG*C**TA*TTAAACCC*TAAAATAAATAAAAA*CCTATTA
AA*CAAT*G*TGGT*GCATTGAA*TTACTCTGTGAG*TGGGGGGGGGGGGGGGGCG*TA*TTAAACCC*TAAAATAAATAAAAA*CCTATTA
AA*CAAT*G*TGGT*GCATTGAA*TTACTCTGTGAG*TGGGGGGGGGGGGG***CGGTA*TTAAACCC*TAAAATAAATAAAAA*CCTATTA
A**CAA*N**TGGT*GCATTGAA*TTACTCTGTGA**TGGGGGGGGGGGG****CG*TA*TTAAACCC*TAAAATAAATAAAAA*CCTATTA
AA*CAAT*G*TGGT*GCATTGAA*TTACTCTGTGAGGTGGGGGGGGGGGGGG**C**TAATTAAACCC*TAAAATAAATAAAAA*CCTATTA
AA*CAAT*G*TGGT*GCATTGAA*TTACTCTGTGAG*TGGGGGGGGGGGGG***C**TA*TTAAACCC*TAAAATAAATAAAAA*CCTATTA
----------TGGT*GCATTGAA*TTACTCT-------------------------------------------------------------
-----------G*T*GCATTGAA*TTACTCTGTGA---------------------------------------------------------
------------------TTGAA*TTACTCTGTGAG*TGGGGGGGGGG******CGGTA*TTAAACC**TAAAATAAATAAAA**CCTATTA
------------------TTGAA*T*ACTCTGTGA**TGGGGGGGGGGGG****CGGTA*TTAAACC**TAAAATAAATAAAAA*CCTATTA
------------------T*GAA*TTACTCTGTGA**TGGGGGGGGGGG*****CGGTA*TTAA*CCC*TAAAATAAATAAAAA*CCTATTA
------------------TTGAA*TTACTCTGTGA**TGGGGGGGGGGG*****CGGTA*TTAAACC**TAAAATAAATAAAAA*CCTATTA
---------------------A**T*ACTCTGTGA**TGGGGGGGGGGG*****CGGTA*TTAA*CC**TAAA*TAA*TAAAAA*CCTATTA
--------------------------------------------------GGGGCG*TA*TTAA*CC**TAAA*TAA*TAAAA**CCTATTA
---------------------------------------------------GGGCG*TA*TTAAACC**TAAAATAAATAAAA**CCTATTA
-----------------------------------------------------GCG*TA*TTAAACCC*TAAAATA----------------
-----------------------------------------------------GCG*TA*TTAAACCC*TAAAATA----------------
---------------------------------------------------------TA*TTAAACCC*TAAAATAAAT-------------
------------------------------------------------------------T*AAACCC*TAAAA*AAAT-------------
---------------------------------------------------------------------TAAAATAAATAAAAA*CCTAT--
----------------------------------------------------------------------AAA*TAAATAAAA**CCTATTA
----------------------------------------------------------------------AAA*TAAATAAAAA*CCTAT--
----------------------------------------------------------------------AAAATAAATAAAAA*C*T*TTA
---------------------------------------------------------------------------AA*TAAAAA*CCTATTA
---------------------------------------------------------------------------A**TAAAAA*CCTATTA
-------------------------------------------------------------------------------AAA***CCTATTA
-------------------------------------------------------------------------------------C*TATTA
-----------------------------------------------------------------------------------------T*A
