# Supplementary material for: Simple sequence repeats in Helicobacter canadensis and their role in phase variable expression and C-terminal sequence switching
Source: BMC Genomics. 2010 Jan 27;11:67. doi: 10.1186/1471-2164-11-67 (PMC2823697; doi:10.1186/1471-2164-11-67)
Supplement: Additional file 15 — HCAN_0651. Alignment of the sequencing read data associated with the homopolymeric tract within HCAN_0651. [file 1471-2164-11-67-S15.TXT]

>HCAN_0643
*G*A-----------------------------------------------------------------------------------------------
*G*A-----------------------------------------------------------------------------------------------
*G*A*TT--------------------------------------------------------------------------------------------
*G*A*TTT-------------------------------------------------------------------------------------------
*G*A*TTT-------------------------------------------------------------------------------------------
*G*A*TTT-------------------------------------------------------------------------------------------
*G*A*TTTTG*AATTTTT---------------------------------------------------------------------------------
*G*A*TTTTG*AATTTTTAA-------------------------------------------------------------------------------
*G*A*TTTTG*AATTTTTAA-------------------------------------------------------------------------------
*G*A*TTTTG*AATTTTTAA-------------------------------------------------------------------------------
*G*A*TTTTG*AATTTTTAA-------------------------------------------------------------------------------
*G*A*TTTTG*AATTTTTAAT*GAATG*CTTTT*G*ATG------------------------------------------------------------
*G*A*TTTTG*AATTTTTAAT*GAATG*CTTTT*G*ATG*AGG*C*GGG--------------------------------------------------
*G*A*TTTTG*AATTTTTAAT*GAATG*CTTTT*G*ATG*AG**C*GGGG-------------------------------------------------
*G*A*TTTTG*AATTTTTAAT*GAATG*CTTTT*G*ATG*AG**C*GGGG-------------------------------------------------
*G*A*TTTTG*AATTTTTAAT*GAATG*CTTTT*G*ATG*AGG*C*GGGG-------------------------------------------------
*G*A*TTTTG*AATTTTTAAT*GAATG*CTTTT*G*ATG*AG**C*GGGGGGGGG*****TA*TA----------------------------------
*G*A*TTTTG*AATTTTTAAT*GAATG*CTTTT*G*ATG*AG**C*GGGGGGGG******TA*TA*T**ATTTA-------------------------
*G*A*TTTTG*AATTTTTAAT*GAATG*CTTTT*G*ATG*AG**C*GGGGGGGGGGG***TA*TA*T**ATTTAT------------------------
*G*A*TTTTG*AATTTTTAAT*GAATG*CTTTT*G*ATG*AGG*C*GGGGGGGGGGGG**TA*TAGT**ATTTATCCTCCAAGTTA-------------
AG*A*TTTTG*AATTTTTAAT*GAATG*CTTTT*G*ATG*AGG*C*GGGGGGGGGGG***TA*TA*T**ATT*ATCCTCCAAGTTA-------------
*G*A*TTTTG*AATTTTTAAT*GAATG*CTTTT*G*ATG*AGG*C*GGGGGGGGGGG***TA*TA*T**ATTTATCCTCCAAGTTATTA----------
*G*A*TTTTG*AATTTTTAAT*GAATG*CTTTT*G*ATG*AG**C*GGGGGGGGG*****TA*TA*T**ATTTATCCTCCAAGTTATTATA--------
*G*A*TTTTG*AATTTTTAAT*GAATGTCTTTT*G*ATG*AGG*C*GGGGGGGGGGG***TA*TAGT**ATTTATCCTCCAAGTTATTATATGGT----
*G*A*TTTTG*AATTTTTAAT*GAATG*CTTTT*G*ATG*AG**C*GGGGGGGGGGG***TA*TA*T**ATTTATCCTCCAAGTTATTATATGGTCAA-
*G*A*TTTTG*AATTTTTAAT*GAATG*CTTTT*G*ATG*AG**C*GGGGGGGGGG****TA*TA*T**ATTTATCCTCCAAGTTATTATATGGTCAAA
*G*A*TTTTG*AATTTTTAAT*GAATG*CTTTT*G*ATG*AGG*C*GGGGGGGGGGG***TA*TA*T**ATTTATCCTCCAAGTTATTATATGGTCAAA
*G*A*TTTTG*AATTTTTAAT*GAATG*CTTTT*G*ATG*AG**C*GGGGGGGGGGGG**TA*TA*T**ATTTATCCTCCAAGTTATTATATGGTCAAA
*G*A*TTTTG*AATTTTTAAT*GAATG*CTTTT*G*ATG*AG**C*GGGGGGGGG*****TA*TA*T**ATTTATCCTCCAAGTTATTATATGGTCAAA
*G*A*TTTTG*AATTTTTAAT*GAATG*CTTTT*G*ATG*AG**C*GGGGGGGGGGG***TA*TA*T**ATTTATCCTCCAAGTTATTATATGGTCAAA
*G*A*TTTTG*A*TTTT*AAT*GAATG*CTTTT*G*ATG*AG**C*GGGGGGGGG*****TA*TA*T**ATTTATCCTCCAAGTTATTATATGGTCAAA
*G*A*TTTTG*AATTTTTAAT*GAATG*CTTTT*G*ATG*AG**C*GGGGGGGGGGG***TA*TA*T**ATTTATCCTCCAAGTTATTATATGGTCAAA
*G*A*TTTTG*AATTTTTAAT*GAATG*CTTTT*G*ATG*AG**C*GGGGGGGGGGG***TA*TA*T**ATTTATCCTCCAAGTTATTATATGGTCAAA
*G*A*TTTTG*AATTTTTAAT*GAATG*CTTTT*G*ATG*AG**C*GGGGGGGGG*****TA*TA*T**ATTTATCCTCCAAGTTATTATATGGTCAAA
*G*A*TTTTG*AATTTTTAAT*GAATG*CTTTT*G*ATG*AGG*C*GGGGGGGGGGG***TA*TA*T**ATTTATCCTCCAAGTTATTATATGGTCAAA
*G*A*TTTTG*AATTTTTAAT*GAATG*CTTTT*G*ATG*AG**C*GGGGGGGGG*****TA*TA*T**ATTTATCCTCCAAGTTATTATATGGTCAAA
*G*A*TTTTG*AATTTTTAAT*GAATG*CTTTT*G*ATG*AG**C*GGGGGGGGGGGG**TA*TA*T**ATTTATCCTCCAAGTTATTATATGGTCAAA
*G*A*TTTTG*AATTTTTAAT*GAATG*CTTTT*G*ATG*AG**C*GGGGGGGGG*****TA*TA*T**ATTTATCCTCCAAGTTATTATATGGTCAAA
*G*A*TTTTG*AATTTTTAAT*GAATG*CTTTT*G*ATG*AG**C*GGGGGGGGGGG***TA*TA*T**ATTTATCCTCCAAGTTATTATATGGTCAAA
*G*A*TTTTG*AATTTTTAAT*GAATG*CTTTT*G*ATG*AG**C*GGGGGGGGG*****TA*TA*T**ATTTATCCTCCAAGTTATTATATGGTCAAA
*G*A*TTTTG*AATTTTTAAT*GAATG*CTTTT*G*ATG*A**NC*GGGGGGGGGGGG**TA*TA*T**ATTTATCCTCCAAGTTATTATATGGTCAAA
*G*A*TTTTG*AATTTTTAAT*GAATG*CTTTT*G*ATG*AG**C*GGGGGGGGGGG***TA*TA*T**ATTTATCCTCCAAGTTATTATATGGTCAAA
*G*A*TTTTG*AATTTTTAAT*GAATG*CTTTT*G*ATG*AG**C*GGGGGGGGG*****TA*TA*T**ATTTATCCTCCAAGTTATTATATGGTCAAA
*G*A*TTTTG*AATTTTTAAT*GAATG*CTTTT*G*ATG*AG**C*GGGGGGGGGG****TAGTA*T**ATTTATCCTCCAAGTTATTATATGGTCAAA
*G*A*TTTTG*AATTTTTAAT*GAATG*CTTTT*G*ATG*AG**C*GGGGGGGGG*****TA*TA*T**ATTTATCCTCCAAGTTATTATATGGTCAAA
*G*A*TTTTG*AATTTTTAAT*GAATG*CTTTT*G*ATG*AG**C*GGGGGGGGG*****TA*TA*T**ATTTATCCTCCAAGTTATTATATGGTCAAA
*G*A*TTTTG*AATTTTTAAT*GAATG*CTTTT*G*ATG*AG**C*GGGGGGGGG*****TA*TA*T**ATTTATCCTCCAAGTTATTATATGGTCAAA
*G*A*TTTTG*AATTTTTAAT*GAATG*CTTTT*G*ATG*AG**C*GGGGGGGGGGGG**TA*TA*T**ATTTATCCTCCAAGTTATTATATGGTCAAA
*G*A*TTTTG*AATTTTTAAT*GAATG*CTTTT*G*ATG*AG**C*GGGGGGGGGGG***TAGTA*T**ATTTATCCTCCAAGTTATTATATGGTCAAA
*G*A*TTTTG*AATTTTTAAT*GAATG*CTTTT*G*ATG*AG**C*GGGGGGGGGGG***TA*TA*T**ATTTATCCTCCAAGTTATTATATGGTCAAA
*G*A*TTTTG*AATTTTTAAT*GAATG*CTTTT*G*ATG*AG**C*GGGGGGGGGGG***TAGTA*T**ATTTATCCTCCAAGTTATTATATGGTCAAA
*G*A*TTTTG*AATTTTTAAT*GAATG*CTTTT*G*ATG*AG**C*GGGGGGGGGGG***TA*TA*T**ATTTATCCTCCAAGTTATTATATGGTCAAA
*G*A*TTTTG*AATTTTTAAT*GAATG*CTTTT*G*ATG*AG**C*GGGGGGGGGG****TA*TA*T**ATTTATCCTCCAAGTTATTATATGGTCAAA
*G*A*TTTTG*AATTTTTAAT*GAATG*CTTTT*G*ATG*AGG*C*GGGGGGGGGGG***TA*TA*T**ATTTATCCTCCAAGTTATTATATGGTCAAA
*G*A*TTTTG*AATTTTTAAT*GAATG*CTTTT*G*ATG*AG**C*GGGGGGGGGGGG**TA*TA*T**ATTTATCCTCCAAGTTATTATATGGTCAAA
*G*A*TTTTG*AATTTTTAAT*GAATG*CTTTT*G*ATG*AG**C*GGGGGGGGGGG***TA*TA*T**ATTTATCCTCCAAGTTATTATATGGTCAAA
----------------------------CTTTT*G*ATG*A**NC*GGGGGGGGGGG***TA*TA*T**ATTTATCCTCCAAGTTATTATATGGTCAAA
*G*A*TTTTG*AATTTTTAAT*GAATG*CTTTT*G*ATG*AG**C*GGGGGGGGGGGG**TA*TA*T**ATTTATCCTCCAAGTTATTATATGGTCAAA
*G*A*TTTTG*AATTTTTAAT*GAATG*CTTTT*G*ATG*AG**C*GGGGGGGGGG****TA*TA*T**ATTTATCCTCCAAGTTATTATATGGTCAAA
----------------------------CTTTT*G*ATG*A**NC*GGGGGGGGGGGG**TA*TA*T**ATTTATCCTCCAAGTTATTATATGGTCAAA
*G*A*TTTTG*AATTTTTAAT*GAATG*CTTTT*G*ATG*A**NC*GGGGGGGGGGG***TA*TA*T**ATTTATCCTCCAAGTTATTATATGGTCAAA
*G*A*TTTTG*AATTTTTAAT*GAATG*CTTTT*G*ATG*AG**C*GGGGGGGGGGGG**TA*TA*T**ATTTATCCTCCAAGTTATTATATGGTCAAA
*G*A*TTTTG*AATTTTTAAT*GAATG*CTTTT*G*ATG*AG**C*GGGGGGGGGGGGG*TAGTA*T**ATTTATCCTCCAAGTTATTATATGGTCAAA
*G*A*TTTTG*AATTTTTAAT*GAATG*CTTTT*G*ATG*AGG*C*GGGGGGGGGGG***TA*TA*T**ATTTATCCTCCAAGTTATTATATGGTCAAA
*G*A*TTTTG*AATTTTTAAT*GAATG*CTTTT*G*ATG*AG**C*GGGGGGGGGG****TA*TA*T**ATTTATCCTCCAAGTTATTATATGGTCAAA
*G*A*TTTTG*AATTTTTAAT*GAATG*CTTTT*G*ATG*AG**C*GGGGGGGGGGGG**TAGTA*T**ATTTATCCTCCAAGTTATTATATGGTCAAA
*G*A*TTTTG*AATTTTTAAT*GAATG*CTTTT*G*ATG*AG**C*GGGGGGGGGG****TA*TA*T**ATTTATCCTCCAAGTTATTATATGGTCAAA
*G*A*TTTTG*AATTTTTAAT*GAATG*CTTTT*G*ATG*AGG*C*GGGGGGGGG*****TA*TA*T**ATTTATCCTCCAAGTTATTATATGGTCAAA
*G*A*TTTTG*AATTTTTAAT*GAATG*CTTTT*G*ATG*AG**C*GGGGGGGGGGG***TA*TA*T**ATTTATCCTCCAAGTTATTATATGGTCAAA
*G*A*TTTTGTAATTTTTAAT*GAATG*CTTTT*G*ATG*AGG*C*GGGGGGGGGG****TA*TA*T**ATTTATCCTCCAAGTTATTATATGGTCAAA
*G*A*TTTTG*AATTTTTAAT*GAATG*CTTTTTG*ATG*AG**C*GGGGGGGGGGGG**TA*TA*T**ATTTATCCTCCAAGTTATTATATGGTCAAA
*G*A*TTTTG*AATTTTTAAT*GAATG*CTTTT*G*ATG*AG**C*GGGGGGGGGGG***TA*TA*T**ATTTATCCTCCAAGTTATTATATGGTCAAA
*G*A*TTTTG*AATTTTTAAT*GAATG*CTTTT*G*ATG*AG**C*GGGGGGGGGGG***TA*TA*T**ATTTATCCTCCAAGTTATTATATGGTCAAA
---------------------------------------------------------GGGTAGTA***NATTTATC*TCCAAGTTATTATATGGTCAAA
*G*A*TTTTG*AATTTTTAAT*GAATG*CTTTT*G*ATG*AG**C*GGGGGGGGGGG***TA*TA*T**ATTTATCCTCCAAGTTATTATATGGTCAAA
*GTA*TTTTG*AATTTTTAAT*GAATGTCTTTT*G*ATG*AGG*C*GGGGGGGGG*****TA*TA*T**ATTTATCCTCCAAGTTATTATATGGTCAAA
*G*A*TTTTG*AATTTTTAAT*GAATG*CTTTT*G*ATG*AG**C*GGGGGGGGGGGG**TAGTA*T**ATTTATCCTCCAAGTTATTATATGGTCAAA
*G*A*TTTTG*AATTTTTAAT*GAATG*CTTTT*G*ATG*AG**C*GGGGGGGGGGGG**TA*TA*T**ATTTATCCTCCAAGTTATTATATGGTCAAA
---A*TTTTG*AATTTTTAAT*GAATG*CTTTT*G*ATG*A**NC*GGGGGGGGGGGG**TA*TA*T**ATTTATCCTCCAAGTTATTATATGGTCAAA
*G*A*TTTTG*AATTTTTAAT*GAATG*CTTTT*G*ATG*AG**C*GGGGGGGGGGG***TAGTA*T**ATTTATCCTCCAAGTTATTATATGGTCAAA
*G*A*TTTTG*AATTTTTAAT*GAATG*CTTTT*G*ATG*AG**C*GGGGGGGGGGGG**TA*TA*T**ATTTATCCTCCAAGTTATTATATGGTCAAA
*G*A*TTTTG*AATTTTTAAT*GAATG*CTTTT*G*ATG*AGG*C*GGGGGGGGGGG***TA*TA*T**ATTTATCCTCCAAGTTATTATATGGTCAAA
*G*A*TTTTG*AATTTTTAAT*GAATG*CTTTT*G*ATG*AGG*C*GGGGGGGGGG****TA*TA*T**ATTTATCCTCCAAGTTATTATATGGTCAAA
*G*A*TTTTG*AATTTTTAAT*GAATG*CTTTT*G*ATG*AGG*C*GGGGGGGGGG****TA*TA*T**ATTTATCCTCCAAGTTATTATATGGTCAAA
*G*AATTTTG*AATTTTTAATTGAATG*CTTT**GTATG*A**NC*GGGGGGGGGGGGGGTAGTA*T**ATTTATCCTCCAAGTTATTATATGGTCAAA
*G*A*TTTTG*AATTTTTAAT*GAATG*CTTTT*G*ATG*AG**C*GGGGGGGGGG****TA*TA*T**ATTTATCCTCCAAGTTATTATATGGTCAAA
*G*A*TTTTG*AATTTTTAAT*GAATG*CTTTT*G*ATG*AG**C*GGGGGGGGGG****TA*TA*T**ATTTATCCTCCAAGTTATTATATGGTCAAA
---A*TTTTG*AATTTTTAAT*GAATG*CTTTT*G*ATG*AG**C*GGGGGGGGGGGG**TA*TA*T**ATTTATCCTCCAAGTTATTATATGGTCAAA
---A*TTTTG*AATTTTTAAT*GAAT-------------------------------------------------------------------------
-----T***G*AATTTTTAAT*GAATG*CTT--------------------------------------------------------------------
-------------TTT**AAT*GAATG*CTTTT*G*ATG*AG**C*GGGGGGGGGGG***TA*TA*T**ATTTATCCTCCAAGTTATTATATGGTCAAA
-------------T****AAT*GAATG*CTTTT*G*ATG*AG**C*GGGGGGGGGGGG**TA*TA*T**ATTTATCCTCCAAGTTATTATATGGTCAAA
------------------AAT*GAATG*CTTTT*G*ATG*AG**C------------------------------------------------------
--------------------T*GAATG*CTTTTTG*ATG*AG**CCGGGG-------------------------------------------------
-----------------------AATG*CTTTT*G*ATG*AG**C*GGGG-------------------------------------------------
-----------------------AATG*CTTTT*G*ATG*AG**C*GGGG-------------------------------------------------
----------------------------CTTTT*GTATGTAG**C*GGGGGGGGG*****TAGTA*TT*ATTTATCCTCCAAGTTAT*ATATG*TCAAA
-----------------------------TTTT*G*ATG*AG**C*GGGGGGGGG*****TA*TA*T**ATTTATCCTCCAAGTTATTATATGGTCAAA
-----------------------------TTTT*G*ATG*AG**C*GGGGGGGGGG****TA*TA*T**ATTTATCCTCCAAGTTATTATATGGTCAAA
-----------------------------TTT**G*ATG*AG**C*GGGGGGGGGGGG**TA*TA*T**ATTTATCCTCCAAGTTATTATATGGTCAAA
-----------------------------TTT**G*ATG*AG**C*GGGGGGGGGGGG**TA*TA*T**ATTTATCCTCCAAGTTATTATATGGTCAAA
-----------------------------TTT**G*ATG*AG**C*GGGGGGGGGGGG**TA*TA*T**ATTTATCCTCCAAGTTATTATATGGTCAAA
-----------------------------TTT**G*ATG*AG**C*GGGGGGGGGGGG**TA*TA*T**ATTTATCCTCCAAGTTATTATATGGTCAAA
---------------------------------------------------------GGGTA*TA*T**ATTTATCCTCCAAGTTATTATATGGTCAAA
---------------------------------------------------------GGGTA*TA*T**ATTTATCCTCCAAGTTATTATATGGTCAAA
---------------------------------------------------------GGGTA*TA*T**ATTTATCCTCCAAGTTATTATATGGTCAAA
---------------------------------------------------------GGGTA*TA*T**ATTTATCCTCCAAGTTATTATATGGTCAAA
---------------------------------------------------------GGGTA*TA*T**ATTTATCCTCCAAGTTATTATATGGTCAAA
---------------------------------------------------------GGGTAGTA*T**ATTTATCCTCCAAGTTATTATATGGTCAAA
-----------------------------------------------------------GTA*TA*T**ATTTATCCTCCAAGTTATTATATGGTCAAA
---------------------------------------------------------GGGTA*TA*T**ATTTATCCTCCAAGTTATTATATGGTCAAA
----------------------------------------------------------------A*T**ATTTATCCTCCAAGTTATTATATGGTCAAA
------------------------------------------------------------------T**ATTTATCCTCCAAGTTATTATATGGTCAAA
---------------------------------------------------------------------ATTTATCCTCCAAGTTATTAT---------
-------------------------------------------------------------------------ATCCTCCAAGTTATTATATGGTCAAA
--------------------------------------------------------------------------TCCTCCAAGTTATTATATGGT----
------------------------------------------------------------------------------C*AAGTTATTATATGGTCAAA
------------------------------------------------------------------------------C*AAGTTATTATATGGTCAAA
------------------------------------------------------------------------------C*AAGTTATTATATGGTCAAA
------------------------------------------------------------------------------C*AAGTTATTATATGGTCAAA
------------------------------------------------------------------------------C*AAGTTATTATATGGTCAAA
------------------------------------------------------------------------------C*AAGTTATTATATGGTCAAA
------------------------------------------------------------------------------C*AAGTTATTATATGGTCAAA
--------------------------------------------------------------------------------A*GTTATTATATGGTCAAA
----------------------------------------------------------------------------------GTTATTATATGGTCAAA
-----------------------------------------------------------------------------------T*ATTATATGGTCAAA
-----------------------------------------------------------------------------------TTATTATATGGTCAAA
-----------------------------------------------------------------------------------TTATTATATGGTCAAA
-----------------------------------------------------------------------------------TTATTATATGGTCAAA
-----------------------------------------------------------------------------------TTATTATATGGTCAAA
-----------------------------------------------------------------------------------TTATTATATGGTCAAA
-----------------------------------------------------------------------------------TTATTATATGGTCAAA
-----------------------------------------------------------------------------------TTATTATATGGTCAAA
-------------------------------------------------------------------------------------ATTATATGGTCAAA
--------------------------------------------------------------------------------------TTATATGGTCAAA
--------------------------------------------------------------------------------------T*ATATGGTCAAA
--------------------------------------------------------------------------------------TTATATGGTCAAA
------------------------------------------------------------------------------------------ATGGTCAAA
-------------------------------------------------------------------------------------------TGGTCAAA
--------------------------------------------------------------------------------------------G*TCAAA
--------------------------------------------------------------------------------------------GGTCAAA
----------------------------------------------------------------------------------------------TCAAA
-----------------------------------------------------------------------------------------------CAAA
-----------------------------------------------------------------------------------------------CAAA
