# Supplementary material for: Simple sequence repeats in Helicobacter canadensis and their role in phase variable expression and C-terminal sequence switching
Source: BMC Genomics. 2010 Jan 27;11:67. doi: 10.1186/1471-2164-11-67 (PMC2823697; doi:10.1186/1471-2164-11-67)
Supplement: Additional file 16 — HCAN_0655. Alignment of the sequencing read data associated with the homopolymeric tract within HCAN_0655. [file 1471-2164-11-67-S16.TXT]

>HCAN_0647
A*GCTA------------------------------------------------------------------------------------
A*GCTA------------------------------------------------------------------------------------
A*GCTA------------------------------------------------------------------------------------
A*GCTA------------------------------------------------------------------------------------
A*GCTATGCAA-------------------------------------------------------------------------------
A*GCTATGCAAAA-----------------------------------------------------------------------------
A*GCTATGCAAAA-----------------------------------------------------------------------------
A*GCTATGCAAAA*T*G-------------------------------------------------------------------------
A*GCTATGCAAAA*T*G-------------------------------------------------------------------------
A*GCTATGCAAAA*T*G-------------------------------------------------------------------------
A*GCTATGCAAAA*T*GCAA----------------------------------------------------------------------
A*GCTATGCAAAA*T*GCAAT---------------------------------------------------------------------
A*GCTATGCAAAA*T*GCAATGAA------------------------------------------------------------------
A*GCTATGCAAAA*T*GCAATGAA------------------------------------------------------------------
A*GCTATGCAAAA*T*GCAATGAA------------------------------------------------------------------
A*GCTATGCAAAA*T*GCAATGAA------------------------------------------------------------------
A*GCTATGCAAAA*T*GCAATGAAC*ATTTT*G---------------------------------------------------------
A*GCTATGCAAAA*T*GCAATGAAC*ATTTT*G---------------------------------------------------------
A*GCTATGCAAAA*T*GCAATGAAC*ATTTT*GTCTAGGTGGG-----------------------------------------------
A*GCTATGCAAAA*T*GCAATGAAC*ATTTT*GTCTAG*TGGGG----------------------------------------------
A*GCTATGCAAAA*T*GCAATGAAC*ATTTT*GTCTAG*TGGGG----------------------------------------------
A*GCTATGCAAAA*T*GCAATGAAC*ATTTT*GTCTAG*TGGGGGGGGGG**CG*A----------------------------------
A*GCTATGCAAAA*T*GCAATGAAC*ATTTT*GTCTAG*TGGGGGGGGGG**CG*A----------------------------------
A*GCTATGCAAAA*T*GCAATGAAC*ATTTT*GTCTAG*TGGGGGGGGGGG*CG*A----------------------------------
A*GCTATGCAAAA*T*GCAATGAAC*ATTTT*GTCTAG*TGGGGGGGGGGG*CG*AT---------------------------------
A*GCTATGCAAAA*T*GCAATGAAC*ATTTT*GTCTAG*TGGGGGGGGGGGGC**ATAAATATG--------------------------
A*GCTATGCAAAA*T*GCAATGAAC*ATTTT*GTCTAG*TGGGGGGGGGGG*C**ATAAATATGCAT-----------------------
A*GCTATGCAAAA*T*GCAATGAAC*ATTTT*GTCTAGGTGGGGGGGGGGGGC**ATAAATATGCAT-----------------------
A*GCTATGCAAAA*T*GCAATGAAC*ATTTT*GTCTAG*TGGGGGGGGGGG*CG*ATAAATATGCATA----------------------
A*GCTATGCAAAA*T*GCAATGAAC*ATTTT*GTCTAG*TGGGGGGGGGGG*C**ATAAATATGCATA----------------------
A*GCTATGCAAAA*T*GCAATGAAC*ATTTT*GTCTAG*TGGGGGGGGGGGGCG*ATAAATATGCATA----------------------
A*GCTATGCAAAA*T*GCAATGAAC*ATTTT*GTCTAG*TGGGGGGGGGGG*C**ATAAATATGCATA----------------------
A*GCTATGCAAAA*T*GCAATGAAC*ATTTT*GTCTAG*TGGGGGGGGG***CG*ATAAATATGCATAT---------------------
A*GCTATGCAAAA*T*GCAATGAAC*ATTTT*GTCTAG*TGGGGGGGGGG**CG*ATAAATATGCATAT---------------------
A*GCTATGCAAAA*T*GCAATGAAC*ATTTT*GTCTAG*TGGGGGGGGGGG*C**ATAAATATGCATATATT------------------
A*GCTATGCAAAA*T*GCAATGAAC*ATTTT*GTCTAG*TGGGGGGGGGG**CG*ATAAATATGCATATATT*GCCCTTTAT*A------
A*GCTATGCAAAA*T*GCAATGAAC*ATTTT*GTCTAG*TGGGGGGGGGG**CG*ATAAATATGCATATATT*GCCCTTTAT*A------
A*GCTATGCAAAA*T*GCAATGAAC*ATTTT*GTCTAG*TGGGGGGGGGG**CG*ATAAATATGCATATATT*GCCCTTTAT*AATAAGA
A*GCTATGCAAAA*T*GCAATGAAC*ATTTT*GTCTAGGTGGGGGGGGGGG*CG*ATAAATATGCATATATT*GCCCTTTAT*AATAAGA
A*GCTATGCAAAA*T*GCAATGAAC*ATTTT*GTCTAG*TGGGGGGGGGG**CG*ATAAATATGCATATATT*GCCCTTTAT*AATAAGA
A*GCTATGCAAAA*T*GCAATGAAC*ATTTT*GTCTAG*TGGGGGGGGGGG*CGGATAAATATGCATATATT*GCCCTTTAT*AATAAGA
A*GCTATGCAAAA*T*GCAATGAAC*ATTTT*GTCTAG*TGGGGGGGGGGG*CG*ATAAATATGCATATATT*GCCCTTTAT*AATAAGA
A*GCTATGCAAAA*T*GCAATGAAC*ATTTT*GTCTAG*TGGGGGGGGGGG*CG*ATAAATATGCATATATT*GCCCTTTAT*AATAAGA
A*GCTATGCAAAA*T*GCAATGAAC*ATTTT*GTCTAG*TGGGGGGGGGGGGCG*ATAAATATGCATATATT*GCCCTTTAT*AATAAGA
A*GCTATGCAAAA*T*GCAATGAAC*ATTTT*GTCTAG*TGGGGGGGGGGG*CG*ATAAATATGCATATATT*GCCCTTTAT*AATAAGA
A*GCTATGCAAAA*T*GCAATGAAC*ATTTT*GTCTAG*TGGGGGGGGGG**CG*ATAAATATGCATATATT*GCCCTTTAT*AATAAGA
A*GCTATGCAAAA*T*GCAATGAAC*ATTTT*GTCTAG*TGGGGGGGGGGG*CGGATAAATATGCATATATT*GCCCTTTAT*AATAAGA
A*GCTATGCAAAA*T*GCAATGAAC*ATTTT*GTCTAG*TGGGGGGGGGG**CG*ATAAATATGCATATATT*GCCCTTTAT*AATAAGA
A*GCTATGCAAAA*T*GCAATGAAC*ATTTT*GTCTAGGTGGGGGGGGGGG*CG*ATAAATATGCATATATT*GCCCTTTAT*AATAAGA
A*GCTATGCAAAA*T*GCAATGAAC*ATTTT*GTCTAG*TGGGGGGGGGGG*C**ATAAATATGCATATATT*GCCCTTTAT*AATAAGA
A*GCTATGCAAAA*T*GCAATGAAC*ATTTT*GTCTAG*TGGGGGGGGGG**CG*ATAAATATGCATATATT*GCCCTTTAT*AATAAGA
A*GCTATGCAAAA*T*GCAATGAAC*ATTTTTGTCTAG*TGGGGGGGGGGGGC**ATAAATATGCATATATT*GCCCTTTAT*AATAAGA
A*GCTATGCAAAA*T*GCAATGAAC*ATTTT*GTCTAG*TGGGGGGGGGGG*CG*ATAAATATGCATATATT*GCCCTTTAT*AATAAGA
A*GCTATGCAAAA*T*GCAATGAAC*ATTTT*GTCTAG*TGGGGGGGGGGGGCG*ATAAATATGCATATATT*GCCCTTTAT*AATAAGA
A*GCTATGCAAAA*T*GCAATGAAC*ATTTT*GTCTAG*TGGGGGGGGGGG*C**ATAAATATGCATATATT*GCCCTTTAT*AATAAGA
A*GCTATGCAAAA*T*GCAATGAAC*ATTTT*GTCTAG*TGGGGGGGGGG**CG*ATAAATATGCATATATT*GCCCTTTAT*AATAAGA
A*GCTATGCAAAA*T*GCAATGAAC*ATTTT*GTCTAG*TGGGGGGGGGGG*CGGATAAATATGCATATATT*GCCCTTTAT*AATAAGA
A*GCTATGCAAAA*T*GCAATGAAC*ATTTT*GTCTAG*TGGGGGGGGGGG*CG*ATAAATATGCATATATT*GCCCTTTAT*AATAAGA
A*GCTATGCAAAA*T*GCAATGAAC*ATTTT*GTCTA**TGGGGGGGGGGG*CGGATAAATATGCATATATT*GCCCTTTAT*AATAAGA
A*GCTATGCAAAA*T*GCAATGAAC*ATTTT*GTCTAG*TGGGGGGGGGGG*CG*ATAAATATGCATATATT*GCCCTTTAT*AATAAGA
A*GCTATGCAAAA*T*GCAATGAAC*ATTTT*GTCTAG*TGGGGGGGGGGG*CG*ATAAATATGCATATATT*GCCCTTTAT*AATAAGA
A*GCTATGCAAAA*T*GCAATGAAC*ATTTT*GTCTAGGTGGGGGGGGGGGGCG*ATAAATATGCATATATT*GCCCTTTAT*AATAAGA
A*GCTATGCAAAA*T*GCAATGAAC*ATTTT*GTCTAG*TGGGGGGGGGGG*C**ATAAATATGCATATATT*GCCCTTTAT*AATAAGA
A*GCTATGCAAAA*T*GCAATGAAC*ATTTT*GTCTAG*TGGGGGGGGGGG*CG*ATAAATATGCATATATT*GCCCTTTAT*AATAAGA
A*GCTATGCAAAA*T*GCAATGAAC*ATTTT*GTCTAG*TGGGGGGGGGGG*CGGATAAATATGCATATATT*GCCCTTTAT*AATAAGA
A*GCTATGCAAAA*T*GCAATGAAC*ATTTT*GTCTAG*TGGGGGGGGGGGGC**ATAAATATGCATATATT*GCCCTTTAT*AATAAGA
A*GCTATGCAAAA*T*GCAATGAAC*ATTTT*GTCTAG*TGGGGGGGGGGGGCG*ATAAATATGCATATATT*GCCCTTTAT*AATAAGA
A*GCTATGCAAAA*T*GCAATGAAC*ATTTT*GTCTAG*TGGGGGGGGGGGGC**ATAAATATGCATATATT*GCCCTTTAT*AATAAGA
A*GCTATGCAAAA*T*GCAATGAAC*ATTTT*GTCTAG*TGGGGGGGGGGG*CG*ATAAATATGCATATATT*GCCCTTTAT*AATAAGA
A*GCTATGCAAAA*T*GCAATGAAC*ATTTT*GTCTA**TGGGGGGGGGG**CGGATAAATATGCATATATT*GCCCTTTAT*AATAAGA
A*GCTATGCAAAA*T*GCAATGAAC*ATTTT*GTCTAGGTGGGGGGGGGGG*CGGATAAATATGCATATATT*GCCCTTTAT*AATAAGA
A*GCTATGCAAAA*T*GCAATGAAC*ATTTT*GTCTAG*TGGGGGGGGGGGGCG*ATAAATATGCATATATT*GCCCTTTAT*AATAAGA
A*GCTATGCAAAA*T*GCAATGAAC*ATTTT*GTCTAG*TGGGGGGGGGGG*CGGATAAATATGCATATATT*GCCCTTTAT*AATAAGA
A*GCTATGCAAAA*T*GCAATGAAC*ATTTT*GTCTAG*TGGGGGGGGGG**CG*ATAAATATGCATATATT*GCCCTTTAT*AATAAGA
A*GCTATGCAAAA*T*GCAATGAAC*ATTTT*GTCTAG*TGGGGGGGGGGG*CGGATAAATATGCATATATT*GCCCTTTAT*AATAAGA
A*GCTATGCAAAA*T*GCAATGAAC*ATTTT*GTCTAG*TGGGGGGGGGGG*C**ATAAATATGCATATATT*GCCCTTTAT*AATAAGA
A*GCTATGCAAAA*T*GCAATGAAC*ATTTT*GTCTAGGTGGGGGGGGGGGGCG*ATAAATATGCATATATT*GCCCTTTAT*AATAAGA
A*GCTATGCAAAA*T*GCAATGAAC*ATTTT*GTCTAG*TGGGGGGGGGG**C**ATAAATATGCATATATT*GCCCTTTAT*AATAAGA
A*GCTATGCAAAA*T*GCAATGAAC*ATTTT*GTCTAG*TGGGGGGGGGGG*C**ATAAATATGCATATATT*GCCCTTTAT*AATAAGA
A*GCTATGCAAAA*T*GCAATGAAC*ATTTT*GTCTAG*TGGGGGGGGGGG*CG*ATAAATATGCATATATT*GCCCTTTAT*AATAAGA
A*GCTATGCAAAA*T*GCAATGAAC*ATTTT*GTCTAGGTGGGGGGGGGGG*CG*ATAAATATGCATATATT*GCCCTTTAT*AATAAGA
A*GCTATGCAAAA*T*GCAATGAAC*ATTTT*GTCTAG*TGGGGGGGGGGG*CG*ATAAATATGCATATATT*GCCCTTTAT*AATAAGA
A*GCTATGCAAAA*T*GCAATGAAC*ATTTT*GTCTAG*TGGGGGGGGGGGGCG*ATAAATATGCATATATT*GCCCTTTAT*AATAAGA
A*GCTATGCAAAA*T*GCAATGAAC*ATTTT*GTCTAGGTGGGGGGGGGGGGC**ATAAATATGCATATATT*GCCCTTTAT*AATAAGA
A*GCTATGCAAAA*T*GCAATGAAC*ATTTT*GTCTAG*TGGGGGGGGGG**CG*ATAAATATGCATATATT*GCCCTTTAT*AATAAGA
AAGCTATGCAAAA*T*GCAATGAAC*ATTTT*GTCTAG*TGGGGGGGGGGG*CGGATAAATATGCATATATT*GCCCTTTAT*AATAAGA
A*GCTATGCAAAAAT*GCAATGAAC*ATTTTTGTCTAG*TGGGGGGGGGGGGCG*ATAAATATGCATATATT*GCCCTTTAT*AATAAGA
A*GCTATGCAAAA*T*GCAATGAAC*ATTTT*GTCTAG*TGGGGGGGGGGG*CG*ATAAATATGCATATATT*GCCCTTTAT*AATAAGA
A*GCTATGCAAAA*T*GCAATGAAC*ATTTT*GTCTAG*TGGGGGGGGGGG*CG*ATAAATATGCATATATT*GCCCTTTAT*AATAAGA
AAGCTATGCAAAA*T*GCAATGAAC*ATTT**GTCTAG*TGGGGGGGGGG**CGGATAAATATGCATATATT*GCCCTTTAT*AATAAGA
A*GCTATGCAAAA*T*GCAATGAAC*ATTTT*GTCTAGGTGGGGGGGGGGG*CG*ATAAATATGCATATATT*GCCCTTTAT*AATAAGA
A*GCTATGCAAAA*T*GCAATGAAC*ATTTT*GTCTAG*TGGGGGGGGGGG*CGGATAAATATGCATATATT*GCCCTTTAT*AATAAGA
A*GCTATGCAAAA*T*GCAATGAAC*ATTTT*GTCTAG*TGGGGGGGGGGG*C**ATAAATATGCATATATT*GCCCTTTAT*AATAAGA
A*GCTATGCAAAA*T*GCAATGAAC*ATTTT*GTCTAG*TGGGGGGGGGGGGCG*ATAA*TATGCATATATT*GCCCTTTAT*AATAAGA
A*GCTATGCAAAA**NGCAATGAAC*ATTTT*GTCTAGGTGGGGGGGGGGG*CG*ATAAATATGCATATATT*GCCCTTTAT*AATAAGA
A*GCTATGCAAAA*T*GCAATGAAC*ATTTT*GTCTAG*TGGGGGGGGGGGGCGGATAAATATGCATATATT*GCCCTTTAT*AATAAGA
A*GCTATGCAAAA*T*GCAATGAACTATTTT*GTCTAG*TGGGGGGGGGG**CG*ATAAATATGCATATATT*GCCCTTTAT*AATAAGA
---CTATGCAAAA*T*GCAATGAAC*ATTTT*GTCTA**TGGGGGGGGGG**CG*ATAAATATGCATATATT*GCCCTTTAT*AATAAGA
---CTATGCAAAA*T*GCAATGAAC*A---------------------------------------------------------------
---CTATGCAAAA*T*GCAATGAAC*ATTTT*GTCTAG*TGGGGGGGGGGG*CG*ATAAATATGCATATATT*GCCCTTTAT*AATAAGA
---CTATGCAAAA*T*GCAATGAAC*ATTT**GTCTAG*TGGGGGGGGGGGGCGGATAAATATGCATATATT*GCCCTTTAT*AATAAGA
----TATGCAAAA*T*GCAATGAAC*ATTTT*GTCTAG*TGGGGGGGGGGG*CG*ATAAATATGCATATATT*GCCCTTTAT*AATAAGA
-------GCAAAA*T*GCAATGAAC*ATTTT-----------------------------------------------------------
--------CAAAA*T*GCAATGAAC*ATTTT*GTCTA**TGGGGGGGGGGG*CG*ATAAATATGCATATATT*GCCCTTTAT*AATAAGA
---------AAA**T*GCAATGAAC*ATTT------------------------------------------------------------
---------AAA**T*GCAATGAAC*ATTTT*GTC-------------------------------------------------------
---------AAAA*T*GCAATGAAC*ATTTT*GT--------------------------------------------------------
---------AAA**T*GCAATGAAC*ATTTT*GTC-------------------------------------------------------
-----------------CAATGAAC*ATTTT*GTCTA**TGGGGGGGGGG**CG*ATAAATATGCATATATT*GCCCTTTAT*AATAAGA
------------------A*TGAAC*ATTTT*GTCTAGGTGGGGGGGGGGG*CGGATAAATATGCATATATT*GCCCTTTAT*AATAAGA
------------------A*TGAAC*ATTTT*GTCTAGGTGGGGGGGGGGG*CGGATAAATATGCATATATT*GCCCTTTAT*AATAAGA
------------------A*TGAAC*ATTTT*GTCTAG*TGGGGGGGGGGG*CG*ATAAATATGCATATATT*GCCCTTTAT*AATAAGA
------------------AATGAAC*ATTTT*GTCTAG*TGGGGGGGGGGGGCG*ATAAATATGCATATATT*GCCCTTTAT*AATAAGA
------------------A*TGAAC*ATTTT*GTCTAG*TGGGGGGGGGGGGCGGATAAATATGCATATATT*GCCCTTTAT*AATAAGA
------------------A*TGAAC*ATTTT*GTCTAG*TGGGGGGGGGG**CG*ATAAATATGCATATATT*GCCCTTTAT*AATAAGA
------------------------C*ATTTT*GTCTAGGTGGGGGGGGGGG*CG*ATAAATATGCATATATT*GCCCTTTAT*AATAAGA
------------------------------------AG*TGGGGGGGGGG**CG*ATAAA------------------------------
---------------------------------------------GGGGGGGCG*ATAAATATGCA------------------------
----------------------------------------------------CG*ATAAATATGCATATATT*GCCCTTTAT*AATAAGA
-----------------------------------------------------G*ATAAATATGCATATATT*GC---------------
-----------------------------------------------------GGATAAATATGCATATATT*GCCCTTTAT*AATAAGA
-----------------------------------------------------G*ATAAATATGCATATATT*GC---------------
-----------------------------------------------------G*ATAAATATGCATATATT*GC---------------
--------------------------------------------------------TAAATATGCATATATT*GCCC-------------
---------------------------------------------------------A**TATGCATATATT*GCCCTTTAT*AATAAGA
---------------------------------------------------------AA*TATGCATATATT*GCCCTTTAT*AATAAGA
---------------------------------------------------------AA*TATGCATATATT*GCCCTTTAT*AATAAGA
---------------------------------------------------------A**TATGCATATATT*GCCCTTTAT*AATAAGA
-------------------------------------------------------------ATGCATATATT*GCCCTTTAT*AATAAGA
---------------------------------------------------------------GCATATATT*GCCCTTTAT*AATAAGA
---------------------------------------------------------------GCATATATT*GCCCTTTAT*AAT----
---------------------------------------------------------------GCATATATT*GCCCTTTAT*AATAAGA
------------------------------------------------------------------TATATT*GCCCTTTAT*AATAAGA
------------------------------------------------------------------TATATT*GCCCTTTAT*AATAAGA
------------------------------------------------------------------TATATT*GCCCTTTAT*AATAAGA
------------------------------------------------------------------TATATT*GCCCTTTAT*AATAAGA
------------------------------------------------------------------TATATT*GCCCTTTAT*AATAAGA
------------------------------------------------------------------TATATT*GCCCTTTAT*AATAAGA
------------------------------------------------------------------TATATTTGCC*TTTATTAATAAGA
-------------------------------------------------------------------ATATT*GCCCTTTAT*AATAAGA
--------------------------------------------------------------------TATT*GCCCTTTAT*AATAAGA
--------------------------------------------------------------------TATT*GCCCTTTAT*AATAAGA
----------------------------------------------------------------------T**GCCCTTTAT*AATAAGA
----------------------------------------------------------------------T**GCCCTTTAT*AATAAGA
----------------------------------------------------------------------T**GCCCTTTAT*AATAAGA
----------------------------------------------------------------------T**GCCCTTTAT*AATAAGA
----------------------------------------------------------------------T**GCCCTTTAT*AATAAGA
-------------------------------------------------------------------------GCCCTTTAT*AATAAGA
-------------------------------------------------------------------------GCCCTTTAT*AATAAGA
-------------------------------------------------------------------------GCCCTTTAT*AATAAGA
--------------------------------------------------------------------------C**TTTAT*AATAAGA
--------------------------------------------------------------------------CC*TTTAT*AATAAGA
--------------------------------------------------------------------------CCCTTTAT*AATAAGA
---------------------------------------------------------------------------------T*AATAAGA
-----------------------------------------------------------------------------------AATAAGA
-------------------------------------------------------------------------------------TAAGA
