# Supplementary material for: Simple sequence repeats in Helicobacter canadensis and their role in phase variable expression and C-terminal sequence switching
Source: BMC Genomics. 2010 Jan 27;11:67. doi: 10.1186/1471-2164-11-67 (PMC2823697; doi:10.1186/1471-2164-11-67)
Supplement: Additional file 17 — HCAN_0659. Alignment of the sequencing read data associated with the homopolymeric tract within HCAN_0659. [file 1471-2164-11-67-S17.TXT]

>HCAN_0648
AAA*TA-------------------------------------------------------------------------------------------
AAA*TA-------------------------------------------------------------------------------------------
AAA*TAT------------------------------------------------------------------------------------------
AAA*TAT------------------------------------------------------------------------------------------
AAA*TAT------------------------------------------------------------------------------------------
AAA*TATCT----------------------------------------------------------------------------------------
AAA*TATCT*CGC------------------------------------------------------------------------------------
AAA*TATCT*CGC------------------------------------------------------------------------------------
AAA*TATCT*CGCAA----------------------------------------------------------------------------------
AAA*TATCT*CGCAA----------------------------------------------------------------------------------
AAA*TATCT*CGCAA----------------------------------------------------------------------------------
AAA*TATCT*CGCAA----------------------------------------------------------------------------------
AAA*TATCT*CGCAA----------------------------------------------------------------------------------
AAA*TATCT*CGCAA----------------------------------------------------------------------------------
AAA*TATCT*CGCAA----------------------------------------------------------------------------------
AAA*TATCT*CGCAA----------------------------------------------------------------------------------
AA**TATCT*CGCAAA*T*GC*AA*T-----------------------------------------------------------------------
AAA*TATCT*CGCAAA*T*GC*AA*TT----------------------------------------------------------------------
AAA*TATCT*CGCAAA*T*GC*AA*TTAGCAT-----------------------------------------------------------------
AAA*TATCT*CGCAAA*T*GC*AA*TTAGCATTT---------------------------------------------------------------
AAA*TATCT*CGCAAA*T*GC*AA*TTAGCATTTTAG*A*T--------------------------------------------------------
AAA*TATCT*CGCAAA*T*GC*AA*TTAGCATTTTAG*A*T*GGG----------------------------------------------------
AAA*TATCT*CGCAAA*T*GC*AA*TTAGCATTTTAG*AGTAGGG----------------------------------------------------
AAA*TATCT*CGCAAA*T*GC*AA*TTAGCATTTTAG*AGT*GGG----------------------------------------------------
AAA*TATCT*CGCAAA*T*GC*AA*TTAGCATTTTAG*A*T*GGGG---------------------------------------------------
AAA*TATCT*CGCAAA*T*GC*AA*TTAGCATTTTAG*A*T*GGGG---------------------------------------------------
AAA*TATCT*CGCAAA*T*GC*AA*TTAGCATTTTAG*AGT*GGGGGGGGGGGGG*AAA*TAT*CTTTT----------------------------
AAA*TATCT*CGCAAA*T*GC*AA*TTAGCATTTTAG*AGT*GGGGGGGGGGG***AAA*TAT*CTTTTA---------------------------
AAA*TATCT*CGCAAA*T*GC*AA*TTAGCATTTTAG*A*T*GGGGGGGGGGGG**AAA*TAT*CTTTTA---------------------------
AAA*TATCT*CGCAAA*T*GC*AA*TTAGCATTT*AG*AGT*GGGGGGGGGGG***AAA*TATTCTTT*ATT*GA----------------------
AAA*TATCT*CGCAAA*T*GC*AA*TTAGCATTTTAG*A*T*GGGGGGGGGG****AAA*TAT*CTTTTATT*GAT*GAT-----------------
AAA*TATCT*CGCAAA*T*GC*AA*TTAGCATTTTAG*AGT*GGGGGGGGGG****AAA*TAT*CTTTTATT*GAT*GATA----------------
AAA*TATCT*CGCAAA*T*GC*AA*TTAGCATTTTAG*AGT*GGGGGGGGGGG***AAA*TAT*CTTTTATT*GAT*GATAGTT-------------
AAA*TATCT*CGCAAA*T*GC*AA*TTAGCATTTTAG*AGT*GGGGGGGGGGG***AAA*TAT*CTTTTATT*GAT*GATAGTTTAAAA--------
AAA*TATCT*CGCAAA*T*GC*AA*TTAGCATTTTAG*A*T*GGGGGGGGGGG***AAA*TAT*CTTTTATT*GAT*GATAGTTTAAAAA*CTCA*T
AAA*TATCT*CGCAAA*T*GC*AA*TTAGCATTTTAG*A*T*GGGGGGGGGGG***AAA*TAT*CTTTTATT*GAT*GATAGTTTAAAAA*CTCA*T
AAA*TATCT*CGCAAA*T*GC*AA*TTAGCATTTTAG*A*T*GGGGGGGGGGGG**AAA*TAT*CTTTTATT*GAT*GATAGTTTAAAAA*CTCA*T
AAA*TATCT*CGCAAA*T*GC*AA*TTAGCATTTTAG*A*T*GGGGGGGGGGGG**AAA*TAT*CTTTTATT*GAT*GATAGTTTAAAAA*CTCA*T
AAA*TATCT*CGCAAA*T*GC*AA*TTAGCATTTTAG*A*T*GGGGGGGGGGGG**AAA*TAT*CTTTTATT*GAT*GATAGTTTAAAAA*CTCA*T
AAA*TATCT*CGCAAA*T*GC*AA*TTAGCATTTTAG*A*T*GGGGGGGGGGGG**AAA*TAT*CTTTTATT*GAT*GATAGTTTAAAAA*CTCA*T
AAA*TATCT*CGCAAA*T*GC*AA*TTAGCATTTTAG*AGT*GGGGGGGGGGG***AAAGTAT*CTTTTATT*GAT*GATAGTTTAAAAA*CTCA*T
AAA*TATCT*CGCAAA*T*GC*AA*TTAGCATTTTAG*A*T*GGGGGGGGGGG***AAA*TAT*CTTTTATT*GAT*GATAGTTTAAAAA*CTCA*T
AAA*TATCT*CGCAAA*T*GC*AA*TTAGCATTTTAG*A*T*GGGGGGGGGGG***AAA*TAT*CTTTTATT*GAT*GATAGTTTAAAAA*CTCA*T
AAA*TATCT*CGCAAA*T*GC*AA*TTAGCATTTTAG*A*T*GGGGGGGGGG****AAAGTAT*CTTTTATT*GAT*GATAGTTTAAAAA*CTCA*T
AAA*TATCT*CGCAAA*T*GC*AA*TTAGCATTTTAG*A*T*GGGGGGGGGGG***AAA*TAT*CTTTTATT*GAT*GATAGTTTAAAAA*CTCA*T
AAA*TATCT*CGCAAA*T*GC*AA*TTAGCATTTTAG*A*T*GGGGGGGGGGG***AAA*TAT*CTTT*ATT*GAT*GATAGTTTAAAAA*CTCA*T
AAA*TATCT*CGCAAA*T*GC*AA*TTAGCATTTTAG*A*T*GGGGGGGGGGGG**AAA*TAT*CTTT*ATT*GAT*GATAGTTTAAAAAACTCA*T
AAA*TATCT*CGCAAA*T*GC*AA*TTAGCATTTTAG*A*T*GGGGGGGGGGGG**AAA*TAT*CTTTTATT*GAT*GATAGTTTAAAAA*CTCA*T
AAA*TATCT*CGCAAA*T*GC*AA*TTAGCATTTTAG*A*T*GGGGGGGGGGG***AAA*TAT*CTTTTATT*GAT*GATAGTTTAAAAA*CTCA*T
AAA*TATCT*CGCAAA*T*GC*AA*TTAGCATTTTAG*A*T*GGGGGGGGGGGGG*AAA*TAT*CTTTTATT*GAT*GATAGTTTAAAAA*CTCA*T
AAA*TATCT*CGCAAA*T*GC*AA*TTAGCATTTTAG*A*T*GGGGGGGGGGG***AAA*TAT*CTTTTATT*GAT*GATAGTTTAAAAA*CTCA*T
AAA*TATCT*CGCAAA*T*GC*AA*TTAGCATTTTAG*A*T*GGGGGGGGGGG***AAAGTAT*CTTTTATT*GAT*GATAGTTTAAAAA*CTCA*T
AAA*TATCT*CGCAAA*T*GC*AA*TTAGCATTTTAG*A*T*GGGGGGGGGGG***AAA*TAT*CTTTTATT*GAT*GATAGTTTAAAAA*CTCA*T
AAA*TATCT*CGCAAA*T*GC*AA*TTAGCATTTTAG*A*T*GGGGGGGGGGGGG*AAAGTAT*CTTTTATT*GAT*GATAGTTTAAAAA*CTCA*T
AAA*TATCT*CGCAAA*T*GC*AA*TTAGCATTTTAG*A*T*GGGGGGGGGGG***AAA*TAT*CTTT*ATT*GAT*GATAGTTTAAAAA*CTCA*T
AAA*TATCT*CGCAAA*T*GC*AA*TTAGCATTTTAG*A*T*GGGGGGGGGGG***AAA*TAT*CTTTTATT*GAT*GATAGTTTAAAAA*CTCA*T
AAA*TATCT*CGCAAA*T*GC*AA*TTAGCATTTTAG*A*T*GGGGGGGGGGGG**AAA*TAT*CTTTTATT*GAT*GATAGTTTAAAA**CTCA*T
AAA*TATCT*CGCAAA*T*GC*AA*TTAGCATTTTAG*A*T*GGGGGGGGGGGG**AAA*TAT*CTTTTATT*GAT*GATAGTTTAAAAA*CTCA*T
AAA*TATCT*CGCAAA*T*GC*AA*TTAGCATTTTAG*A*T*GGGGGGGGGGG***AAA*TAT*CTTTTATT*GAT*GATAGTTTAAAAA*CTCA*T
AAA*TATCT*CGCAAA*T*GC*AA*TTAGCATTTTAG*A*T*GGGGGGGGGGGG**AAA*TAT*CTTTTATT*GAT*GATAGTTTAAAAA*CTCA*T
AAA*TATCT*CGCAAA*T*GC*AA*TTAGCATTTTAG*A*T*GGGGGGGGGGG***AAA*TAT*CTTTTATT*GAT*GATAGTTTAAAAA*CTCA*T
AAA*TATCT*CGCAAA*T*GC*AA*TTAGCATTTTAG*A*T*GGGGGGGGGGGG**AAA*TAT*CTTT*ATT*GAT*GATAGTTTAAAAA*CTCA*T
AAA*TATCT*CGCAAA*T*GC*AA*TTAGCATTTTAG*A*T*GGGGGGGGGGGG**AAA*TAT*CTTTTATT*GAT*GATAGTTTAAAAA*CTCA*T
AAA*TATCT*CGCAAA*T*GC*AA*TTAGCATTTTAG*A*T*GGGGGGGGGGGG**AAA*TAT*CTTTTATT*GAT*GATAGTTTAAAAA*CTCA*T
AAA*TATCT*CGCAAA*T*GC*AA*TTAGCATTTTAG*A*T*GGGGGGGGGGG***AAA*TAT*CTTTTATT*GAT*GATAGTTTAAAAA*CTCA*T
AAA*TATCT*CGCAAA*T*GC*AA*TTAGCATTTTAG*A*T*GGGGGGGGGGGG**AAA*TAT*CTTTTATT*GAT*GATAGTTTAAAAA*CTCA*T
AAA*TATCT*CGCAAA*T*GC*AA*TTAGCATTTTAG*A*T*GGGGGGGGGGGG**AAA*TAT*CTTTTATT*GAT*GATAGTTTAAAAA*CTCA*T
AAA*TATCT*CGCAAA*T*GC*AA*TTAGCATTTTAG*A*T*GGGGGGGGGG****AAA*TAT*CTTTTATT*GAT*GATAGTTTAAAAA*CTCA*T
AAA*TATCT*CGCAAA*T*GC*AA*TTAGCATTTTAG*A*T*GGGGGGGGGGGG**AAA*TAT*CTTTTATT*GAT*GATAGTTTAAAAA*CTCA*T
AAA*TATCT*CGCAAA*T*GC*AA*TTAGCATTTTAG*A*T*GGGGGGGGGGG***AAA*TAT*CTTTTATT*GAT*GATAGTTTAAAAA*CTCA*T
AAA*TATCT*CGCAAA*T*GC*AA*TTAGCATTTTAG*A*T*GGGGGGGGGGGG**AAA*TAT*CTTTTATT*GAT*GATAGTTTAAAAA*CTCA*T
AAA*TATCT*CGCAAA*T*GC*AA*TTAGCATTTTAG*A*T*GGGGGGGGGGG***AAA*TAT*CTTTTATT*GAT*GATAGTTTAAAAA*CTCA*T
AAA*TATCT*CGCAAA*T*GC*AA*TTAGCATTTTAG*A*T*GGGGGGGGGGGG**AAA*TAT*CTTTTATT*GAT*GATAGTTTAAAAA*CTCA*T
AAA*TATCT*CGCAAA*T*GC*AA*TTAGCATTTTAG*A*T*GGGGGGGGGGGGG*AAA*TAT*CTTTTATT*GAT*GATAGTTTAAAAA*CTCA*T
AAA*TATCT*CGCAAA*T*GC*AA*TTAGCATTTTAG*AGT*GGGGGGGGGGG***AAA*TAT*CTTTTATT*GAT*GATAGTTTAAAAA*CTCA*T
AAA*TATCT*CGCAAA*T*GC*AAATTAGCATTTTAG*A*T*GGGGGGGGGGG***AA**TAT*CTTTTATT*GAT*GATAGTTTAAAAA*CTCA*T
AAA*TATCT*CGCAAA*T*GC*AA*TTAGCATTTTAG*A*T*GGGGGGGGGGG***AAA*TAT*CTTTTATT*GAT*GATAGTTTAAAAA*CTCA*T
AAA*TATCT*CGCAAA*T*GC*AA*TTAGCATTTTAG*A*T*GGGGGGGGGGGG**AAA*TAT*CTTTTATT*GAT*GATAGTTTAAAAA*CTCA*T
AAA*TATCT*CGCAAA*T*GC*AA*TTAGCATTTTAG*A*T*GGGGGGGGGGGG**AAAGTAT*CTTTTATTTGAT*GATAGTTTAAAAA*CTCA*T
AAA*TATCT*CGCAAA*T*GC*AA*TTAGCATTTTAG*A*T*GGGGGGGGGGGG**AAA*TAT*CTTTTATT*GAT*GATAGTTTAAAAA*CTCA*T
AAA*TATCT*CGCAAAAT*GC*AA*TTAGCATTTTAG*A*T*GGGGGGGGGGGGG*AAA*TAT*CTTTTATT*GAT*GATAGTTTAAAAA*CTCA*T
AAA*TATCT*CGCAAA*T*GC*AA*TTAGCATTTTAG*A*T*GGGGGGGGGGG***AAAGTAT*CTTTTATT*GAT*GATAGTTTAAAAA*CTCA*T
AAA*TATCT*CGCAAA*T*GC*AA*TTAGCATTTTAG*A*T*GGGGGGGGGGGG**AAA*TAT*CTTTTATT*GAT*GATAGTTTAAAA**CTCA*T
AAAATATCT*CGCAAA*T*GC*AA*TTAGCATTTTAG*A*T*GGGGGGGGGGGG**AAA*TAT*CTTTTATT*GAT*GATAGTTTAAAAA*CTCA*T
AAA*TATCT*CGCAAA*T*GC*AA*TTAGCATTTTAG*AGT*GGGGGGGGGGGG**AAA*TAT*CTTTTATT*GAT*GATAGTTTAAAAA*CTCA*T
AAA*TATCT*CGCAAA*T*GC*AA*TTAGCATTTTAG*A*T*GGGGGGGGGGG***AAA*TAT*CTTTTATT*GAT*GATAGTTTAAAAA*CTCA*T
AAA*TATCT*CGCAAA*T*GC*AA*TTAGCATTTTAG*A*T*GGGGGGGGGGGG**AAA*TAT*CTTTTATT*GAT*GATAGTTTAAAAA*CTCA*T
AAA*TATCTACGCAAA*T*GC*AA*TTAGCATTTTAG*A*T*GGGGGGGGGGGG**AAA*TAT*CTTTTATT*GAT*GATAGTTTAAAAA*CTCA*T
AAA*TATCT*CGCAAA*T*GC*AA*TTAGCATTTTAG*A*T*GGGGGGGGGGG***AAAGTAT*CTTTTATT*GAT*GATAGTTTAAAAA*CTCA*T
AAA*TATCT*CGCAAA*T*GC*AA*TTAGCATTTTAG*AGT*GGGGGGGGGGGGG*AAA*TAT*CTTTTATT*GAT*GATAGTTTAAAAA*CTCA*T
AAA*TATCT*CGCAAA*T*GC*AA*TTAGCATTTTAG*A*T*GGGGGGGGGGG***AAAGTAT*CTTTTATT*GAT*GATAGTTTAAAAAACTCA*T
AAA*TATCT*CGCAAA*T*GC*AA*TTAGCATTTTAG*A*T*GGGGGGGGGGG***AA**TAT*CTTTTATT*GAT*GATAGTTTAAAAA*CTCA*T
AAA*TATCT*CGCAAA*T*GC*AA*TTAGCATTTTAG*A*T*GGGGGGGGGGGG**AAA*TAT*CTTTTATT*GAT*GATAGTTTAAAAA*CTCA*T
AAA*TATCT*CGCAAA*T*GC*AA*TTAGCATTTTAG*A*T*GGGGGGGGGGGG**AAA*TAT*CTTTTATT*GAT*GATAGTTTAAAAA*CTCA*T
AAA*TATCT*CGCAAA*T*GC*AA*TTAGCATTTTAG*A*T*GGGGGGGGGGGG**AAAGTAT*CTTTTATT*GAT*GATAGTTTAAAAA*CTCA*T
AAA*TATCT*CGCAAA*T*GC*AA*TTAGCATTTTAG*A*T*GGGGGGGGGGGG**AAA*TAT*CTTTTATT*GAT*GATAGTTTAAAAA*CTCA*T
AAA*TATCT*CGCAAA*T*GC*AA*TTAGCATTTTAG*A*T*GGGGGGGGGGG***AAA*TAT*CTTT*ATT*GAT*GATAGTTTAAAAA*CTCA*T
AAA*TATCT*CGCAAA*T*GC*AA*TTAGCATTTTAG*A*T*GGGGGGGGGGGG**AAAGTAT*CTTTTATT*GAT*GATAGTTTAAAAA*CTCA*T
AAA*TATCT*CGCAAA*T*GC*AA*TTAGCATTTTAG*A*T*GGGGGGGGGGGGGGAAA*TAT*CTTTTATT*GAT*GATAGTTTAAAAA*CTCA*T
AAA*TATCT*CGCAAA*T*GC*AA*TTAGCATTTTAG*A*T*GGGGGGGGGGG***AAA*TAT*CTTTTATT*GAT*GATAGTTTAAAAA*CTCA*T
AAA*TATCT*CGCAAA*T*GC*AA*TTAGCATTTTAG*A*T*GGGGGGGGGGG***AAA*TAT*CTTTTATT*GAT*GATAGTTTAAAAA*CTCA*T
AAA*TATCT*CGCAAA*T*GC*AA*TTAGCATTTTAG*AGT*GGGGGGGGGGG***AAA*TAT*CTTTTATT*GAT*GATAGTTTAAAAA*CTCA*T
AAA*TATCT*CGCAAA*T*GC*AA*TTAGCATTTTAG*A*T*GGGGGGGGGGGG**AAA*TAT*CTTTTATT*GAT*GATAGTTTAAAAA*CTCA*T
AAA*TATCT*CGCAAA*T*GC*AA*TTAGCATTTTAG*A*T*GGGGGGGGGGGG**AAA*TAT*CTTTTATT*GAT*GATAGTTTAAAAA*CTCA*T
AAA*TATCT*CGCAA**T*GC*AA*TTAGCATTTTAG*A*T*GGGGGGGGGGGG**AAAGTAT*CTTTTATT*GAT*GATAGTTTAAAAA*CTCA*T
AAA*TATCT*CGCAAA*T*GC*AA*TTAGCATTTTAG*A*T*GGGGGGGGGGG***AAA*TAT*CTTTTATT*GAT*GATAGTTTAAAAA*CTCA*T
AAA*TATCT*CGCAAA*T*GC*AA*TTAGCATTTTAG*A*T*GGGGGGGGGGGG**AAA*TAT*CTTTTATT*GAT*GATAGTTTAAAAA*CTCA*T
AAA*TATCT*CGCAAA*T*GC*AA*TTAGCATTTTAG*AGT*GGGGGGGGGGGG**AAA*TAT*CTTTTATT*GAT*GATAGTTTAAAAA*CTCA*T
AAA*TATCT*CGCAAA*T*GC*AA*TTAGCATTTTAG*AGT*GGGGGGGGGGGGG*AAA*TAT*CTTTTATT*GA*NGATAGTTTAAAAA*CTCA*T
AAA*TATCT*CGCAAA*T*GC*AA*TTAGCATTTTAG*A*T*GGGGGGGGGGGGG*AAA*TAT*CTTTTATT*GAT*GATAGTTTAAAAA*CTCA*T
AAA*TATCT*CGCAAA*T*GC*AA*TTAGCATTTTAG*A*T*GGGGGGGGGG****AAA*TAT*CTTTTATT*GAT*GATAGTTTAAAAA*CTCA*T
AAA*TATCT*CGCAAA*T*GC*AA*TTAGCATTTTAG*A*T*GGGGGGGGGGG***AAA*TAT*CTTTTATT*GAT*GATAGTTTAAAAA*CTCA*T
AAA*TATCT*CGCAAA*T*GC*AA*TTAGCATTTTAG*A*T*GGGGGGGGGGG***AAA*TAT*CTTTTATT*GAT*GATAGTTTAAAAA*CTCA*T
----TATCT*CGCAAA*T*GC*AA*TTAG--------------------------------------------------------------------
-----ATCT*CGCAAA*T*GC*AA*TTAG--------------------------------------------------------------------
------TCT*CGCAAA*T*GC*AA*TTAGCATTTTAG*A*T*GGGGGGGGGGGG**AAA*TAT*CTTTTATT*GAT*GATAGTTTAAAAA*CTCA*T
-------CT*CGCAAA*T*GC*AA*TTAGCATTTTAG*A*T*GGGGGGGGGGGGG*AAA*TAT*C--------------------------------
-------CT*CGCAAA*T*GC*AA*TTAGCATTTTAG*A*T*GGGGGGGGGGGG**AAA*TAT*CTTTTATT*GAT*GATAGTTTAAAAA*CTCA*T
-------CT*CGCAAA*TAGCGAA*TTAGCATTTTAGTA*T*GGGGGGGGGGGG**AA*GTAT*CTTTTATT*GAT*GATAGTTTAAAAA*CTCA*T
--------T*CGCAAA*T*GC*AA*TTAGCATTTTAG*A*T*GGGGGGGGGGGGG*AAA*TAT*CTTTTATT*GAT*GATAGTTTAAAAA*CTCA*T
-----------GCAAA*T*GC*AA*TTAGCATTTTAG*A*T*GGGGGGGGGGG***AAA*TAT*CTTTTATT*GAT*GATAGTTTAAAAA*CTCA*T
-----------GCAAA*T*GC*AA*TTAGCATTTTA-------------------------------------------------------------
----------------------A**TTAGCATTTTAG*A*T*GGGGGG-------------------------------------------------
----------------------A**TTAGCATTTTAG*A*T*GGGGGG-------------------------------------------------
----------------------A**TTAGCATTTTAG*A*T*GGGGGGGGGG****AAAGTAT*CTTTTATT*GAT*GATAGTTTAAAAA*CTCA*T
----------------------AA*TTAGCATTTTAG*A*T*GGGGGGGGGGGGG*AAA*TAT*CTTTTATT*GAT*GATAGTTTAAAAA*CTCA*T
---------------------------AGCATTTTAG*A*T*GGGGGGGGGG****AAA*TAT*CTTTTATT*GAT*GATAGTTTAAAAA*CTCA*T
-----------------------------CATTTTAG*AGT*GGGGGGGGGGG***AAA*TAT*CTTTTATT*GAT*GATAGTTTAAAAA*CTCA*T
-------------------------------TTTTAG*A*T*GGGGGGGGGGG***AAAGTAT*CTTTTATT*GAT*GATAGTTTAAAAA*CTCA*T
-------------------------------TTTTAG*A*T*GGGGGGGGGGGG**AAAGTAT*CTTTTATT*GAT*GATAGTTTAAAAA*CTCA*T
-------------------------------TTTTAG*A*T*GGGGGGGGGGG***AA**TAT*CTTTTATT*GAT*GATAGTTTAAAA**CTCA*T
-------------------------------TTTTAG*A*T*GGGGGGGGGGGG**AAAGTAT*CTTTTATT*GAT*GATAGTTTAAAAA*CTCA*T
-------------------------------TTTTAG*A*T*GGGGGGGGGGGG**AAAGTAT*CTTTTATT*GAT*GATAGTTTAAAAA*CTCA*T
-------------------------------TTTTAG*A*T*GGGGGGGGGGG***AAAGTAT*CTTTTATT*GAT*GATAGTTTAAAAA*CTCA*T
-------------------------------TTTTAG*A*T*GGGGGGGGGGGG**AAAGTAT*CTTTTATT*GAT*GATAGTTTAAAAA*CTCA*T
-------------------------------------------------GGGGGGGAAA*TAT*CTTTTATT*GAT*GATAGTTTAAAAA*CTCA*T
-----------------------------------------------------GGGAAA*TAT*CTTTTATT*GAT*GATAGTTTAAAAA*CTCA*T
----------------------------------------------GGGGGGGGGGAAA*TAT*CTTTTATT*GAT*GATAGTTTAAAAA*CTCA*T
--------------------------------------------------------AAAGTAT*CTTTTATT*GAT*GATAGTTTAAAAA*CTCA*T
--------------------------------------------------------AAA*TAT*CTTTTATT*GAT*GAT-----------------
--------------------------------------------------------AAA*TAT*CTTTTATT*G-----------------------
-----------------------------------------------------------------TTT*ATT*GAT*GATAGTTTAAA---------
-----------------------------------------------------------------T***ATT*GAT*GATAGTTTAAAAA*C-----
-----------------------------------------------------------------T***ATT*GAT*GATAGTTTAAAAA*CTCAAT
--------------------------------------------------------------------------AT*GATAGTTTAAAAA*CTCA*T
--------------------------------------------------------------------------------AGTTTAAAAA*CTCA*T
----------------------------------------------------------------------------------TT*AAAAA*CTCA*T
-------------------------------------------------------------------------------------AAAAA*CTCA*T
-------------------------------------------------------------------------------------AAAAA*CTCA*T
-------------------------------------------------------------------------------------AAAAA*CTCA*T
-------------------------------------------------------------------------------------AAA***CTCA*T
-------------------------------------------------------------------------------------AAAAA*CTCA*T
-------------------------------------------------------------------------------------AAA***CTCA*T
-------------------------------------------------------------------------------------AAAAA*CTCA*T
------------------------------------------------------------------------------------------------T
