# Supplementary material for: Simple sequence repeats in Helicobacter canadensis and their role in phase variable expression and C-terminal sequence switching
Source: BMC Genomics. 2010 Jan 27;11:67. doi: 10.1186/1471-2164-11-67 (PMC2823697; doi:10.1186/1471-2164-11-67)
Supplement: Additional file 18 — HCAN_0670. Alignment of the sequencing read data associated with the homopolymeric tract within HCAN_0670. [file 1471-2164-11-67-S18.TXT]

>HCAN_0651
A----------------------------------------------------------------------------------------------
A*C*TTTCT*A------------------------------------------------------------------------------------
A*C*TTTCT*AA-----------------------------------------------------------------------------------
A*C*TTTCT*AAA*GAA------------------------------------------------------------------------------
A*C*TTTCT*AAA*GAA------------------------------------------------------------------------------
A*C*TTTCT*AAA*GAAGTAGAATTT*A-------------------------------------------------------------------
A*C*TTTCT*AAA*GAAGTAGAATTT*AT------------------------------------------------------------------
A*C*TTTCT*AAA*GAAGTAGAATTT*ATCAATA-------------------------------------------------------------
A*C*TTTCT*AAA*GAAGTAGAATTT*ATCAATAA------------------------------------------------------------
A*C*TTTCT*AAA*GAAGTAGAATTT*ATCAATAA*TAA**T*GGG-------------------------------------------------
A*C*TTTCTTAAA*GAAGTAGAATTT*ATCAATAA*TAA**T*GGGGGGGGGG**CGAA*TAATAATTG--------------------------
A*CGTTTCT*AAA*GAAGTAGAATTT*ATCAATAA*TAA**T*GGGGGGGGGGG*C*AA*TAATAATTGCTTTT---------------------
A*C*TTTCT*AAA*GAAGTAGAATTT*ATCAATAA*TAA**T*GGGGGGGGGG**C*AA*TAATAATTGCTTTT*A-------------------
A*C*TTTCT*AAA*GAAGTAGAATTT*ATCAATAA*TAA*GT*GGGGGGGGGGGGC*AA*TAATAATTGCTTTT*AATTAT--------------
A*C*TTTCT*AAA*GAAGTAGAATTT*ATCAATAA*TAA**T*GGGGGGGGGGG*C*AA*TAATAATTGCTTTT*AATTATCCC*TT*G------
A*C*TTTCT*AAA*GAAGTAGAATTTTATCAATAA*TAA**T*GGGGGGGGGGGGC*AA*TAATAATTGCTTTT*AATTATCCC*TT*GCTTGAA
A*C*TTTCT*AAA*GAAGTAGAATTT*ATCAATAA*TAA**T*GGGGGGGGGGGGC*AA*TAATAATTGCTTTTTAATTATCCCCTT*GCTTGAA
A*C*TTTCT*AAA*GAAGTAGAATTT*ATCAATAA*TAA**T*GGGGGGGGGGGGC*AA*TAATAATTGCTTTT*AATTATCCC*TT*GCTTGAA
A*C*TTTCT*AAA*GAAGTAGAATTT*ATCAATAA*TAA**T*GGGGGGGGGG**C*AA*TAATAATTGCTTTT*AATTATCCC*TT*GCTTGAA
A*C*TTTCT*AAA*GAAGTAGAATTT*ATCAATAA*TAA**T*GGGGGGGGGG**C*AA*TAATAATTGCTTTT*AATTATCCC*TT*GCTTGAA
A*C*TTTCT*AAA*GAAGTAGAATTT*ATCAATAA*TAA**T*GGGGGGGGGGGGC*AA*TAATAATTGCTTTT*AATTATCCC*TT*GCTTGAA
A*C*TTTCT*AAA*GAAGTAGAATTT*ATCAATAA*TAA**T*GGGGGGGGGG**C*AA*TAATAATTGCTTTT*AATTATCCC*TT*GCTTGAA
A*C*TTTCT*AAA*GAAGTAGAATTT*ATCAATAA*TAA*GT*GGGGGGGGGGG*C*AA*TAATAATTGCTTTT*AATTATCCC*TT*GCTTGAA
A*C*TTTCT*AAA*GAAGTAGAATTT*ATCAATAA*TAA**T*GGGGGGGGGG**C*AA*TAATAATTGCTTTT*AATTATCCC*TT*GCTTGAA
A*C*TTTCT*AAA*GAAGTAGAATTT*ATCAATAA*TAA**T*GGGGGGGGGGG*C*AA*TAATAATTGCTTTT*AATTATCCC*TT*GCTTGAA
A*C*TTTCT*AAA*GAAGTAGAATTT*ATCAATAA*TAA**T*GGGGGGGGGG**C*AA*TAATAATTGCTTTT*AATTATCCC*TT*GCTTGAA
A*C*TTTCT*AAA*GAAGTAGAATTT*ATCAATAA*TAA**T*GGGGGGGGGGG*C*AA*TAATAATTGCTTTT*AATTATCCC*TT*GCTTGAA
A*C*TTTCT*AAA*GAAGTAGAATTT*ATCAATAA*TAA**T*GGGGGGGGGGGGC*AA*TAATAATTGCTTTT*AATTATCCC*TT*GCTTGAA
A*C*TTTCT*AAA*GAAGTAGAATTT*ATCAATAA*TAA**T*GGGGGGGGGGG*CGAA*TAATAATTGCTTTT*AATTATCCC*TT*GCTTGAA
A*C*TTTCT*AAA*GAAGTAGAATTT*ATCAATAA*TAA**T*GGGGGGGGGG**CGAA*TAATAATTGCTTTT*AATTATCCC*TT*GCTTGAA
**C*TTTCT*AAA*GAAGTAGAATTT*ATCAATAA*TAA**T*GGGGGGGGGGGGC*AA*TAATAATTGCTTTT*AATTATCCC*TT*GCTTGAA
A*C*TTTCT*AAA*GAAGTAGAATTT*ATCAATAA*TAA**T*GGGGGGGGGGG*C*AA*TAATAATTGCTTTT*AATTATCCC*TT*GCTTGAA
A*C*TTTCT*AAA*GAAGTAGAATTT*ATCAATAA*TAA**T*GGGGGGGGGG**C*AA*TAATAATTGCTTTT*AATTATCCC*TT*GCTTGAA
A*C*TTTCT*AAA*GAAGTAGAATTT*ATCAATAA*TAA**T*GGGGGGGGGG**CGAA*TAATAATTGCTTTT*AATTATCCC*TT*GCTTGAA
A*C*TTTCT*AAA*GAAGTAGAATTT*ATCAATAA*TAA**T*GGGGGGGGGGG*CGAA*TAATAATTGCTTTT*AATTATCCC*TT*GCTTGAA
A*C*TTTCT*AAA*GAAGTAGAATTT*ATCAATAA*TAA**T*GGGGGGGGGG**CGAA*TAATAATTGCTTTT*AATTATCCC*TT*GCTTGAA
A*C*TTTCT*AAA*GAAGTAGAATTT*ATCAATAA*TAA**T*GGGGGGGGGGGGC*AA*TAATAATTGCTTTT*AATTATCCC*TT*GCTTGAA
A*C*TTTCT*AAA*GAAGTAGAATTT*ATCAATAA*TAA**T*GGGGGGGGGG**CGAA*TAATAATTGCTTTT*AATTATCCC*TT*GCTTGAA
A*C*TTTCT*AAA*GAAGTAGAATTT*ATCAATAA*TAA**T*GGGGGGGGGG**C*AA*TAATAATTGCTTTT*AATTATCCC*TT*GCTTGAA
A*C*TTTCT*AAA*GAAGTAGAATTT*ATCAATAA*TAA**T*GGGGGGGGGG**CGAA*TAATAATTGCTTTT*AATTATCCC*TT*GCTTGAA
A*C*TTTCT*AAA*GAAGTAGAATTT*ATCAATAA*TAA**T*GGGGGGGGGGG*C*AA*TAATAATTGCTTTT*AATTATCCC*TT*GCTTGAA
A*C*TTTCT*AAA*GAAGTAGAATTT*ATCAATAA*TAA**T*GGGGGGGGGGGGC*AA*TAATAATTGCTTTT*AATTATCCC*TT*GCTTGAA
A*C*TTTCT*AAA*GAAGTAGAATTT*ATCAATAA*TAA**T*GGGGGGGGGGG*C*AA*TAATAATTGCTTTT*AATTATCCC*TT*GCTTGAA
A*C*TTTCT*AAA*GAAGTAGAATTT*ATCAATAA*TAA**T*GGGGGGGGGG**C*AA*TAATAATTGCTTTT*AATTATCCC*TT*GCTTGAA
A*C*TTTCT*AAAAGAAGTAGAATTT*ATCAATAA*TAAA*T*GGGGGGGGGGGGC*AAATAATAATTGCTTTT*AATTATCCC*TT*GCTTGAA
A*C*TTTCT*AAA*GAAGTAGAATTT*ATCAATAA*TAA**T*GGGGGGGGGGG*C*AA*TAATAATTGCTTTT*AATTATCCC*TT*GCTTGAA
A*C*TTTCT*AAA*GAAGTAGAATT**ATCAATAA*TAA**T*GGGGGGGGGG**C*AA*TAATAATTGCTTTT*AATTATCCC*TT*GCTTGAA
A*C*TTTCT*AAA*GAAGTAGAATTT*ATCAATAA*TAA**T*GGGGGGGGGGGGC*AA*TAATAATTGCTTTT*AATTATCCC*TT*GCTTGAA
A*C*TTTCT*AAA*GAAGTAGAATTT*ATCAATAA*TAA**T*GGGGGGGGGGG*C*AA*TAATAATTGCTTTT*AATTATCCC*TT*GCTTGAA
A*C*TTTCT*AAA*GAAGTAGAATTT*ATCAATAA*TAA**T*GGGGGGGGGG**C*AA*TAATAATTGCTTTT*AATTATCCC*TT*GCTTGAA
A*C*TTTCT*AAA*GAAGTAGAATTT*ATCAATAA*TAA**T*GGGGGGGGGGG*C*AA*TAATAATTGCTTTT*AATTATCCC*TT*GCTTGAA
A*C*TTTCT*AAA*GAAGTAGAATTT*ATCAATAA*TAA**TTGGGGGGGGGGGGC*AA*TAATAATTGCTTTT*AATTATCCC*TT*GCTTGAA
A*C*TTTCT*AAA*GAAGTAGAATTT*ATCAATAA*TAA**T*GGGGGGGGGGG*C*AA*TAATAATTGCTTTT*AATTATCCC*TT*GCTTGAA
A*C*TTTCT*AAA*GAAGTAGAATTT*ATCAATAA*TAA**T*GGGGGGGGGGGGC*AA*TAATAATTGCTTTT*AATTATCCC*TT*GCTTGAA
A*C*TTTCT*AAA*GAAGTAGAATTT*ATCAATAA*TAA**T*GGGGGGGGGGG*C*AA*TAATAATTGCTTTT*AATTATCCC*TT*GCTTGAA
A*C*TTTCT*AAA*GAAGTAGAATTT*ATCAATAA*TAA**T*GGGGGGGGGGGGC*AA*TAATAATTGCTTTT*AATTATCCC*TT*GCTTGAA
A*C*TTTCT*AAA*GAAGTAGAATTT*ATCAATAA*TAA*GT*GGGGGGGGGGG*C*AA*TAATAATTGCTTTT*AATTATCCC*TT*GCTTGAA
A*C*TTTCT*AAA*GAAGTAGAATTT*ATCAATAA*TAA**T*GGGGGGGGGGGGC*AA*TAATAATTGCTTTT*AATTATCCC*TT*GCTTGAA
A*C*TTTCT*AAA*GAAGTAGAATTT*ATCAATAA*TAA*GT*GGGGGGGGGGG*CGAA*TAATAATTGCTTTT*AATTATCCC*TT*GCTTGAA
A*C*TTTCT*AAA*GAAGTAGAATTT*ATCAATAA*TAA**T*GGGGGGGGGGG*C*AA*TAATAATTGCTTTT*AATTATCCC*TT*GCTTGAA
A*C*TTTCT*AAA*GAAGTAGAATTT*ATCAATAA*TAA**T*GGGGGGGGGG**C*AA*TAATAATTGCTTTT*AATTATCCC*TT*GCTTGAA
A*C*TTTCT*AAA*GAAGTAGAATTT*ATCAATAA*TAA**T*GGGGGGGGGGGGC*AA*TAATAATTGCTTTT*AATTATCCC*TT*GCTTGAA
A*C*TTTCT*AAA*GAAGTAGAATTT*ATCAATAA*TAA**T*GGGGGGGGGGG*C*AA*TAATAATTGCTTTT*AATTATCCC*TT*GCTTGAA
A*C*TTTCT*AAA*GAAGTAGAATTT*ATCAATAA*TAA*GT*GGGGGGGGGGGGC*AA*TAATAATTGCTTTT*AATTATCCC*TT*GCTTGAA
A*C*TTTCT*AAA*GAAGTAGAATTT*ATCAATAA*TAA**T*GGGGGGGGGGGGC*AA*TAATAATTGCTTTT*AATTATCCC*TT*GCTTGAA
A*C*TTTCT*AAA*GAAGTAGAATTT*ATCAATAA*TAA**T*GGGGGGGGGGG*C*AA*TAATAATTGCTTTT*AATTATCCC*TT*GCTTGAA
A*C*TTTCT*AAA*GAAGTAGAATTT*ATCAATAAGTAA**T*GGGGGGGGGG**CGAA*TAATAATTGCTTTT*AATTATCCC*TT*GCTTGAA
A*C*TTTCT*AAA*GAAGTAGAATTT*ATCAATAA*TAA**T*GGGGGGGGGGG*C*AA*TAATAATTGCTTTT*AATTATCCC*TT*GCTTGAA
A*C*TTTCT*AAA*GAAGTAGAATTT*ATCAATAA*TAA**T*GGGGGGGGGGG*CGAA*TAATAATTGCTTTT*AATTATCCC*TT*GCTTGAA
A*C*TTTCT*AAA*GAAGTAGAATTT*ATCAATAA*TAA**T*GGGGGGGGGG**C*AA*TAATAATTGCTTTT*AATTATCCC*TT*GCTTGAA
A*C*TTTCT*AAA*GAAGTAGAATTT*ATCAATAA*TAA**T*GGGGGGGGGGG*C*AA*TAATAATTGCTTTT*AATTATCCC*TT*GCTTGAA
A*C*TTTCT*AAA*GAAGTAGAATTT*ATCAATAA*TAA**T*GGGGGGGGGGG*C*AA*TAATAATTGCTTTT*AATTATCCC*TT*GCTTGAA
A*C*TTTCT*AAA*GAAGTAGAATTT*ATCAATAA*TAA*GT*GGGGGGGGGGG*C*AA*TAATAATTGCTTTT*AATTATCCC*TT*GCTTGAA
A*C*TTTCT*AAA*GAAGTAGAATTT*ATCAATAA*TAA*GT*GGGGGGGGGGGGC*AA*TAATAATTGCTTTT*AATTATCCC*TT*GCTTGAA
A*C*TTTCT*AAA*GAAGTAGAATTT*ATCAATAA*TAA**T*GGGGGGGGGG**C*AA*TAATAATTGCTTTT*AATTATCCC*TT*GCTTGAA
A*C*TTTCT*AAA*GAAGTAGAATTT*ATCAATAA*TAA**T*GGGGGGGGGGGGC*AA*TAATAATTGCTTTT*AATTATCCC*TT*GCTTGAA
A*C*TTTCT*AAA*GAAGTAGAATTT*ATCAATAA*TAA**T*GGGGGGGGGGG*C*AA*TAATAATTGCTTTTTAATTATCCC*TT*GCTTGAA
A*C*TTTCT*AAA*GAAGTAGAATTT*ATCAATAA*TAA*GT*GGGGGGGGGGG*C*AA*TAATAATTGCTTT**AATTATCCC*TT*GCTTGAA
A*C*TTTCT*AAA*GAAGTAGAATTT*ATCAATAA*TAA**T*GGGGGGGGGG**C*AA*TAATAATTGCTTTT*AATTATCCC*TT*GCTTGAA
A*C*TTTCT*AAA*GAAGTAGAATTT*ATCAATAA*TAA**T*GGGGGGGGGGG*C*AA*TAATAATTGCTTTT*AATTATCCC*TT*GCTTGAA
A*C*TTTCT*AAA*GAAGTAGAATTT*ATCAATAA*TAA**T*GGGGGGGGGGGGC*AA*TAATAATTGCTTTT*AATTATCCC*TT*GCTTGAA
A*C*TTTCT*AAA*GAAGTAGAATTT*ATCAATAA*TAA**T*GGGGGGGGGG**C*AA*TAATAATTGCTTTT*AATTATCCC*TT*GCTTGAA
AAC*TTTCT*AAA*GAAGTAGAATTT*ATCAATAA*TAA**T*GGGGGGGGGGGGC*AA*TAATAATTGCTTTT*AATTATCCC*TT*GCTTGAA
--------T*AAA*GAAGTAGAATTT*ATCAA---------------------------------------------------------------
----------AA**GAAGTAGAATTT*ATCAAT--------------------------------------------------------------
----------AA**GAAGTAGAATTT*ATCAATA-------------------------------------------------------------
----------AA**GAAGTAGAATTT*ATCAATA-------------------------------------------------------------
----------AAA*GAAGTAGAATTT*ATCAA---------------------------------------------------------------
----------AA**GAAGTAGAATTT*ATCAAT--------------------------------------------------------------
-------------------AGAATTT*ATCAATAA*TAA**T*GG--------------------------------------------------
-------------------AGAATTT*ATCAATAA*TAA**T*GGGGGGGGGGGGCGAA*TAATAATTGCTTTT*AATTATCCC*TT*GCTTGAA
-------------------AGAATTT*ATCAATAA*TAA**T*GGGGGGGGGG**C*AA*TAATAATTGCTTTT*AATTATCCC*TT*GCTTGAA
---------------------AATTT*ATCAATAA*TAA**T*GGGGGGGGGGGGC*AA*TAATAATTGCTTTT*AATTATCCC*TT*GCTTGAA
---------------------A*TTT*ATCAATAA*TAA**T*GGGG------------------------------------------------
-----------------------TT**ATCAATAA*TAA**T*GGGGGG----------------------------------------------
---------------------------------A**TAA**T*GGGGGGGGGGG*C*AA*T----------------------------------
----------------------------------------------GGGGGGGGGC*AA*TAATAA-----------------------------
------------------------------------------------------------TAATAATTGCTTTT*AATTAT--------------
-------------------------------------------------------------AATAATTGCTTTT*AATTAT--------------
---------------------------------------------------------------TAATTGCTTTT*AATTATCCC-----------
------------------------------------------------------------------TTGCTTTT*AATTATCCC*TT*GCTTGAA
------------------------------------------------------------------TTGCTTTT*AATTATCCC*TT*GCTTGAA
----------------------------------------------------------------------TTT**AATTATCCC*TT*GCTTGAA
----------------------------------------------------------------------TTT**AATTATCCC*TT**CTT---
---------------------------------------------------------------------------------CCC*TTTGCTTGAA
-------------------------------------------------------------------------------------T**GCTTGAA
----------------------------------------------------------------------------------------GCTTGAA
------------------------------------------------------------------------------------------T*GAA
------------------------------------------------------------------------------------------T*GAA
------------------------------------------------------------------------------------------T*GAA
---------------------------------------------------------------------------------------------AA
---------------------------------------------------------------------------------------------AA
---------------------------------------------------------------------------------------------AA
---------------------------------------------------------------------------------------------AA
---------------------------------------------------------------------------------------------AA
