# Supplementary material for: Simple sequence repeats in Helicobacter canadensis and their role in phase variable expression and C-terminal sequence switching
Source: BMC Genomics. 2010 Jan 27;11:67. doi: 10.1186/1471-2164-11-67 (PMC2823697; doi:10.1186/1471-2164-11-67)
Supplement: Additional file 19 — HCAN_0671. Alignment of the sequencing read data associated with the homopolymeric tract within HCAN_0671. [file 1471-2164-11-67-S19.TXT]

>HCAN_0653
A-------------------------------------------------------------------------------------------------
AT------------------------------------------------------------------------------------------------
ATTG----------------------------------------------------------------------------------------------
ATTGG---------------------------------------------------------------------------------------------
ATTGG---------------------------------------------------------------------------------------------
ATTGG---------------------------------------------------------------------------------------------
ATTGG*TGAG----------------------------------------------------------------------------------------
ATTGG*TGAG----------------------------------------------------------------------------------------
ATTGG*TGAG----------------------------------------------------------------------------------------
ATTGG*TGAG----------------------------------------------------------------------------------------
ATTGG*TGAG----------------------------------------------------------------------------------------
ATTGG*TGAGTT--------------------------------------------------------------------------------------
ATTGG*TGAGTTAG------------------------------------------------------------------------------------
ATTGG*TGAGTTAGG-----------------------------------------------------------------------------------
ATTGG*TGAGTTAGGT----------------------------------------------------------------------------------
ATTGG*TGAGTTAGGT----------------------------------------------------------------------------------
ATTGG*TGAGTTAGGTG---------------------------------------------------------------------------------
ATTGG*TGAGTTAGGTG---------------------------------------------------------------------------------
ATTGG*TGAGTTAGGTG*T-------------------------------------------------------------------------------
ATTGG*TGAGTTAGG*G*T-------------------------------------------------------------------------------
ATTGG*TGAGTTAGGTG*T-------------------------------------------------------------------------------
ATTGG*TGAGTTAGGTG*T-------------------------------------------------------------------------------
ATTGG*TGAGTTAGGTG*T-------------------------------------------------------------------------------
ATTGG*TGAGTTAGGTG*TGAATG--------------------------------------------------------------------------
ATTGG*TGAGTTAGGTG*TGAATG--------------------------------------------------------------------------
ATTGG*TGAGTTAGGTG*TGAATGTTTCT---------------------------------------------------------------------
ATTGG*TGAGTTAGGTG*TGAATGTTTCTTT*GA**TT------------------------------------------------------------
ATTGG*TGAGTTAGGTG*TGAATGTTTCTTT*GA**TTG-----------------------------------------------------------
ATTGG*TGAGTTAGGTG*TGAATGTTTCTTT*GA**TTGGG---------------------------------------------------------
ATTGG*TGAGTTAGGTG*TGAATGTTTCTTT*GAG*TTGGG---------------------------------------------------------
ATTGG*TGAGTTAGGTG*TGAATGTTTCTTT*GA**TTGGG---------------------------------------------------------
ATTGG*TGAGTTAGGTG*TGAATGTTTCTTT*GAG*TTGGG---------------------------------------------------------
ATTGG*TGAGTTAGGTG*TGAATGTTTCTTT*GAG*TTGGGGGGGGGGG****C*TTTT*AG------------------------------------
ATTGG*TGAGTTAGGTG*TGAATGTTTCTTT*GAG*TTGGGGGGGGGGG****C*TTTT*AG*CT*ATT-----------------------------
ATTGG*TGAGTTAGGTG*TGAATGTTTCTTT*GAG*TTGGGGGGGGGGGG***C*TTTT*AG*CT*ATT-----------------------------
ATTGG*TGAGTTAGGTG*TGAATGTTTCTTT*GAG*TTGGGGGGGGGG*****C*TTTT*AG*CT*ATTGTT*A------------------------
ATTGG*TGAGTTAGGTG*TGAATGTTTCTTT*GA**TTGGGGGGGGGG*****C*TTTT*AG*CT*ATTGTT*A------------------------
ATTGG*TGAGTTAGGTG*TGAATGTTTCTTT*GAG*TTGGGGGGGGGGG****C*TTTT*AG*CT*ATTGTT*AG-----------------------
ATTGG*TGAGTTAGGTG*TGAATGTTTCTTT*GA**TTGGGGGGGGGGGG***C*TTTT*AG*CT*ATTGTT*AG-----------------------
ATTGG*TGAGTTAGGTG*TGAATGTTTCTTT*GA**TTGGGGGGGGGGG****C*TTTT*AG*CT*ATTGTT*AG*C---------------------
ATTGG*TGAGTTAGGTG*TGAATGTTTCTTT*GAG*TTGGGGGGGGGGGG**TC*TTTT*AGGCT*ATTGTT*AG*C---------------------
ATTGG*TGAGTTAGGTG*TGAATGTTTCTTT*GA**TTGGGGGGGGGGG****C*TTTT*AG*CT*ATTGTT*AG*C---------------------
ATTGG*TGAGTTAGGTG*TGAATGTTTCTTT*GA**TTGGGGGGGGGGGGGG*C*TTTTTAG*CT*ATTGTT*AG*C---------------------
ATTGG*TGAGTTAGGTG*TGAATGTTTCTTT*GA**TTGGGGGGGGGGG****C*TTTT*AG*CT*ATTGTT*AG*C---------------------
ATTGG*TGAGTTAGGTG*TGAATGTTTCTTT*GA**TTGGGGGGGGGGGG***C*TTTT*AG*CT*ATTGTT*AG*C---------------------
ATTGG*TGAGTTAGGTG*TGAATGTTTCTTT*GA**TTGGGGGGGGGGG****C*TTTT*AG*CT*ATTGTT*AG*CAAA------------------
ATTGG*TGAGTTAGGTG*TGAATGTTTCTTT*GA**TTGGGGGGGGGGGG***C*TTTT*AG*CT*ATTGTT*AG*CAAA------------------
ATTGG*TGAGTTAGGTG*TGAATGTTTCTTT*GA**TTGGGGGGGGGGGG***C*TTTT*AG*CT*ATTGTT*AG*CAAAA-----------------
ATTGG*TGAGTTAGGTG*TGAATGTTTCTTT*GA**TTGGGGGGGGGGGG***C*TTTT*AG*CT*ATTGTT*AG*CAAAA-----------------
ATTGG*TGAGTTAGGTG*TGAATGTTTCTTT*GA**TTGGGGGGGGGGGG***C*TTTT*AG*CT*ATTGTT*AG*CAAAA-----------------
ATTGG*TGAGTTAGGTG*TGAATGTTTCTTT*GA**TTGGGGGGGGGGGG***C*TTTT*AG*CT*ATTGTT*AG*CAAAA-----------------
ATTGG*TGAGTTAGGTG*TGAATGTTTCTTT*GA**TTGGGGGGGGGGG****C*TTTT*AG*CT*ATTGTT*AG*CAAAATA---------------
ATTGG*TGAGTTAGGTG*TGAATGTTTCTTT*GA**TTGGGGGGGGGGG****C*TTTT*AG*CT*ATTGTT*AG*CAAAATA*T-------------
ATTGG*TGAGTTAGGTG*TGAATGTTTCTTT*GA**TTGGGGGGGGGGGG***C*TTTT*AG*CT*ATTGTT*AG*CAAAATA*TA*CCTAAAAA---
ATTGG*TGAGTTAGGTG*TGAATGTTTCTTT*GA**TTGGGGGGGGGG*****C*TTTT*AG*CT*ATTGTT*AG*CAAAATA*TA*CC*AAA**TTT
ATTGG*TGAGTTAGGTG*TGAATGTTTCTTT*GA**TTGGGGGGGGGGG****C*TTTT*AG*CT*ATTGTT*AG*CAAAATA*TA*CC*AAAA*TTT
ATTGG*TGAGTTAGGTG*TGAATGTTTCTTT*GA**TTGGGGGGGGGGG****C*TTTT*AG*CT*ATTGTT*AG*CAAAATA*TA*CC*AAAA*TTT
ATTGG*TGAGTTAGGTG*TGAATGTTTCTTT*GA**TTGGGGGGGGGG*****C*TTTT*AG*CT*ATTGTT*AG*CAAAATA*TA*CC*AAAA*TTT
ATTGG*TGAGTTAGGTG*TGAATGTTTCTTT*GA**TTGGGGGGGGGGGG***C*TTTT*AG*CT*ATTGTT*AG*CAAAATA*TA*CC*AAAA*TTT
ATTGG*TGAGTTAGGTG*TGAATGTTTCTTT*GA**TTGGGGGGGGGG*****C*TTTT*AG*CT*ATTGTT*AG*CAAAATA*TA*CC*AAAA*TTT
ATTGG*TGAGTTAGGTG*TGAATGTTTCTTT*GA**TTGGGGGGGGGGGG***C*TTTT*AG*CT*ATTGTT*AG*CAAAATA*TA*CC*AAAA*TTT
ATTGG*TGAGTTAGGTG*TGAATGTTTCTTT*GA**TTGGGGGGGGGGGG***C*TTTT*AG*CT*ATTGTT*AG*CAAAATA*TA*CC*AAAA*TTT
ATTGG*TGAGTTAGGTG*TGAATGTTTCTTT*GA**TTGGGGGGGGGGGG***C*TTTT*AG*CT*ATTGTT*AG*CAAAATA*TA*CC*AAAA*TTT
ATTGG*TGAGTTAGGTG*TGAATGTTTCTTT*GA**TTGGGGGGGGGG*****C*TTTT*AG*CT*ATTGTT*AG*CAAAATA*TA*CC*AAAA*TTT
ATTGG*TGAGTTAGGTG*TGAATGTTTCTTT*GA**TTGGGGGGGGGG*****C*TTTT*AG*CT*ATTGTT*AG*CAAAATA*TA*CC*AAA**TTT
ATTGG*TGAGTTAGGTG*TGAATGTTTCTTT*GA**TTGGGGGGGGGGGG***C*TTTT*AG*CT*ATTGTT*AG*CAAAATA*TA*CC*AAAA*TTT
ATTGG*TGAGTTAGGTG*TGAATGTTTCTTT*GA**TTGGGGGGGGGG*****CGTTTT*AG*CT*ATTGTT*AG*CAAAATA*TA*CC*AAAA*TTT
ATTGG*TGAGTTAGGTG*TGAATGTTTCTTT*GA**TTGGGGGGGGGGG****C*TTTT*AG*CT*ATTGTT*AG*CAAAATA*TA*CC*AAAA*TTT
ATTGG*TGAGTTAGGTG*TGAATGTTTCTTT*GA**TTGGGGGGGGGGGG***C*TTTT*AG*CT*ATTGTT*AG*CAAAATA*TA*CC*AAAA*TTT
ATTGG*TGAGTTAGGTG*TGAATGTTTCTTT*GA**TTGGGGGGGGGGG****C*TTTT*AG*CT*ATTGTT*AG*CAAAATA*TA*CC*AAAA*TTT
ATTGG*TGAGTTAGGTG*TGAATGTTTCTTT*GA**TTGGGGGGGGGGG****C*TTTT*AG*CT*ATTGTT*AG*CAAAATA*TA*CC*AAAA*TTT
ATTGG*TGAGTTAGGTG*TGAATGTTTCTTT*GA**TTGGGGGGGGGGGG***C*TTTT*AG*CT*ATTGTT*AG*CAAAATA*TA*CC*AAAA*TTT
ATTGG*TGAGTTAGGTG*TGAATGTTTCTTT*GAG*TTGGGGGGGGGGGGG**C*TTTT*AG*CT*ATTGTT*AG*CAAAATA*TA*CC*AAAA*TTT
ATTGG*TGAGTTAGGTG*TGAATGTTTCTTT*GA**TTGGGGGGGGGGG****C*TTTT*AG*CT*ATTGTT*AG*CAAAATA*TA*CC*AAAA*TTT
ATTGG*TGAGTTAGGTG*TGAATGTTTCTTT*GA**TTGGGGGGGGGGGG***C*TTTT*AG*CT*ATTGTT*AG*CAAAATA*TA*CC*AAAA*TTT
ATTGG*TGAGTTAGGTG*TGAATGTTTCTTT*GA**TTGGGGGGGGGGG****C*TTTT*AG*CT*ATTGTT*AG*CAAAATA*TA*CC*AAAA*TTT
ATTGG*TGAGTTAGGTG*TGAATGTTTCTTT*GA**TTGGGGGGGGGGG****CGTTTT*AG*CT*ATTGTT*AG*CAAAATA*TA*CC*AAAA*TTT
ATTGG*TGAGTTAGGTG*TGAATGTTTCTTT*GA**TTGGGGGGGGGGGGG**C*TTTT*AG*CT*ATTGTT*AG*CAAAATA*TA*CC*AAAA*TTT
ATTGG*TGAGTTAGGTG*TGAATGTTTCTTT*GA**TTGGGGGGGGGGG****C*TTTT*AG*CT*ATTGTT*AG*CAAAATA*TA*CC*AAAA*TTT
ATTGG*TGAGTTAGGTG*TGAATGTTTCTTT*GA**TTGGGGGGGGGGG****C*TTTT*AG*CT*ATTGTT*AG*CAAAATA*TA*CC*AAAA*TTT
ATTGG*TGAGTTAGGTG*TGAATGTTTCTTT*GA**TTGGGGGGGGGGG****C*TTTT*AG*CT*ATTGTT*AG*CAAAATA*TA*CC*AAAA*TTT
ATTGG*TGAGTTAGGTG*TGAATGTTTCTTT*GA**TTGGGGGGGGGGG****C*TTTT*AG*CT*ATTGTT*AG*CAAAATA*TA*CC*AAAA*TTT
ATTGG*TGAGTTAGGTG*TGAATGTTTCTTTTGA**TTGGGGGGGGGGG****CGTTTT*AG*CT*ATTGTT*AG*CAAAATA*TA*CC*AAAA*TTT
ATTGG*TGAGTTAGGTG*TGAATGTTTCTTT*GA**TTGGGGGGGGGG*****C*TTTT*AG*CT*ATTGTT*AG*CAAAATA*TA*CC*AAAA*TTT
ATTGG*TGAGTTAGGTG*TGAATGTTTCTTT*GA**TTGGGGGGGGGGG****C*TTTT*AG*CT*ATTGTT*AG*CAAAATA*TA*CC*AAAA*TTT
ATTGG*TGAGTTAGGTG*TGAATGTTTCTTT*GA**TTGGGGGGGGGGGG***C*TTTT*AG*CT*ATTGTT*AG*CAAAATA*TA*CC*AAAA*TTT
ATTGG*TGAGTTAGGTG*TGAATGTTTCTTT*GA**TTGGGGGGGGGGG****C*TTTT*AG*CT*ATTGTT*AG*CAAAATA*TA*CC*AAAA*TTT
ATTGG*TGAGTTAGGTG*TGAATGTTTCTTT*GA**TTGGGGGGGGGGG****C*TTTT*AG*CT*ATTGTT*AG*CAAAATA*TA*CC*AAAA*TTT
ATTGG*TGAGTTAGGTG*TGAATGTTTCTTT*GA**TTGGGGGGGGGGG****C*TTTT*AG*CT*ATTGTT*AG*CAAAATA*TA*CC*AAAA*TTT
ATTGGN*GAGTTAGGTG*TG------------------------------------------------------------------------------
ATTGG*TGAGTTAGGTG*TGAATGTTTCTTT*GA**TTGGGGGGGGGGGGG**C*TTTT*AG*CT*ATTGTT*AG*CAAAATA*TA*CC*AAAA*TTT
ATTGG*TGAGTTAGGTG*TGAATGTTTCTTT*GA**TTGGGGGGGGGGGGG**C*TTTT*AG*CT*ATTGTT*AG*CAAAATA*TA*CC*AAAA*TTT
ATTGG*TGAGTTAGGTG*TGAATGTTTCTTT*GA**TTGGGGGGGGGGG****C*TTTT*AG*CT*ATTGTT*AG*CAAAATA*TA*CC*AAAA*TTT
ATTGG*TGAGTTAGGTG*TGAATGTTTCTTT*GA**TTGGGGGGGGGGGGG**C*TTTT*AG*CT*ATTGTT*AG*CAAAATA*TA*CC*AAAA*TTT
ATTGG*TGAGTTAGGTG*TGAATGTTTCTTT*GA**TTGGGGGGGGGGG****C*TTTT*AG*CT*ATTGTT*AG*CAAAATA*TA*CC*AAAA*TTT
ATTGG*TGAGTTAGGTG*TGAATGTTTCTTTTGA**TTGGGGGGGGGGGGG**CGTTTTTAG*CT*ATTGTTTAG*CAAAATA*TA*CC*AAAA*TTT
ATTGG*TGAGTTAGGTG*TGAATGTTTCTTT*GA**TTGGGGGGGGGG*****C*TTTT*AG*CT*ATTGTT*AG*CAAAATA*TA*CC*AAAA*TTT
ATTGG*TGAGTTAGGTG*TGAATGTTTCTTT*GA**TTGGGGGGGGGGG****C*TTTT*AG*CT*ATTGTT*AG*CAAAATA*TA*CC*AAAA*TTT
ATTGG*TGAGTTAGGTG*TGAATGTTTCTTT*GA**TTGGGGGGGGGGG****C*TTTT*AG*CT*ATTGTT*AG*CAAAATA*TA*CC*AAAA*TTT
ATTGG*TGAGTTAGGTGN*GAATGTTTCTTT*GA**TTGGGGGGGGGGGGG**C*TTTT*AG*CT*ATTGTT*AG*CAAAA-----------------
ATTGG*TGAGTTAGGTG*TGAATGTTTCTTT*GA**TTGGGGGGGGGG*****C*TTTT*AG*CT*ATTGTT*AG*CAAAATA*TA*CC*AAAA*TTT
ATTGG*TGAGTTAGGTG*TGAATGTTTCTTT*GA**TTGGGGGGGGGGGG***C*TTTT*AG*CT*ATTGTT*AG*CAAAATA*TA*CC*AAAA*TTT
ATTGG*TGAGTTAGGTG*TGAATGTTTCTTT*GA**TTGGGGGGGGGGG****CGTTTT*AG*CT*ATTGTT*AG*CAAAATA*TA*CC*AAAAATTT
ATTGG*TGAGTTAGGTG*TGAATGTTTCTTT*GA**TTGGGGGGGGGGG****C*TTTT*AG*CT*ATTGTT*AG*CAAAATA*TA*CC*AAAA*TTT
ATTGG*TGAGTTAGGTG*TGAATGTTTCTTT*GA**TTGGGGGGGGGG*****C*TTTT*AG*CT*ATTGTT*AG*CAAAATA*TA*CC*AAAA*TTT
ATTGG*TGAGTTAGGTG*TGAATGTTTCTTT*GA**TTGGGGGGGGGGG****CGTTTT*AG*CT*ATTGTT*AG*CAAAATA*TA*CC*AAAA*TTT
ATTGG*TGAGTTAGGTG*TGAATGTTTCTTT*GA**TTGGGGGGGGGGG****C*TTTT*AG*CT*ATTGTT*AG*CAAAATA*TA*CC*AAAA*TTT
ATTGG*TGAGTTAGGTG*TGAATGTTTCTTT*GA**TTGGGGGGGGGGG****C*TTTT*AG*CT*ATTGTT*AG*CAAAATA*TA*CC*AAAA*TTT
ATTGG*TGAGTTAGGTG*TGAATGTTTCTTT*GA**TTGGGGGGGGGGG****CGTTTT*AG*CT*ATTGTT*AG*CAAAATA*TA*CC*AAAA*TTT
ATTGG*TGAGTTAGGTG*TGAATGTTTCTTT*GA**TTGGGGGGGGGGGG***C*TTTT*AG*CT*ATTGTT*AG*CAAAATA*TA*CC*AAAA*TTT
ATTGG*TGAGTTAGGTG*TGAATGTTTCTTT*GA**TTGGGGGGGGGGG****C*TTTT*AG*CT*ATTGTT*AG*CAAAATA*TA*CC*AAAA*TTT
ATTGG*TGAGTTAGGTG*TGAATGTTTCTTT*GAG*TTGGGGGGGGGGGG***C*TTTT*AG*CT*ATTGTT*AG*CAAAATA*TA*CC*AAAA*TTT
ATTGG*TGAGTTAGGTG*TGAATGTTTCTTT*GA**TTGGGGGGGGGGG****C*TTTT*AG*CT*ATTGTT*AG*CAAAATA*TA*CC*AAAA*TTT
ATTGG*TGAGTTAGGTG*TGAATGTTTCTTT*GA**TTGGGGGGGGGGGG***C*TTTT*AG*CT*ATTGTT*AG*CAAAATA*TA*CC*AAAA*TTT
ATTGG*TGAGTTAGGTG*TGAATGTTTCTTT*GA**TTGGGGGGGGGGGGG**C*TTTT*AG*CT*ATTGTT*AG*CAAAATA*TA*CC*AAAA*TTT
ATTGG*TGAGTTAGGTG*TGAATGTTTCTTT*GA**TTGGGGGGGGGGG****C*TTTT*AG*CT*ATTGTT*AG*CAAAATA*TA*CC*AAAA*TTT
ATTGG*TGAGTTAGGTG*TGAATGTTTCTTT*GA**TTGGGGGGGGGGGG***C*TTTT*AG*CT*ATTGTT*AG*CAAAATA*TA*CC*AAAA*TTT
ATTGG*TGAGTTAGGTG*TGAATGTTTCTTT*GA**TTGGGGGGGGGGGGG**C*TTTT*AG*CT*ATTGTT*AG*CAAAATA*TA*CC*AAAA*TTT
ATTGG*TGAGTTAGGTG*TGAATGTTTCTTT*GAGGTTGGGGGGGGGGGGG*TC*TTTT*AG*CTTATTGTT*AGACAAAATA*TAACC*AAAAATTT
ATTGG*TGAGTTAGGTG*TGAATGTTTCTTT*GA**TTGGGGGGGGGG*****CGTTTT*AG*CT*ATTGTT*AG*CAAAATA*TA*CC*AAAA*TTT
ATTGG*TGAGTTAGGTG*TGAATGTTTCTTT*GAG*TTGGGGGGGGGGGG***C*TTTT*AG*CT*ATTGTT*AG*CAAAATA*TA*CC*AAAA*TTT
ATTGG*TGAGTTAGGTG*TGAATGTTTCTTT*GA**TTGGGGGGGGGGG****C*TTTT*AG*CT*ATTGTT*AG*CAAAATA*TA*CC*AAAA*TTT
ATTGG*TGAGTTAGGTG*TGAATGTTTCTTT*GA**TTGGGGGGGGGGGG***C*TTTT*AG*CT*ATTGTT**G*CAAAATA*TA*CC*AAAA*TTT
ATTGG*TGAGTTAGGTG*TGAATGTTTCTTT*GA**TTGGGGGGGGGGGG***C*TTTT*AG*CT*ATTGTT*AG*CAAAATA*TA*CC*AAAA*TTT
ATTGG*TGAGTTAGGTG*TGAATGTTTCTTT*GA**TTGGGGGGGGGGG****C*TTTT*AG*CT*ATTGTT*AG*CAAAATA*TA*CC*AAAA*TTT
-------GAGTTAGGTG*TGAATGTTTCT---------------------------------------------------------------------
--------AGTTAGGTG*TGAATGTTTCTT--------------------------------------------------------------------
---------GTTAGGTG*TGAATGTTTCTTT*GA**TTGGGGGGGGGG*****C*TTTT*AG*CT*ATTGTT*AG*CAAAATA*TA*CC*AAAA*TTT
----------------G*TGAATGTTTCTTT*GA**TTGGGGGGGGGGG****C*TTTT*AG*CT*ATTGTT*AG*CAAAATA*TA*CC*AAAA*TTT
------------------TGAATGTTTCTTT*GA**TTGGG---------------------------------------------------------
------------------TGAATGTTTCTTT*GA**TTGGG---------------------------------------------------------
--------------------AATGTTTCTTT*GA**TTGGGGGGGGGGG****C*TTTT*AG*CT*ATTGTT*AG*CAAAATAATA*CC*AAAAATTT
-----------------------GTTTCTTT*GA**TTGGGGGGGGGGGG***C*TTTT*AG*CT*ATTGTT*AG*CAAAATA*TA*CC*AAAA*TTT
------------------------T**CTTT*GA**TTGGGGGGGGGGG-------------------------------------------------
------------------------T**CTTT*GA**TTGGGGGGGGGGG-------------------------------------------------
---------------------------CTTT*GA**TTGGGGGGGGGGG****C*TTTT*AG*CT*ATTGTT*AG*CAAAATA*TA*CC*AAAA*TTT
---------------------------CTTT*GA**TTGGGGGGGGGG*****CGTTTT*AG*CT*ATTGTT*AG*CAAAATA*TA*CC*AAAA*TTT
----------------------------TTT*GA**TTGGGGGGGGGG*****C*TTTT*AG*CT*ATTGTT*AG*CAAAATA*TA*CC*AAAA*TTT
----------------------------TTTTGA**TTGGGGGGGGGGG****C*TTTT*AG*CT*ATTGTT*AG*CAAAATA*TA*CC*AAAA*TTT
----------------------------TTTTGA**TTGGGGGGGGGGG****C*TTTT*AG*CT*ATTGTT*AG*CAAAATA*TA*CC*AAAA*TTT
----------------------------TTTTGA**TTGGGGGGGGGGGG***CGTTTT*AG*CT*ATTGTT*AG*CAAAATA*TA*CC*AAA**TTT
----------------------------TTT*GA**TTGGGGGGGGGGGG***CGTTTT*AG*CT*ATTGTT*AG*CAAAATA*TA*CC*AAAA*TTT
----------------------------TTTTGA**TTGGGGGGGGGGG****CGTTTT*AG*CT*ATTGTT*AG*CAAAATA*TA*CC*AAAA*TTT
----------------------------TTT*GA**TTGGGGGGGGGG*****C*TTTT*AG*CT*ATTGTT*AG*CAAAATA*TA*CC*AAAA*TT*
----------------------------TTTTGA**TTGGGGGGGGGGG****C*TTTT*AG*CT*ATTGTT*AG*CAAAATA*TA*CC*AAAA*TTT
----------------------------TTTTGA**TTGGGGGGGGGGG****C*TTTT*AG*CT*ATTGTT*AG*CAAAATA*TA*CC*AAAA*TTT
----------------------------TTTTGA**TTGGGGGGGGGGG****CGTTTT*AG*CT*ATTGTT*AG*CAAAATA*TA*CC*AAAA*TTT
----------------------------TTTTGA**TTGGGGGGGGGG*****C*TTTT*AG*CT*ATTGTT*AG*CAAAATA*TA*CC*AAAA*TTT
--------------------------------------------------GGGCGTTTT*AG*CT*ATTGTT*AG*CAAAATA*TA*CC*AAAA*TTT
-------------------------------------------------GGGGC*TTTT*AG*CT*ATTGTT*AG*C---------------------
--------------------------------------------------GGGCGTTTT*AG*CT*ATTGTT*AG*CAAAATA*TA*CC*AAAA*TTT
--------------------------------------------------GGGC*TTTT*AG*CT*ATTGTT*AG*CAAAATA*TA*CC*AAAA*TTT
-----------------------------------------------------C*TTTT*AG*CT*ATTGTT*AG*CAA-------------------
-------------------------------------------------------TTT**AG*CT*ATTGTT*AG*CAAAATA*TA*CC*AAAA*TTT
-------------------------------------------------------TTT**AG*CT*ATTGTT*AG*CAAAA-----------------
-------------------------------------------------------T****AG*CT*ATTGTT*AG*CAAAATA*T-------------
-------------------------------------------------------------G*CT*ATTGTT*AG*CAAAATA*TA*CC*AAAA*TTT
---------------------------------------------------------------CT*ATTGTT*AG*CAAAATA*TA*CC*AAAA*TTT
------------------------------------------------------------------ATTGTT*AG*CAAAATA*TA*CC*AAAA*TTT
------------------------------------------------------------------ATTGTT*AG*CAAAATA*TA*CC*AAAA*TTT
------------------------------------------------------------------ATTGTT*AG*CAAAATA*TA*CC*A-------
-------------------------------------------------------------------TTGTT*AG*CAAAATA*TA*CC*AA------
---------------------------------------------------------------------GTT*AG*CAAAATA*TA*CC*AAAA*TTT
----------------------------------------------------------------------TT*AG*CAAAATA*TA*CC*AAAA*TTT
-----------------------------------------------------------------------------AA**TA*TA*CC*AAAA*TTT
-----------------------------------------------------------------------------A***TA*TA*CC*AAAA*TTT
-----------------------------------------------------------------------------A***TA*TA*CC*AAAA*TTT
----------------------------------------------------------------------------------A*TA*CCTAAAA*TTT
-------------------------------------------------------------------------------------A*CC*AAAA*TTT
------------------------------------------------------------------------------------------AAAA*TTT
-----------------------------------------------------------------------------------------------TT*
