# Supplementary material for: Simple sequence repeats in Helicobacter canadensis and their role in phase variable expression and C-terminal sequence switching
Source: BMC Genomics. 2010 Jan 27;11:67. doi: 10.1186/1471-2164-11-67 (PMC2823697; doi:10.1186/1471-2164-11-67)
Supplement: Additional file 20 — HCAN_0714. Alignment of the sequencing read data associated with the homopolymeric tract within HCAN_0714. [file 1471-2164-11-67-S20.TXT]

>HCAN_0655
A-----------------------------------------------------------------------------------------
A-----------------------------------------------------------------------------------------
A-----------------------------------------------------------------------------------------
AT----------------------------------------------------------------------------------------
AT*C--------------------------------------------------------------------------------------
AT*C--------------------------------------------------------------------------------------
AT*CTTTT----------------------------------------------------------------------------------
AT*CTTTT----------------------------------------------------------------------------------
AT*CTTTT----------------------------------------------------------------------------------
AT*CTTTTG---------------------------------------------------------------------------------
AT*CTTTTG---------------------------------------------------------------------------------
AT*CTTTTGT--------------------------------------------------------------------------------
AT*CTTTTGT*G------------------------------------------------------------------------------
AT*CTTTTGT*G------------------------------------------------------------------------------
AT*CTTTTGT*G------------------------------------------------------------------------------
AT*CTTTTGT*GCAA---------------------------------------------------------------------------
AT*CTTTTGT*GCAA---------------------------------------------------------------------------
AT*CTTTTGT*GCAAGA-------------------------------------------------------------------------
AT*CTTTTGT*GCAAGAATATT--------------------------------------------------------------------
AT*CTTTTGT*GCAAGAATATTTT------------------------------------------------------------------
AT*CTTTTGT*GCAAGAATATTTT------------------------------------------------------------------
AT*CTTTTGT*GCAAGAATATTTTA-----------------------------------------------------------------
AT*CTTTTGT*GCAAGAATATTTTAG----------------------------------------------------------------
AT*CTTTTGT*GCAAGAATATTTTAGAAT-------------------------------------------------------------
AT*CTTTTGT*GCAAGAATATTTTAGAAT-------------------------------------------------------------
AT*CTTTTGT*GCAAGAATATTTTAGAATTGTCA--------------------------------------------------------
AT*CTTTTGT*GCAAGAATATTTTAGAATTGTCAG*TGGG--------------------------------------------------
AT*CTTTTGT*GCAAGAATATTTTAGAATTGTCA***GGGG-------------------------------------------------
AT*CTTTTGT*GCAAGAATATTTTAGAATTGTCAG*TGGGGGGGGGGG**C**TAAA---------------------------------
AT*CTTTTGT*GCAAGAATATTTTAGAATTGTCAG*TGGGGGGGGGG***C**TAAATTT------------------------------
AT*CTTTTGT*GCAAGAATATTTTAGAATTGTCAG*TGGGGGGGGG****C**TAAATTT*GA---------------------------
AT*CTTTTGT*GCAAGAATATTTTAGAATTGTCAGGTGGGGGGGGGGG**C**TAAATTT*GA---------------------------
AT*CTTTTGT*GCAAGAATATTTTAGAATTGTCAGGTGGGGGGGGGGG**C**TAAATTT*GA---------------------------
AT*CTTTTGT*GCAAGAATATTTTAGAATTGTCAGGTGGGGGGGGGG***C**TAAATTT*GAGCTATT*AGATA---------------
AT*CTTTTGT*GCAAGAATATTTTAGAATTGTCAG*TGGGGGGGGG****C**TAAATTT*GAGCTATT*AGATAATA------------
AT*CTTTTGT*GCAAGAATATTTTAGAATTGTCAGGTGGGGGGGGG****C**TAAATTT*GAGCTATT*AGATAATAGA*TCTT-----
AT*CTTTTGT*GCAAGAATATTTTAGAATTGTCAGGTGGGGGGGGGGG**CG*TAAATTT*GAGCTATT*AGATAATAGAATCTTG*CA-
AT*CTTTTGT*GCAAGAATATTTTAGAATTGTCAG*TGGGGGGGGGGG**C**TAAATTT*GAGCTATT*AGATAATAGAATCTTG*CAT
AT*CTTTTGT*GCAAGAATATTTTAGAATTGTCAG*TGGGGGGGGGGG**C**TAAATTT*GAGCTATT*AGATAATAGAATCTTG*CAT
AT*CTTTTGT*GCAAGAATATTTTAGAATTGTCAGGTGGGGGGGGGGG**C**TAAATTT*GAGCTATT*AGATAATAGAATCTTG*CAT
AT*CTTTTGT*GCAAGAATATTTTAGAATTGTCAG*TGGGGGGGGGGG**C**TAAATTT*GAGCTATT*AGATAATAGAATCTTG*CAT
AT*CTTTTGT*GCAAGAATATTTTAGAATTGTCAG*TGGGGGGGGGGG**C**TAAATTT*GAGCTATT*AGATAATAGAATCTTG*CAT
AT*CTTTTGT*GCAAGAATATTTTAGAATTGTCAG*TGGGGGGGGGGG**C**TAAATTT*GAGCTATT*AGATAATAGAATCTTG*CAT
AT*CTTTTGT*GCAAGAATATTTTAGAATTGTCAGGTGGGGGGGGGGG**C**TAAATTT*GAGCTATT*AGATAATAGAATCTTG*CAT
AT*CTTTTGT*GCAAGAATATTTTAGAATTGTCAGGTGGGGGGGGGGG**C**TAAATTT*GAGCTATT*AGATAATAGAATCTTG*CAT
AT*CTTTTGT*GCAAGAATATTTTAGAATTGTCAG*TGGGGGGGGGGG**C**TAAATTT*GAGCTATT*AGATAATAGAATCTTG*CAT
AT*CTTTTGT*GCAAGAATATTTTAGAATTGTCAG*TGGGGGGGGGGG**CG*TAAATTT*GAGCTATT*AGATAATAGAATCTTG*CAT
AT*CTTTTGT*GCAAGAATATTTTAGAATTGTCAG*TGGGGGGGGGGGG*C**TAAATTT*GAGCTATT*AGATAATAGAATCTTG*CAT
AT*CTTTTGT*GCAAGAATATTTTAGAATTGTCAG*TGGGGGGGGGGG**CG*TAAATTT*GAGCTATT*AGATAATAGAATCTTG*CAT
AT*CTTTTGT*GCAAGAATATTTTAGAATTGTCA**TGGGGGGGGGGG**C**TAAATTT*GAGCTATT*AGATAATAGAATCTTG*CAT
AT*CTTTTGT*GCAAGAATATTTTAGAATTGTCAGGTGGGGGGGGGGG**C**TAAATTT*GAGCTATT*AGATAATAGAATCTTG*CAT
AT*CTTTTGT*GCAAGAATATTTTAGAATTGTCAG*TGGGGGGGGGG***C**TAAATTT*GAGCTATT*AGATAATAGAATCTTG*CAT
AT*CTTTTGT*GCAAGAATATTTTAGAATTGTCAG*TGGGGGGGGGG***C**TAAATTT*GAGCTATT*AGATAATAGAATCTTG*CAT
AT*CTTTTGT*GCAAGAATATTTTAGAATTGTCAG*TGGGGGGGGGGG**C**TAAATTT*GAGCTATT*AGATAATAGAATCTTG*CAT
AT*CTTTTGT*GCAAGAATATTTTAGAATTGTCAG*TGGGGGGGGGGG**C**TAAATTT*GAGCTATT*AGATAATAGAATCTTG*CAT
AT*CTTTTGT*GCAAGAATATTTTAGAATTGTCA**TGGGGGGGGGGG**C**TAAATTT*GAGCTATT*AGATAATAGAATCTTG*CAT
AT*CTTTTGT*GCAAGAATATTTTAGAATTGTCAG*TGGGGGGGGGGG**C**TAAATTT*GAGCTATT*AGATAATAGAATCTTG*CAT
AT*CTTTTGT*GCAAGAATATTTTAGAATTGTCAG*TGGGGGGGGGG***C**TAAATTT*GAGCTATT*AGATAATAGAATCTTG*CAT
AT*CTTTTGT*GCAAGAATATTTTAGAATTGTCAG*TGGGGGGGGGG***C**TAAATTT*GAGCTATT*AGATAATAGAATCTTGGCAT
AT*CTTTTGT*GCAAGAATATTTTAGAATTGTCAG*TGGGGGGGGGGG**C**TAAATTT*GAGCTATT*AGATAATAGAATCTTG*CAT
AT*CTTTTGT*GCAAGAATATTTTAGAATTGTCAGGTGGGGGGGGGGG**C**TAAATTT*GAGCTATT*AGATAATAGAATCTTG*CAT
A*NCTTTTGT*GCAAGAATATTTTAGAATTGTCA**TGGGGGGGGGGGG*CG*TAAATTT*GAGCTATT*AGATAATAGAATCTTG*CAT
AT*CTTTTGT*GCAAGAATATTTTAGAATTGTCAG*TGGGGGGGGGGG**C**TAAATTT*GAGCTATT*AGATAATAGAATCTTG*CAT
AT*CTTTTGT*GCAAGAATATTTTAGAATTGTCAG*TGGGGGGGGGGGG*C**TAAATTT*GAGCTATT*AGATAATAGAATCTTG*CAT
AT*CTTTTGT*GCAAGAATATTTTAGAATTGTCAG*TGGGGGGGGGGG**C**TAAATTT*GAGCTATT*AGATAATAGAATCTTG*CAT
AT*CTTTTGT*GCAAGAATATTTTAGAATTGTCAG*TGGGGGGGGGGGG*C**TAAATTT*GAGCTATT*AGATAATAGAATCTTG*CAT
AT*CTTTTGT*GCAAGAATATTTTAGAATTGTCAG*TGGGGGGGGGGG**C**TAAATTT*GAGCTATT*AGATAATAGAATCTTG*CAT
AT*CTTTTGT*GCAAGAATATTTTAGAATTGTCAG*TGGGGGGGGGGG**C**TAAATTT*GAGCTATT*AGATAATAGAATCTTG*CAT
AT*CTTTTGT*GCAAGAATATTTTAGAATTGTCAG*TGGGGGGGGGGG**C**TAAATTT*GAGCTATT*AGATAATAGAATCTTG*CAT
AT*CTTTTGT*GCAAGAATATTTTAGAATTGTCAG*TGGGGGGGGGG***C**TAAATTT*GAGCTATT*AGATAATAGAATCTTG*CAT
AT*CTTTTGT*GCA*GAATATTTTAGAATTGTCAG*TGGGGGGGGGGG**C**TAAATTT*GAGCTATT*AGATAATAGAATCTTG*CAT
AT*CTTTTGT*GCAAGAATATTTTAGAATTGTCA**TGGGGGGGGGG***CG*TAAATTT*GAGCTATT*AGATAATAGAATCTTG*CAT
AT*CTTTTGT*GCAAGAATATTTTAGAATTGTCAG*TGGGGGGGGGGG**C**TAAATTT*GAGCTATT*AGATAATAGAATCTTG*CAT
A*NCTTTTGT*GCAAGAATATTTTAGAATTGTCAG*TGGGGGGGGGGGG*C**TAAATTT*GAGCTATT*AGATAATAGAATCTTG*CAT
AT*CTTTTGT*GCAAGAATATTTTAGAATTGTCAG*TGGGGGGGGGGGG*CG*TAAATTT*GAGCTATT*AGATAATAGAATCTTG*CAT
AT*CTTTTGT*GCAAGAATATTTTAGAATTGTCAG*TGGGGGGGGGGGGGCG*TAAATTT*GAGCTATT*AGATAATAGAATCTTG*CAT
A*NCTTTTGT*GCAAGAATATTTTAGAATTGTCA**TGGGGGGGGGGGG*CG*TAAATTT*GAGCTATT*AGATAATAGAATCTTG*CAT
AT*CTTTTGT*GCAAGAATATTTTAGAATTGTCA**TGGGGGGGGGGGG*C**TAAATTT*GAGCTATT*AGATAATAGAATCTTG*CAT
AT*CTTTTGT*GCAAGAATATTTTAGAATTGTCAG*TGGGGGGGGGGG**C**TAAATTT*GAGCTATT*AGATAATAGAATCTTG*CAT
AT*CTTTTGTTGCAAGAATATTTTAGAATTGTCA**TGGGGGGGGGGGG*C**TAAATTT*GAGCTATT*AGATAATAGAATCTTG*CAT
AT*CTTTTGT*GCAAGAATATTTTAGAATTGTCAG*TGGGGGGGGGGG**C**TAAATTT*GAGCTATT*AGATAATAGAATCTTG*CAT
---CTTTTGT*GCAAGAATATTTTAGAATTGTCAGGTGGGGGGGGGGGG*C**TAAATTT*GAGCTATT*AGATAATAGAATCTTG*CAT
----TT**GT*GCAAGAATATTTTAGAATTGTCAG*TGGGGGGGGGGG**C**TAAATTT*GAGCTATT*AGATAATAGAATCTTG*CAT
----TT**GT*GCAAGAATATTTTAGAATTGTCAG*TGGGGGGGGGGGG*C**TAAATTT*GAGCTATT*AGATAATAGAATCTTG*CAT
----TT**GT*GCAAGAATATTTTAGAATTGTCAG*TGGGGGGGGGGGG*C**TAAATTT*GAGCTATT*AGATAATAGAATCTTG*CAT
----TTT*GT*GCAAGAATATTTTAGAATTGTCAG*TGGGGGGGGGGG**C**TAAATTT*GAGCTATT*AGATAATAGAATCTTG*CAT
--------GT*GCAAGAATATTTTAGAAT-------------------------------------------------------------
--------GT*GCAAGAATATTTTAGAATTGTCAG*TGGGGGGGGGGG**CG*TAAATTT*GAGCTATTTAGATAATAGAATCTTG*CAT
--------GT*GCAAGAATATTTTAGAAT-------------------------------------------------------------
---------TTGCAAGAATATTTTAGAATTGTCA**TGGGGGGGGGGG**C**TAAATTT*GAGCTATT*AGATAATAGAATCTTG*CAT
---------T*GCAAGAATATTTTAGAAT-------------------------------------------------------------
-------------A*GAATATTTTAGAATTGTCAG-------------------------------------------------------
-------------AAGAATATTTTAGAATTGTC---------------------------------------------------------
-------------A*GAATATTTTAGAATTGTCA--------------------------------------------------------
-------------A*GAATATTTTAGAATTGTCA--------------------------------------------------------
---------------GAATATTTTAGAATTGTCAG-------------------------------------------------------
----------------AATATTTTAGAATTGTCA**TGGGGGGGGGGG**C**TAAATTT*GAGCTATT*AGATAATAGAATCTTG*CAT
----------------AATATTTTAGAATTGTCAG*TGGGGGGGGGGG**CG*TAAATTT*GAGCTATT*AGATAATAGAATCTTG*CAT
----------------AATATTTTAGAATTGTCA**TGGGGGGGGGGG**C**TAAATTT*GAGCTATT*AGATAATAGAATCTTG*CAT
----------------A*TATTTTAGAATTGTCAG*TGGGGGGGGGGGG*CG*TAAATTT*GAGCTATT*AGATAATAGAATCTTG*CAT
------------------TATTTTAGAATTGTCAG*TGG---------------------------------------------------
-------------------ATTTTAGAATTGTCA**TGGGGGGGGGGG**CGGTAAATTTTGAGC*ATT*AGATAATAGAATCTTG*CAT
--------------------TTT*AGAATTGTCAG*TGGGGG------------------------------------------------
-------------------------GAATTGTCAG*TGGGGGGGGGGG**C**TAAATTT*GAGCTATT*AGATAATAGAATCTTG*CAT
--------------------------A*TTGTCAG*TGGGGGGGGGGGG*C**TAAATTT*GAGCTATT*AGATAATAGAATCTTG*CAT
--------------------------A*TTGTCAG*TGGGGGGGGGGGG*C**TAAATTT*GAGCTATT*AGATAATAGAATCTTG*CAT
--------------------------AATTGTCA**TGGGGGGGGGGG**CGGTAAATTT*GAGCTATT*AGATAATAGAATCTTG*CAT
--------------------------A*TTGTCAG*TGGGGGGGGGGGG*C**TAAATTT*GAGCTATT*AGATAATAGAATCTTG*CAT
--------------------------A*TTGTCAG*TGGGGGGGGGGGG*C**TAAATTT*GAGCTATT*AGATAATAGAATCTTG*CAT
--------------------------AATTGTCA**TGGGGGGGGGGG**CG*TAAATTT*GAGCTATT*AGATAATAGAATCTTG*CAT
------------------------------GTCAG*TGGGGGGGGGGG**CG*TAAATTT*GAGCTATT*AGATAATAGAATCTTG*CAT
----------------------------------------------GGGGC**TAAATTT*GAGCTATT*AGATAATAGAATCTTG*CAT
------------------------------------------------GGC**TAAATTT*GAGCTATT*AG------------------
------------------------------------------------GG*GGTAAATTT*GAGCTATT*AGATAATAGAATCTTG*CAT
--------------------------------------------------CG*TAAATTT*GAGCTATT*AGATAATAGAATCTTG*CAT
-----------------------------------------------------TAAATTT*GAGCTATT*AGATAATAGAATCTTG*CAT
-----------------------------------------------------TAAATTT*GAGCTATT*AGATAATAGAATCTTG*CAT
------------------------------------------------------AA*TTT*GAGCTATT*AGATAATAGAATCTTG*CAT
---------------------------------------------------------TT**GAGCTATT*AGATAATAGAATCTTG*CAT
-------------------------------------------------------------GAGCTATT*AGATAATAGAATCTTG*CAT
--------------------------------------------------------------AGCTATT*AGATAATAGAATCTTG*CAT
---------------------------------------------------------------GCTATT*AGATAATAGAATCTTG*CAT
---------------------------------------------------------------GCTATT*AGATAATAGAATCTT-----
----------------------------------------------------------------CTATT*AGATAATAGAATCTTG*CAT
----------------------------------------------------------------CTATT*AGATAATAGAATCTTG*CAT
----------------------------------------------------------------CTATT*AGATAATAGAATCTTG*CAT
----------------------------------------------------------------CTATT*AGATAATAGAATCTTG*CAT
----------------------------------------------------------------CTATT*AGATAATAGAATCTTG*CAT
----------------------------------------------------------------CTATT*AGATAATAGAATCTTG*CAT
----------------------------------------------------------------CTATT*AGATAATAGAATCTT-----
----------------------------------------------------------------CTATT*AGATAATAGAATCTT-----
----------------------------------------------------------------CTATT*AGATAATAGAATCTTG*CAT
----------------------------------------------------------------CTATT*AGATAATAGAATCTTG*CAT
-------------------------------------------------------------------T**AGATAATAGAATCTTG*CAT
-------------------------------------------------------------------T**AGATAATAGAATCTTG*CAT
-------------------------------------------------------------------T**AGATAATAGAATCTTG*CAT
----------------------------------------------------------------------AGATAATAGAATCTTG*CAT
-----------------------------------------------------------------------GATAATAGAATCTTG*CAT
------------------------------------------------------------------------ATAATAGAATCTTG*CAT
-------------------------------------------------------------------------TAATAGAATCTTG*CAT
--------------------------------------------------------------------------A*TAGAATCTTG*CAT
----------------------------------------------------------------------------------CTTG*CAT
----------------------------------------------------------------------------------CTTG*CAT
----------------------------------------------------------------------------------CTTG*CAT
---------------------------------------------------------------------------------------CAT
----------------------------------------------------------------------------------------AT
-----------------------------------------------------------------------------------------T
-----------------------------------------------------------------------------------------T
-----------------------------------------------------------------------------------------T
