# Supplementary material for: Simple sequence repeats in Helicobacter canadensis and their role in phase variable expression and C-terminal sequence switching
Source: BMC Genomics. 2010 Jan 27;11:67. doi: 10.1186/1471-2164-11-67 (PMC2823697; doi:10.1186/1471-2164-11-67)
Supplement: Additional file 21 — HCAN_1335. Alignment of the sequencing read data associated with the homopolymeric tract within HCAN_1335. [file 1471-2164-11-67-S21.TXT]

>HCAN_0659
TT*A*T----------------------------------------------------------------------------------------------
TT*A*TT---------------------------------------------------------------------------------------------
TT*A*TTTA-------------------------------------------------------------------------------------------
TT*A*TTTA*T-----------------------------------------------------------------------------------------
TT*A*TTTA*T*G---------------------------------------------------------------------------------------
TT*A*TTTA*T*G*AAGGAAA-------------------------------------------------------------------------------
TT*A*TTTA*T*G*AAGGAAA-------------------------------------------------------------------------------
TT*A*TTTA*T*G*AAGGAAA-------------------------------------------------------------------------------
TTTA*TTTA*T*G*AAGGAAAA------------------------------------------------------------------------------
TT*A*TTTA*T*G*AAGGAAAA*TT*G-------------------------------------------------------------------------
***A*TTTA*T*G*AAGGAAAA*TT*GT------------------------------------------------------------------------
TT*A*TTTA*T*G*AAGGAAAA*TT*GTTATGTAGAAAG-------------------------------------------------------------
TT*A*TTTA*T*G*AAGGAAAA*TT*GTTATGTAGAAAG*T*G*TGGG----------------------------------------------------
TT*A*TTTA*T*G*AAGGAAAA*TT*GTTATGTAGAAAG*T*G*TGGGGGGGG-----------------------------------------------
TT*A*TTTA*T*G*AAGGAAAA*TT*GTTATGTAGAAAG*T*G*TGGGGGGGGGG*TA**TGAGA-----------------------------------
TT*A*TTTA*T*G*AAGGAAAA*TT*GTTATGTAGAAAG*T*GGTGGGGGGGG***TA**TGAGATT*A-------------------------------
TT*A*TTTA*T*G*AAGGAAAA*TT*GTTATGTAGAAAG*T*G*TGGGGGGGG***TA**TGAGATT*ATTCAAGGAA*TTCC*G---------------
TT*A*TTTA*T*G*AAGGAAAA*TT*GTTATGTAGAAAG*T*G*TGGGGGGGGG**TA**TGAGATT*ATTCAAGGAA*TTCC*G*C-------------
TT*A*TTTA*T*G*AAGGAAAA*TT*GTTATGTAGAAAG*T*GGTGGGGGGGGG**TA**TGAGATT*ATTCAAGGAA*TTCC*G*C-------------
TT*A*TTTA*T*G*AAGGAAA**TT*GTTATGTAGAAAG*T*G*TGGGGGGG****TA**TGAGATT*ATTCA*GGA**TTC**G*CG*ATT--------
TT*A*TTTA*T*G*AAGGAAAA*TT*GTTATGTAGAAAG*T*G*TGGGGGGGGG**TA**TGAGATT*ATTCAAGGAA*TTCC*G*CG*ATTT-------
TT*A*TTTA*T*G*AAGGAAA**TT*GTTATGTAGAAAG*T*GGTGGGGGGGG***TA**TGAGATT*ATTCAAGGA**TTCC*G*CG*ATTT-------
TT*A*TTTA*T*G*AAGGAAAA*TT*GTTATGTAGAAAG*T*GGTGGGGGGGGG**TA**TGAGATT*ATTCAAGGAA*TTCC*G*CG*ATTT*G-----
TT*A*TTTA*T*G*AAGGAAAA*TT*GTTATGTAGAAAG*T*G*TGGGGGGGG***TA**TGAGATT*ATTCAAGGAA*TTCC*G*CG*ATTT*GT----
TT*A*TTTA*TT*NA*GGAAA**TTAGTTATGTAGAAAG*T*G*TGGGGGGGGG**TAGGTGAGATT*ATTCAAGGAA*TTCC*G*CG*ATTT*GTCCCA
TT*A*TTTA*T*G*AAGGAAAA*TT*GTTATGTAGAAAG*T*G*TGGGGGGGG***TA**TGAGATT*ATTCAAGGAA*TTCC*G*CG*ATTT*GTCCCA
TT*A*TTTA*T*G*AAGGAAAA*TT*GTTATGTAGAAAG*TN**TGGGGGGGGG**TA**TGAGATT*ATTCAAGGAA*TTCC*G*CG*ATTT*GTCCCA
TT*A*TTTA*T*G*AAGGAAAA*TT*GTTATGTAGAAAG*T*G*TGGGGGGGGG**TA**TGAGATT*ATTCAAGGAA*TTCC*G*CG*ATTT*GTCCCA
TT*A*TTTA*T*G*AAGGAAAA*TT*GTTATGTAGAAAG*T*G*TGGGGGGGG***TA**TGAGATT*ATTCAAGGAA*TTCC*G*CG*ATTT*GTCCCA
---------------------------TTATGTAGAAAG*TN**TGGGGGGGGG**TA**TGAGATT*ATTCAAGGAA*TTCC*G*CG*ATTT*GTCCCA
TT*A*TTTA*T*G*AAGGAAAA*TT*GTTATGTAGAAAG*T*G*TGGGGGGGG***TA**TGAGATT*ATTCAAGGAA*TTCC*G*CG*ATTT*GTCCCA
TT*A*TTTA*T*G*AAGGAAAA*TT*GTTATGTAGAAAG*T*G*TGGGGGGGG***TA**TGAGATT*ATTCAAGGAA*TTCC*G*CG*ATTT*GTCCCA
TT*AATTTA*T*G*AAGGAAAA*TT*GTTATGTAGAAAG*TN**TGGGGGGGGGG*TA**TGAGATT*ATTCAAGGAA*TTCC*G*CG*ATTT*GTCCCA
TT*A*TTTA*T*G*AAGGAAAA*TT*GTTATGTAGAAAG*T*G*TGGGGGGGG***TA**TGAGATT*ATTCAAGGAA*TTCC*G*CG*ATTT*GTCCCA
TT*A*TTTA*T*G*AAGGAAAA*TT*GTTATGTAGAAAG*T*G*TGGGGGGGGG**TA**TGAGATT*ATTCAAGGAA*TTCC*G*CG*ATTT*GTCCCA
TT*A*TTTA*T*G*AAGGAAAA*TT*GTTATGTAGAAAG*T*G*TGGGGGGGGG**TA**TGAGATT*ATTCAAGGAA*TTCC*G*CG*ATTT*GTCCCA
TT*A*TTTA*T*G*AAGGAAAA*TT*GTTATGTAGAAAG*TN**TGGGGGGGGG**TA**TGAGATT*ATTCAAGGAA*TTCC*G*CG*ATTT*GTCCCA
TT*A*TTTA*T*G*AAGGAAAA*TT*GTTATGTAGAAAG*T*G*TGGGGGGGG***TA**TGAGATT*ATTCAAGGAA*TTCC*G*CG*ATTT*GTCCCA
TT*A*TTTA*T*G*AAGGAAAA*TT*GTTATGTAGAAAG*T*G*TGGGGGGGG***TA**TGAGATT*ATTCAAGGAA*TTCC*G*CG*ATTT*GTCCCA
TT*A*TTTA*T*G*AAGGAAAA*TT*GTTATGTAGAAAG*T*G*TGGGGGGGGG**TA**TGAGATT*ATTCAAGGAA*TTCC*G*CG*ATTT*GTCCCA
TT*A*TTTA*T*G*AAGGAAAA*TT*GTTATGTAGAAAG*T*G*TGGGGGGGGG**TA**TGAGATT*ATTCAAGGAA*TTCC*G*CG*ATTT*GTCCCA
TT*A*TTTA*T*G*AAGGAAAA*TT*GTTATGTAGAAAG*T*G*TGGGGGGGGG**TA**TGAGATT*ATTCAAGGAA*TTCC*G*CG*ATTT*GTCCCA
TT*A*TTTA*T*G*AAGGAAAA*TT*GTTATGTAGAAAG*T*G*TGGGGGGGGG**TA**TGAGATT*ATTCAAGGAA*TTCC*G*CG*ATTT*GTCCCA
TT*A*TTTA*T*G*AAGGAAAA*TT*GTTATGTAGAAAG*T*G*TGGGGGGGGG**TA**TGAGATT*ATTCAAGGAA*TTCC*G*CG*ATTT*GTCCCA
TT*A*TTTA*T*G*AAGGAAAA*TT*GTTATGTAGAAAG*T*G*TGGGGGGGGG**TA**TGAGATT*ATTCAAGGAA*TTCC*G*CG*ATTT*GTCCCA
TT*A*TTTA*T*G*AAGGAAAA*TT*GTTATGTAGAAAG*TN**TGGGGGGGGG**TA**TGAGATT*ATTCAAGGAA*TTCC*G*CG*ATTT*GTCCCA
TT*A*TTTA*T*G*AAGGAAAA*TT*GTTATGTAGAAAG*T*G*TGGGGGGGGG**TA**TGAGATT*ATTCAAGGAA*TTCC*G*CG*ATTT*GTCCCA
TT*A*TTTA*T*G*AAGGAAAAATT*GTTATGTAGAAAG*T*G*TGGGGGGGG***TA**TGAGATT*ATTCAAGGAA*TTCC*G*CG*ATTT*GTCCCA
TT*A*TTTA*T*G*AAGGAAAA*TT*GTTATGTAGAAAG*T*G*TGGGGGGGG***TA**TGAGATT*ATTCAAGGAA*TTCC*G*CG*ATTT*GTCCCA
T**A*TTTA*T**NA*GGAAA**TT*GTTATGTAGAAAG*TN**TGGGGGGGGG**TAG*TGAGATT*ATTCAAGGAA*TTCC*G*CG*ATTT*GTCCCA
TT*A*TTTA*T*G*AAGGAAAA*TT*GTTATGTAGAAAG*T*G*TGGGGGGGGG**TA**TGAGATT*ATTCAAGGAA*TTCC*G*CG*ATTT*GTCCCA
TT*A*TT*AN**G*AAGGAAA**TT*GTTA----------------------------------------------------------------------
TT*A*TTTA*T*G*AAGGAAAA*TT*GTTATGTAGAAAG*T*G*TGGGGGGGGG**TA**TGAGATT*ATTCAAGGAA*TTCC*G*CG*ATTT*GTCCCA
TT*A*TTTA*T*G*AAGGAAAA*TT*GTTATGTAGAAAG*T*G*TGGGGGGGGG**TA**TGAGATT*ATTCAAGGAA*TTCC*G*CG*ATTT*GTCCCA
TT*AATTTA*T*G*AAGGAAAA*TT*GTTATGTAGAAAGGT*G*TGGGGGGGGG**TA**TGAGATT*ATTCAAGGAA*TTCC*G*CG*ATTT*GTCCCA
TT*A*TTTA*T*G*AAGGAAAA*TT*GTTATGTAGAAAG*T*G*TGGGGGGGG***TA**TGAGATT*ATTCAAGGAA*TTCC*G*CG*ATTT*GTCCCA
TT*A*TTTA*T*G*AAGGAAAA*TT*GTTATGTAGAAAG*T*G*TGGGGGGGGG**TA**TGAGATT*ATTCAAGGAA*TTCC*G*CG*ATTT*GTCCCA
TT*A*TTTA*T*G*AAGGAAAA*TT*GTTATGTAGAAAG*T*G*TGGGGGGGGG**TA**TGAGATT*ATTCAAGGAA*TTCC*G*CG*ATTT*GTCCCA
TTTA*TTTA*T*G*AAGGAAAA*TT*GTTATGTAGAAAG*T*GGTGGGGGGGGG**TA**TGAGATTTATTCAAGGAAGTTCCCG*CG*ATTTTGTCCCA
TT*A*TTTA*T*G*AAGGAAAA*TT*GTTATGTAGAAAG*T*G*TGGGGGGGGG**TA**TGAGATT*ATTCAAGGAA*TTCC*G*CG*ATTT*GTCCCA
TT*A*TTTA*T*G*AAGGAAAA*TT*GTTATGTAGAAAG*T*GGTGGGGGGGG***TA**TGAGATT*ATTCAAGGAA*TTCC*G*CGTATTT*GTCCCA
T**A*TTTA*T*G*AAGGAAAA*TT*GTTATGTAGAAAG*TN**TGGGGGGGGGG*TA**TGAGATT*ATTCAAGGAA*TTCC*G*CG*ATTT*GTCCCA
TT*A*TTTA*T*G*AAGGAAAA*TT*GTTATGTAGAAAG*T*G*TGGGGGGGGGG*TA**TGAGATT*ATTCAAGGAA*TTCC*G*CG*ATTT*GTCCCA
TT*A*TTTA*T*G*AAGGAAAA*TT*GTTATGTAGAAAG*T*G*TGGGGGGGGG**TA**TGAGATT*ATTCAAGGAA*TTCC*G*CG*ATTT*GTCCCA
T**A*TTTA*T*G*AAGGAAAA*TT*GTTATGTAGAAAG*TN**TGGGGGGGGGG*TAG*TGAGATT*ATTCAAGGAA*TTCC*G*CG*ATTT*GTCCCA
TT*A*TTTA*T*G*AAGGAAAA*TT*GTTATGTAGAAAG*T*G*TGGGGGGGGG**TA**TGAGATT*ATTCAAGGAA*TTCC*G*CG*ATTT*GTCCCA
TT*A*TTTA*T*G*AAGGAAAA*TT*GTTATGTAGAAAG*T*G*TGGGGGGGGGG*TA**TGAGATT*ATTCAAGGAA*TTCC*G*CG*ATTT*GTCCCA
TT*A*TTTA*T*G*AAGGAAAA*TT*GTTATGTAGAAAG*T*G*TGGGGGGGGG**TA**TGAGATT*ATTCAAGGAA*TTCC*G*CG*ATTT*GTCCCA
TT*A*TTTA*T*G*AAGGAAAA*TT*GTTATGTAGAAAG*T*G*TGGGGGGGGG**TA**TGAGATT*ATTCAAGGAA*TTCC*G*CG*ATTT*GTCCCA
TT*A*TTTA*T*G*AAGGAAAA*TT*GTTATGTAGAAAG*T*G*TGGGGGGGGG**TA**TGAGATT*ATTCAAGGAA*TTCC*G*CG*ATTT*GTCCCA
TT*A*TTTA*T*G*AAGGAAAA*TT*GTTATGTAGAAAG*T*G*TGGGGGGGGG**TA**TGAGATT*ATTCAAGGAA*TTCC*G*CG*ATTT*GTCCCA
TT*A*TTTA*T*G*AAGGAAAA*TT*GTTATGTAGAAAG*T*GGTGGGGGGGG***TA**TGAGATT*ATTCAAGGAA*TTCC*G*CG*ATTT*GTCCCA
TT*A*TTTA*T*G*AAGGAAAA*TT*GTTATGTAGAAAG*T*G*TGGGGGGGGG**TA**TGAGATT*ATTCAAGGAA*TTCC*G*CG*ATTT*GTCCCA
TT*A*TTTA*T*G*AAGGAAAA*TT*GTTATGTAGAAAG*T*G*TGGGGGGGGG**TA**TGAGATT*ATTCAAGGAA*TTCC*G*CG*ATTT*GTCCCA
TT*A*TTTA*T*G*AAGGAAAA*TT*GTTATGTAGAAAG*T*G*TGGGGGGGGG**TA**TGAGATT*ATTCAAGGAA*TTCC*G*CG*ATTT*GTCCCA
TT*A*TTTA*T*G*AAGGAAAA*TT*GTTATGTAGAAAG*T*G*TGGGGGGGGG**TA**TGAGATT*ATTCAAGGAA*TTCC*G*CG*ATTT*GTCCCA
TT*A*TTTA*T*G*AAGGAAAA*TT*GTTATGTAGAAAG*T*G*TGGGGGGGG***TA**TGAGATT*ATTCAAGGAA*TTCC*G*CG*ATTT*GTCCCA
TT*A*TTTA*T*G*AAGGAAAA*TT*GTTATGTAGAAAG*T*G*TGGGGGGGGG**TA**TGAGATT*ATTCAAGGAA*TTCC*G*CG*ATTT*GTCCCA
TT*A*TTTA*T*G*AAGGAAAA*TT*GTTATGTAGAAAG*T*G*TGGGGGGGGG**TA**TGAGATT*ATTCAAGGAA*TTCC*G*CG*ATTT*GTCCCA
TT*A*TTTA*T*G*AAGGAAAA*TT*GTTATGTAGAAAG*T*G*TGGGGGGGGG**TA**TGAGATT*ATTCAAGGAA*TTCC*G*CG*ATTT*GTCCCA
TT*A*TTTA*T*G*AAGGAAAA*TT*GTTATGTAGAAAG*T*G*TGGGGGGGGG**TA**TGAGATT*ATTCAAGGAA*TTCC*G*CG*ATTT*GTCCCA
TT*A*TTTA*T*G*AAGGAAAA*TT*GTTATGTAGAAAG*T*G*TGGGGGGGGG**TA**TGAGATT*ATTCAAGGAA*TTCC*G*CG*ATTT*GTCCCA
TT*A*TTTA*T*G*AAGGAAAA*TT*GTTATGTAGAAAG*T*G*TGGGGGGGGG**TA**TGAGATT*ATTCAAGGAA*TTCC*G*CG*ATTT*GTCCCA
TT*A*TTTA*T*G*AAGGAAAA*TT*GTTATGTAGAAAG*T*G*TGGGGGGGGGG*TA**TGAGATT*ATTCAAGGAA*TTCC*G*CG*ATTT*GTCCCA
TT*A*TTTA*T*G*AAGGAAAA*TT*GTTATGTAGAAAG*T*G*TGGGGGGGG***TA**TGAGATT*ATTCAAGGAA*TTCC*G*CG*ATTT*GTCCCA
T**A*TT*A*T*G*A*GGAAAA*TT*GTTATGTAGAAAG*T*G*TGGGGGGGGG**TA**TGAGATT*ATTCAAGGAA*TTCC*G*CG*ATTT*GTCCCA
--------A*T*G*AAGGAAA**TT*GTTATGT-------------------------------------------------------------------
--------A*T*G*AAGGAAAA*TT*GTTATGTA------------------------------------------------------------------
--------A*T*G*AAGGAAAA*TT*GTTATGTA------------------------------------------------------------------
------------G*AAGGAAAA*TT*GTTATGTAGAAAG*T*G*TGGGGGGGG***TA**TGAGATT*ATTCAAGGAA*TTCC*G*CG*ATTT*GTCCCA
------------G*AAGGAAAA*TT*GTTATGTAGAAAG*T*G*TGGGGGGGG***TAG*TGAGATT*ATTCAAGGAA*TTCC*G*CG*ATTT*GTCCCA
----------------G*AAAA*TT*GTTATGTAGAAAG*T*G*TGGGGGGGGG**TA**TGAGATT*ATTCAAGGAA*TTCC*G*CG*ATTT*GTCCCA
------------------AAAA*T**GTTATGTAGAAAG*T*G*TGGGGGGGGG**TA**TGAGATT*ATTCAAGGAA*TTCC*G*CG*ATTT*GTCCCA
---------------------------TTATGTAGAAAG*T*G*TGGGGGGGG***TA**TGAGATT*ATTCAAGGAA*TTCC*G*CG*ATTT*GTCCCA
---------------------------TTATGTAGAAAG*T*GGTGGGGGGGGG**TAG*TGAGATT*ATTCAAGGAA*TTCCCG*CG*ATTT*GTCCCA
---------------------------------AGAAAG*T*G*TGGGGGGGGG**TA**TGAGATT*ATTCAAGGAA*TTCC*G*CG*ATTT*GTCCCA
----------------------------------GAAAG*T*G*TGGGGGGGGGGGTA**TG--------------------------------------
--------------------------------------G*T*G*TGGGGGGGGG**TA**TGAGA-----------------------------------
----------------------------------------------------GGGGTA**TGAGATT*ATTCAAGGAA*TTCC*G*CG*ATTT*GTCCCA
----------------------------------------------------GGGGTA**TGAGATT*ATTCAAGGAA*TTCC*G*CG*ATTT*GTCCCA
----------------------------------------------------GGGGTAG*TGAGATT*ATTCAAGGAA*TTCC*G*CG*ATTT*GTCCCA
-------------------------------------------------------GTA**TGAGATT*ATTCAAGGAA*T--------------------
-------------------------------------------------------GTA**TGAGATT*ATTCAAGGAA*T--------------------
---------------------------------------------------------A**TGAGATT*ATTCAAGGAA*TT-------------------
---------------------------------------------------------A**TGAGATT*ATTCAAGGAA*TTCC*G*CG*ATTT*GTCCCA
---------------------------------------------------------------GATT*ATTCAAGGAA*TTCC*G*CG*ATTT*GTCCCA
----------------------------------------------------------------ATT*ATTCAAGGAA*TTCC*G*CG*ATTT*GTCCCA
----------------------------------------------------------------ATT*ATTCAAGGAA*TTCC*G*CG*ATTT*GTCCCA
-----------------------------------------------------------------T**ATTCAAGGAA*TTCC*G*CG*AT---------
-----------------------------------------------------------------T**ATTCAAGGAA*TTCC*G*CG*AT---------
--------------------------------------------------------------------ATTCAAGGAA*TTCC*G*CG*ATTT-------
--------------------------------------------------------------------ATTCAAGGAA*TTCC*G*CG*ATTT-------
---------------------------------------------------------------------TTCAAGGAA*TTCC*G*CG*ATTT*GTCCCA
-----------------------------------------------------------------------CAAGGAA*TTCC*G*CG*ATTT*GTCCCA
----------------------------------------------------------------------------AA*TTCC*G*CG*ATTT*GTCCCA
----------------------------------------------------------------------------AA*TTCC*G*CG*ATTT*GTCCCA
----------------------------------------------------------------------------AA*TTCC*G*CG*ATTT*GTCCCA
----------------------------------------------------------------------------AA*TTCC*G*CG*ATTT*GTCCCA
---------------------------------------------------------------------------------CC*GTCG*ATTT*GTCCCA
---------------------------------------------------------------------------------CC*G*CG*ATTTTGTCCCA
--------------------------------------------------------------------------------------CG*ATTT*GTCCCA
---------------------------------------------------------------------------------------G*ATTT*GTCCCA
----------------------------------------------------------------------------------------------GTCCCA
------------------------------------------------------------------------------------------------CC*A
------------------------------------------------------------------------------------------------CCCA
------------------------------------------------------------------------------------------------CCCA
------------------------------------------------------------------------------------------------CC*A
------------------------------------------------------------------------------------------------CCCA
