# Supplementary material for: Simple sequence repeats in Helicobacter canadensis and their role in phase variable expression and C-terminal sequence switching
Source: BMC Genomics. 2010 Jan 27;11:67. doi: 10.1186/1471-2164-11-67 (PMC2823697; doi:10.1186/1471-2164-11-67)
Supplement: Additional file 22 — HCAN_0165. Alignment of the sequencing read data associated with the homopolymeric tract within HCAN_0165. [file 1471-2164-11-67-S22.TXT]

>HCAN_0660
AGG-------------------------------------------------------------------------------------------------------------
AGG-------------------------------------------------------------------------------------------------------------
AGGT------------------------------------------------------------------------------------------------------------
AGGTTGAGACAATTTG*AG---------------------------------------------------------------------------------------------
AGGTTGAGACAATTTG*AG---------------------------------------------------------------------------------------------
AGGTTGAGACAATTTG*AG---------------------------------------------------------------------------------------------
AGGTTGAGACAATTTG*AGAGA------------------------------------------------------------------------------------------
AGGTTGAGACAATTTG*AGAGAGCA*GTAG**T*G**TC-------------------------------------------------------------------------
AGGTTGAGACAATTTG*AGAGAGCA*GTAG**T*G**TC-------------------------------------------------------------------------
AGGTTGAGACAATTTG*AGAGAGCA*GTAG**T*GG*TCGGG----------------------------------------------------------------------
AGGTTGAGACAATTTG*AGAGAGCA*GTAG**T*G**TCGGGGGGGGGGGG***GG--------------------------------------------------------
AGGTTGAGACAATTTG*AGAGAGCA*GTAG**T*GGGTCGGGGGGGGGGGGG**GGAC*G**AAA*GTTTT*A---------------------------------------
AGGTTGAGACAATTTG*AGAGAGCA*GTAG**T*GG*TCGGGGGGGGGGGG***GG*C****AAA**TTTT*A**T*GCC*TT-----------------------------
AGGTTGAGACAATTTG*AGAGAGCA*GTAG**T*GG*TCGGGGGGGGG******GG*C****AAA**TTT**A**T*GC**TTT*A--------------------------
AGGTTGAGACAATTTG*AGAGAGCA*GTAG**T*GG*TCGGGGGGGGGGG****GG*C****AAA**TTTT*A**T*GCC*TTT*AT-------------------------
AGGTTGAGACAATTTG*AGAGAGCA*GTAG**T*GG*TCGGGGGGGGGGG****GG*C****AAA*GTTTT*A**T*GCC*TTT*ATT**C---------------------
AGGTTGAGACAATTTG*AGAGAGCA*GTAG**T*GG*TCGGGGGGGGGG*****GG*C****AAA**TTTT*A**T*GCC*TTT*ATT**CAA-------------------
AGGTTGAGACAATTTG*AGAGAGCA*GTAG**T*GG*TCGGGGGGGGGGG****GG*C****AAA**TTTT*A**T*GC**TTT*ATT**CAA-------------------
AGGTTGAGACAATTTG*AGAGAGCA*GTAG**T*GG*TCGGGGGGGGGGG****GG*C****AAA**TTTT*A**T*GCC*TTT*ATT**CAA*CC----------------
AGGTTGAGACAATTTG*AGAGAGCA*GTAG**T*GG*TCGGGGGGGGGGG****GG*C****AAA**TTTT*A**T*GCC*TTT*ATT**CAA*CCC---------------
AGGTTGAGACAATTTG*AGAGAGCA*GTAG**T*GG*TCGGGGGGGGGG*****GG*C****AAA**TTTT*A**T*GCC*TTT*ATT**CAA*CCC---------------
AGGTTGAGACAATTTG*AGAGAGCA*GTAG**T*G**TCGGGGGGGGGG*****GG*C****AAA**TTTT*A**T*GCC*TTT*ATT**CAA*CCCC**T-----------
AGGTTGAGACAATTTG*AGAGAGCA*GTAG**T*G**TCGGGGGGGGGGG****GG*C****AAA**TTTT*A**T*GCC*TTT*ATT**CAA*CCCC**T*A**T*TGCCT
AGGTTGAGACAATTTG*AGAGAGCA*GTAG**T*GG*TCGGGGGGGGGGGG***GG*C****AAA**TTTT*A**T*GCC*TTT*ATT**CAA*CCCC**T*A**T*TGCCT
AGGTTGAGACAATTTG*AGAGAGCA*GTAG**T*G**TCGGGGGGGGGGG****GG*C*G**AAA**TTTT*A**T*GCC*TTT*ATT**CAA*CCCC**T*A**T*TGCCT
AGGTTGAGACAATTTG*AGAGAGCA*GTAG**T*GGGTCGGGGGGGGGGG****GG*C*G**AAA**TTTT*A**T*GCC*TTT*ATT**CAA*CCCC**T*A**T*TGCCT
AGGTTGAGACAATTTG*AGAGAGCA*GTAG**T*G**TCGGGGGGGGGGG****GG*C****AAA**TTTT*A**T*GCC*TTT*ATT**CAA*CCCC**T*A**T*TGCCT
AGGTTGAGACAATTTG*AGAGAGCA*GTAG**TN***TCGGGGGGGGGG*****GG*C****AAA**TTTT*A**T*GCC*TTT*ATT**CAA*CCCC**T*A**T*TGCCT
AGGTTGAGACAATTTG*AGAGAGCA*GTAG**T*G**TCGGGGGGGGGGG****GG*C****AAA**TTTT*A**T*GCC*TTT*ATT**CAA*CCCC**T*A**T*TGCCT
AGGTTGAGACAATTTG*AGAGAGCA*GTAG**T*G**TCGGGGGGGGGGGG***GG*C*G**AAA**TTTT*A**T*GCC*TTT*ATT**CAA*CCCC**T*A**T*TGCCT
AGGTTGAGACAATTTG*AGAGAGCA*GTAG**TN***TCGGGGGGGGGGG****GG*C*G**AAA**TTTT*A**T*GCC*TTT*ATT**CAA*CCCC**T*A**T*TGCCT
AGGTTGAGACAATTTG*AGAGAGCA*GTAG**T*G**TCGGGGGGGGGG*****GG*C****AAA**TTTT*A**T*GCC*TTT*ATT**CAA*CCCC**T*A**T*TGCCT
AGGTTGAGACAATTTG*AGAGAGCA*GTAG**T*GG*TCGGGGGGGGGGGG***GG*C****AAA**TTTT*A**T*GCC*TTT*ATT**CAA*CCCC**T*A**T*TGCCT
AGGTTGAGACAATTTG*AGAGAGCA*GTAG**T*G**TCGGGGGGGGGGG****GG*C****AAA**TTTT*A**T*GCC*TTT*ATT**CAA*CCCC**T*A**T*TGCCT
AGGTTGAGACAATTTG*AGAGAGCA*GTAG**TN***TCGGGGGGGGGG*****GG*C****AAA**TTTT*A**T*GCC*TTT*ATT**CAA*CCCC**T*A**T*TGCCT
AGGTTGAGACAATTTG*AGAGAGCA*GTAG**T*G**TCGGGGGGGGGGGG***GG*C****AAA**TTTT*A**T*GCC*TTT*ATT**CAA*CCCC**T*A**T*TGCCT
AGGTTGAGACAATTTG*AGAGAGCA*GTAG**T*G**TCGGGGGGGGGGG****GG*C****AAA**TTTT*A**T*GCC*TTT*ATT**CAA*CCCC**T*A**T*TGCCT
AGGTTGAGACAATTTG*AGAGAGCA*GTAGG*T*G**TCGGGGGGGGGGG****GG*C****AAA**TTTT*A**T*GCC*TTT*ATT**CAA*CCCC**T*A**T*TGCCT
AGGTTGAGACAATTTG*AGAGAGCA*GTAG**T*G**TCGGGGGGGGGGGG***GG*C****AAA**TTTT*A**T*GCC*TTT*ATT**CAA*CCCC**T*A**T*TGCCT
AGGTTGAGACAATTTG*AGAGAGCA*GTAG**T*G**TCGGGGGGGGGG*****GG*C****AAA**TTTT*A**T*GCC*TTT*ATT**CAA*CCCC**T*A**T*TGCCT
AGGTTGAGACAATTTG*AGAGAGCA*GTAG**TN***TCGGGGGGGGGG*****GG*C****AAA**TTTT*A**T*GCC*TTT*ATT**CAA*CCCC**T*A**T*TGCCT
AGGTTGAGACAATTTG*AGAGAGCA*GTAG**T*G**TCGGGGGGGGGG*****GG*C****AAA**TTTT*A**T*GCC*TTT*ATT**CAA*CCCC**T*A**T*TGCCT
AGGTTGAGACAATTTG*AGAGAGCA*GTAG**T*GG*TCGGGGGGGGGGGG***GG*C****AAA**TTTT*A**T*GCC*TTT*ATT**CAA*CCC***T*A**T*TGCCT
AGGTTGAGACAATTTG*AGAGAGCA*GTAG**T*G**TCGGGGGGGGGGGG***GG*C****AAA**TTTT*A**T*GCC*TTT*ATT**CAA*CCCC**T*A**T*TGCCT
--------ACAATTTG*AGAGAGCA*GTAG**TN***TCGGGGGGGGGGG***CGG******AAA**TTTT*A**T*GCC*TTT*ATT**CAA*CCCC**T*A**T*TGCCT
-----GAGACAATTTG*AGAGAGCA*GTAG**TN***TCGGGGGGGGGGG****GG*C*G**AAA**TTTT*A**T*GCC*TTT*ATT**CAA*CCCC**T*A**T*TGCCT
AGGTTGAGACAATTTG*AGAGAGCA*GTAG**T*G**TCGGGGGGGGGGGG***GG*C****AAA**TTTT*A**T*GCC*TTT*ATT**CAA*CCCC**T*A**T*TGCCT
AGGTTGAGACAATTTG*AGAGAGCA*GTAG**T*G**TCGGGGGGGGGGGG***GG*C****AAA**TTTT*A**T*GCC*TTT*ATT**CAA*CCCC**T*A**T*TGCCT
AGGTTGAGACAATTTG*AGAGAGCA*GTAG**T*G**TCGGGGGGGGGGG****GG*C****AAA**TTTT*A**T*GCC*TTT*ATT**CAA*CCCC**T*A**T*TGCCT
AGGTTGAGACAATTTG*AGAGAGCA*GTAG**T*G**TCGGGGGGGGGGGG***GG*C****AAA**TTTT*A**T*GCC*TTT*ATT**CAA*CCCC**T*A**T*TGCCT
AGGTTGAGACAATTTG*AGAGAGCA*GTAG**T*G**TCGGGGGGGGGGG****GG*C****AAA*GTTTT*A**T*GCC*TTT*ATT**CAA*CCCC**T*A**T*TGCCT
AGGTTGAGACAATTTG*AGAGAGCA*GTAG**T*GG*TCGGGGGGGGGGGG***GG*C****AAA**TTTT*A**T*GCC*TTT*ATT**CAA*CCCC**T*A**T*TGCCT
AGGTTGAGACAATTTG*AGAGAGCA*GTAG**T*G**TCGGGGGGGGGGG****GG*C****AAA**TTTT*A**T*GCC*TTT*ATT**CAA*CCCC**T*A**T*TGCCT
AGGTTGAGACAATTTG*AGAGAGCA*GTAGGGT*GG*TCGGGGGGGGGGG****GG*C****AAA**TTTT*A**T*GCC*TTT*ATT**CAA*CCCC**T*A**T*TGCCT
AGGTTGAGACAATTTG*AGAGAGCA*GTAG**TN***TCGGGGGGGGGG*****GG*C****AAA**TTTT*A**T*GCC*TTT*ATT**CAA*CCCC**T*A**T*TGCCT
AGGTTGAGACAATTTG*AGAGAGCA*GTAG**T*GGGTCGGGGGGGGGGG****GG*C*G**AAA**TTTT*A**T*GCC*TTT*ATT**CAA*CCCC**T*A**T*TGCCT
AGGTTGAGACAATTTG*AGAGAGCA*GTAG**T*G**TCGGGGGGGGGG*****GG*C****AAA**TTTT*A**T*GCC*TTT*ATT**CAA*CCCC**T*A**T*TGCCT
AGGTTGAGACAATTTG*AGAGAGCA*GTAG**T*G**TCGGGGGGGGGGG****GG*C*G**AAA**TTTT*A**T*GCC*TTT*ATT**CAA*CCCC**T*A**T*TGCCT
AGGTTGAGACAATTTG*AGAGAGCA*GTAG**T*G**TCGGGGGGGGGGGGG**GG*C****AAA**TTTT*A**T*GCC*TTT*ATT**CAA*CCCC**T*A**T*TGCCT
AGGTTGAGACAATTTG*AGAGAGCA*GTAG**T*G**TCGGGGGGGGGG*****GG*C****AAA**TTTT*A**T*GCC*TTT*ATT**CAA*CCCC**T*A**T*TGCCT
AGGTTGAGACAATTTG*AGAGAGCA*GTAG**T*GG*TCGGGGGGGGGGGG***GG*C****AAA**TTTT*A**T*GCC*TTT*ATT**CAA*CCCC**T*A**T*TGCCT
AGGTTGAGACAATTTG*AGAGAGCA*GTAG**T*GG*TCGGGGGGGGGGGG***GG*C****AAA**TTTT*A**T*GCC*TTT*ATT**CAA*CCCC**T*A**T*TGCCT
AGGTTGAGACAATTTG*AGAGAGCA*GTAG**T*GG*TCGGGGGGGGGGG****GG*C****AAA**TTTT*A**T*GCC*TTT*ATT**CAA*CCCC**T*A**T*TGCCT
AGGTTGAGACAATTTG*AGAGAGCA*GTAG**T*GG*TCGGGGGGGGGG*****GG*C****AAA**TTTT*A**T*GCC*TTT*ATT**CAA*CCC***T*A**T*TGCCT
AGGTTGAGACAATTTG*AGAGAGCA*GTAG**T*GG*TCGGGGGGGGGGGG***GG*C****AAA**TTTT*A**T*GCC*TTT*ATT**CAA*CCCC**T*A**T*TGCCT
AGGTTGAGACAATTTG*AGAGAGCA*GTAG**T*G**TCGGGGGGGGGG*****GG*C****AAA**TTTT*A**T*GCC*TTT*ATT**CAA*CCCC**T*A**T*TGCCT
AGGTTGAGACAATTTG*AGAGAGCA*GTAG**T*G**TCGGGGGGGGGG*****GG*C****AAA**TTTT*A**T*GCC*TTT*ATT**CAA*CCCC**T*A**T*TGCCT
AGGTTGAGACAATTTG*AGAGAGCA*GTAG**T*GG*TCGGGGGGGGGGGGG**GG*C****AAA**TTTT*A**T*GCC*TTT*ATT**CAA*CCCC**T*A**T*TGCCT
AGGTTGAGACAATTTG*AGAGAGCA*GTAG**T*G**TCGGGGGGGGGGGG***GG*C****AAA**TTTT*A**T*GCC*TTT*ATT**CAA*CCCC**T*A**T*TGCCT
AGGTTGAGACAATTTG*AGAGAGCA*GTAG**T*G**TCGGGGGGGGGGG****GG*C*G**AAA**TTTT*A**T*GCC*TTT*ATT**CAA*CCCC**T*A**T*TGCCT
AGGTTGAGACAATTTG*AGAGAGCA*GTAG**T*G**TCGGGGGGGGGGG****GG*C****AAA**TTTT*A**T*GCC*TTT*ATT**CAA*CCCC**T*A**T*TGCCT
AGGTTGAGACAATTTG*AGAGAGCA*GTAG**T*G**TCGGGGGGGGGGG****GG*C****AAA**TTTT*A**T*GCC*TTT*ATT**CAA*CCCC**T*A**T*TGCCT
--------ACAATTTGTAGAGAGCA*GTAG**TN***TCGGGGGGGGGGGGGG*GG*C*GG*AAA**TTTTTAA*TTGCC*TTT*ATTT*CAA*CCCCC*T*AACT*TGCCT
AGGTTGAGACAATTTG*AGAGAGCA*GTAG**T*G**TCGGGGGGGGGGGGG**GG*C****AAA*GTTTT*A**T*GCC*TTT*ATT**CAA*CCC***T*A**T*TGCCT
----------AATTTG*AGAGAGCA*GTAG**TN***TCGGGGGGGGGGG****GG*C*G**AA***TTT**A**T*GCC*TTT*ATT**CAA*CCCC**T*A**T*TGCCT
-----GAGACAATT*G*AGAGAGCA*GTAG**TN***TCGGGGGGGGGGG****GG*C*G**AAA**TTT**A**T*GCC*TTT*ATT**CAA*CCCC**T*A**T*TGCCT
AGGTTGAGACAATTTG*AGAGAGCA*GTAG**T*GG*TCGGGGGGGGGGG****GG*C****AAA**TTTT*A**T*GCC*TTT*ATT**CAA*CCCC**T*A**T*TGCCT
AGGTTGAGACAATTTG*AGAGAGCA*GTAG**T*G**TCGGGGGGGGGG*****GG*C*G**AAA**TTTT*A**T*GCC*TTT*ATT**CAA*CCCC**T*A**T*TGCCT
AGGTTGAGACAATTTG*AGAGAGCA*GTAG**T*G**TCGGGGGGGGGGGG***GG*C*G**AAA**TTTT*A**T*GCC*TTT*ATT**CAA*CCCCC*T*A**T*TGCCT
AGGTTGAGACAATTTG*AGAGAGCA*GTAG**TN***TCGGGGGGGGGGG****GG*C*G**AAA**TTTT*A**T*GCC*TTT*ATT**CAA*CCCC**T*A**T*TGCCT
AGGTTGAGACAATTTG*AGAGAGCA*GTAG**T*G**TCGGGGGGGGGG*****GG*C****AAA*GTTTT*A**T*GCC*TTT*ATT**CAA*CCC***T*A**T*TGCCT
AGGTTGAGACAATTTG*AGAGAGCA*GTAG**T*G**TCGGGGGGGGGGGGG**GG*C****AAA**TTTT*A**T*GCC*TTT*ATT**CAA*CCCC**T*A**T*TGCCT
AGGTTGAGACAATTTG*AGAGAGCA*GTAG**T*GG*TCGGGGGGGGGGGGG**GG*C****AAA**TTTT*A**T*GCC*TTT*ATT**CAA*CCCC**T*A**T*TGCCT
------------------GAGAGC*NG*AG**T*G**TCGGGGGGGGGG*****GG*C*GG*AAA**TTTT*A**T*GCC*TTT*ATT**CAA*CCCC**T*A*CT*TGCCT
AGGTTGAGACAATTTG*AGAGAGCA*GTAG**T*GG*TCGGGGGGGGGGG****GG*C****AAA**TTTT*A**T*GCC*TTT*ATT**CAA*CCCC**T*A**T*TGCCT
AGGTTGAGACAATTTG*AGAGAGCA*GTAG**T*GG*TCGGGGGGGGGGG****GG*C****AAA**TTTT*A**T*GCC*TTT*ATT**CAA*CCCC**T*A**T*TGCCT
AGGTTGAGACAATTTG*AGAGAGCA*GTAG**T*GG*TCGGGGGGGGGGG****GG*C****AAA**TTTT*A**T*GCC*TTT*ATT**CAA*CCCC**T*A**T*TGCCT
AGGTTGAGACAATTTG*AGAGAGCA*GTAG**T*G**TCGGGGGGGGGGGGG**GG*C****AAA**TTTT*A**T*GCC*TTT*ATT**CAA*CCCC**T*A**T*TGCCT
AGGTTGAGACAATTTG*AGAGAGCA*GTAG**T*GG*TCGGGGGGGGGGGG***GG*C****AAA**TTTT*A**T*GCC*TTT*ATT**CAA*CCCC**T*A**T*TGCCT
----------AATTTG*AGAGAGCA*GTAG**TN***TCGGGGGGGGGG*****GG*C*G**AA***TTTT*A**T*GCC*TTT*ATTT*CAA*CCCC**T*A**T*TGCCT
---TTGAGACAATT*G*AGAGAGCA*GTAG**T*G**TCGGGGGGGGGG*****GG*C*G**AAA**TTTT*A**T*GCC*TTT*ATT**CAA*CCCC**T*A**T*TGCCT
----------AATTTG*AGAGAGCA*GTAG**T*G**T--------------------------------------------------------------------------
------------T**G*AGAGAGCA*GTAG**T*G**TCGGGGGGGGGG*****GG*C****AAA**TTTT*A**T*GCC*TTT*ATT**CAA*CCCC**T*A**T*TGCCT
------------TT*G*AGAGAGCA*GTAG**T*G**TCG------------------------------------------------------------------------
---------------G*AGAGAGCA*GTAG**T*G**TCGGGGGGGGG******GG*C****AA***TTT**A**T*GCC*TTT*ATT**CAA*CCCC**T*A**T*TGCCT
------------------GAGAGCA*GTAG**T*G**TCGGGGGGGGGGG****GG*C****AAA**TTTT*A**T*GCC*TTT*ATT**CAA*CCCC**T*A**T*TGCCT
---------------------------TAG**T*G**TCGGGGGGGGGGGG***GG*C*G**AAA**TTTT*A**T*GCC*TTT*ATT**CAA*CCCC**T*A**T*TGCCT
----------------------------AG**T*G**TCGGGGGGGGGGG****GG*C****AAA**TTTT*A**T*GCC*TTT*ATT**CAA*CCCC**T*A**T*TGCCT
---------------------------------------GG*************GG******AAA**TTTT*A**T*GCC*TTT*ATT**CAA*CCCC**T*A**T*TGCCT
---------------------------------------GGGGGGGGGGGGGG*GG*CCGGGAAAAGTTTTTAA*TTGCCCTTTTATTTTCAAACCCCCCT*AACT*TGCCT
---------------------------------------GGGG***********GG******AAA**TTTT*AA*TTGCC*TTT*ATTT*CAA*CCCC**T*A*CT*TGCCT
---------------------------------------G**************GG*C****AAA**TTTT*A**T*GCC*TTT*ATT**CAA*CCCC**T*A**T*TGCCT
---------------------------------------GGGGGGGGG******GG*C*GG*AAA**TTT**A**T*GCC*TTT*ATT**CAA*CCCC**T*A**T*TGCCT
---------------------------------------G**************GG*C****AAA**TTTT*A**T*GCC*TTT*A--------------------------
-----------------------------------------------------------GG*AAA**TTTT*A**T*GCC*TTT*ATT**CAA*CCCC**T*A**T*TGCCT
--------------------------------------------------------------A****TTTT*A**T*GCC*TTT*ATT**CAA-------------------
-------------------------------------------------------------------TTT**A**T*GCC*TTT*ATT**CAA*CCCC**T*A**T*TGCCT
-------------------------------------------------------------------TT***A**T*GCC*TTT*ATT**CAA*CCCC--------------
-------------------------------------------------------------------TT***A**T*GCC*TTT*ATT**CAA*CCCCC*T*A**T*TGCCT
-------------------------------------------------------------------TTT**A*CT*GCC*TTT*ATT**CAA*CCCC**T*A**T*TGCCT
---------------------------------------------------------------------------------TTT*ATT**CAA*CCCC**T*A**T*TGCC-
-------------------------------------------------------------------------------------ATT**CAA*CCCC**T*A**T*TGCCT
----------------------------------------------------------------------------------------------CCCCC*TG***TGTGCCT
