# Supplementary material for: Simple sequence repeats in Helicobacter canadensis and their role in phase variable expression and C-terminal sequence switching
Source: BMC Genomics. 2010 Jan 27;11:67. doi: 10.1186/1471-2164-11-67 (PMC2823697; doi:10.1186/1471-2164-11-67)
Supplement: Additional file 23 — HCAN_0641. Alignment of the sequencing read data associated with the homopolymeric tract within HCAN_0641. [file 1471-2164-11-67-S23.TXT]

>HCAN_0665
AGA-------------------------------------------------------------------------------------------
AGAG------------------------------------------------------------------------------------------
AGAGA-----------------------------------------------------------------------------------------
AGAGA-----------------------------------------------------------------------------------------
AGAGATTGAAGCAT--------------------------------------------------------------------------------
AGAGATTGAAGCATTA------------------------------------------------------------------------------
AGAGATTGAAGCATTAA-----------------------------------------------------------------------------
AGAGATTGAAGCATTAAA----------------------------------------------------------------------------
AGAGATTGAAGCATTAAA----------------------------------------------------------------------------
AGAGATTGAAGCATTAAA*G--------------------------------------------------------------------------
AGAGATTGAAGCATTAAA*GTGTGT---------------------------------------------------------------------
AGAGATTGAAGCATTAAA*GTGTGT---------------------------------------------------------------------
AGAGATTGAAGCATTAAA*GTGTGTTG-------------------------------------------------------------------
AGAGATTGAAGCATTAAA*GTGTGTTG-------------------------------------------------------------------
AGAGATTGAAGCATTAAA*GTGTGTTGA------------------------------------------------------------------
AGAGATTGAAGCATTAAA*GTGTGTTGA------------------------------------------------------------------
AGAGATTGAAGCATTAAA*GTGTGTTGA------------------------------------------------------------------
AGAGATTGAAGCATTAAA*GTGTGTTGA------------------------------------------------------------------
AGAGATTGAAGCATTAAA*GTGTGTTGA------------------------------------------------------------------
AGAGATTGAAGCATTAAA*GTGTGTTGATTTGTA------------------------------------------------------------
AGAGATTGAAGCATTAAA*GTGTGTTGATTTGTA**TGGGGGGGG*****GG------------------------------------------
AGAGATTGAAGCATTAAA*GTGTGTTGATTTGTAG*TGGGGGGGG*****GG------------------------------------------
AGAGATTGAAGCATTAAA*GTGTGTTGATTTGTAGGTGGGGGGGGG****GG------------------------------------------
AGAGATTGAAGCATTAAA*GTGTGTTGATTTGTA**TGGGGGGGG*****GGC-----------------------------------------
AGAGATTGAAGCATTAAA*GTGTGTTGATTTGTA**TGGGGGGGGGG**CG**TT*AATT*GAAAAA---------------------------
AGAGATTGAAGCATTAAA*GTGTGTTGATTTGTA**TGGGGGGGGGG***GGCTT*AATT*GAAAAA*G-------------------------
AGAGATTGAAGCATTAAA*GTGTGTTGATTTGTA**TGGGGGGGGGG**CG**TT*AATT*GAAAAA*GT------------------------
AGAGATTGAAGCATTAAA*GTGTGTTGATTTGTA**TGGGGGGGGG***CG**TT*AATT*GAAAAA*GT------------------------
AGAGATTGAAGCATTAAA*GTGTGTTGATTTGTA**TGGGGGGGGGG**CG**TT*AATT*GAAAAA*GT------------------------
AGAGATTGAAGCATTAAA*GTGTGTTGATTTGTA**TGGGGGGGGG***CG**TT*AATT*GAAAAA*GT------------------------
AGAGATTGAAGCATTAAA*GTGTGTTGATTTGTA**TGGGGGGGGGG**CG**TT*AATT*GAAAAA*GT------------------------
AGAGATTGAAGCATTAAA*GTGTGTTGATTTGTA**TGGGGGGGGGG**CG**TT*AATT*GAAAAA*GT------------------------
AGAGATTGAAGCATTAAA*GTGTGTTGATTTGTA**TGGGGGGGGG***CG**TT*AATT*GAAAAA*GT*CA*TTAGAGCAACT---------
AGAGATTGAAGCATTAAA*GTGTGTTGATTTGTA**TGGGGGGGGG***CG**TT*AATT*GAAAAA*GT*CA*TTAGAGCAACTGCA------
AGAGATTGAAGCATTAAA*GTGTGTTGATTTGTA**TGGGGGGGGGG**CG**TT*AATT*GAAAAA*GT*CA*TTAGAGCAACTGCA------
AGAGATTGAAGCATTAAA*GTGTGTTGATTTGTA**TGGGGGGGGGG**CG**TT*AATT*GAAAAA*GT*CA*TTAGAGCAACTGCAA-----
AGAGATTGAAGCATTAAA*GTGTGTTGATTTGTA**TGGGGGGGGGG**CG**TT*AATT*GAAAAA*GT*CA*TTAGAGCAACTGCAA-----
AGAGATTGAAGCATTAAA*GTGTGTTGATTTGTA**TGGGGGGGGGG**CG**TT*AATT*GAAAAA*GT*CA*TTAGAGCAACTGCAA-----
AGAGATTGAAGCATTAAA*GTGTGTTGATTTGTA**TGGGGGGGGGG**CG**TT*AATT*GAAAAA*GT*CA*TTAGAGCAACTGCAA-----
AGAGATTGAAGCATTAAA*GTGTGTTGATTTGTA**TGGGGGGGGGG**CG**TT*AATT*GAAAAA*GT*CA*TTAGAGCAACTGCAA-----
AGAGATTGAAGCATTAAA*GTGTGTTGATTTGTA**TGGGGGGGGG***CG**TT*AATT*GAAAAA*GT*CA*TTAGAGCAACTGCAAT*G*C
AGAGATTGAAGCATTAAA*GTGTGTTGATTTGTA**TGGGGGGGGG***CGG*TT*AATT*GAAAAA*GT*CA*TTAGAGCAACTGCAAT*G*C
AGAGATTGAAGCATTAAA*GTGTGTTGATTTGTA**TGGGGGGGGGG**CG**TT*AATT*GAAAAA*GT*CA*TTAGAGCAACTGCAAT*G*C
AGAGATTGAAGCATTAAA*GTGTGTTGATTTGTA**TGGGGGGGGGG**CG**TT*AATT*GAAAAAAGT*CA*TTAGAGCAACTGCAAT*G*C
AGAGATTGAAGCATTAAA*GTGTGTTGATTTGTA**TGGGGGGGGGG**CG**TT*AATT*GAAAAA*GT*CA*TTAGAGCAACTGCAAT*G*C
AGAGATTGAAGCATTAAA*GTGTGTTGATTTGTA**TGGGGGGGGG***CG**TT*AATT*GAAAAA*GT*CA*TTAGAGCAACTGCAAT*G*C
AGAGATTGAAGCATTAAA*GTGTGTTGATTTGTA**TGGGGGGGGGG**CG**TT*AATT*GAAAAA*GT*CA*TTAGAGCAACTGCAAT*G*C
AGAGATTGAAGCATTAAA*GTGTGTTGATTTGTA**TGGGGGGGGGG**CG**TT*AATT*GAAAAA*GT*CA*TTAGAGCAACTGCAAT*G*C
AGAGATTGAAGCATTAAA*GTGTGTTGATTTGTA**TGGGGGGGGG***CG**TT*AATT*GAAAAA*GT*CA*TTAGAGCAACTGCAAT*G*C
AGAGATTGAAGCATTAAA*GTGTGTTGATTTGTAG*TGGGGGGGGG****GGCTT*AATT*GAAAAA*GT*CA*TTAGAGCAACTGCAAT*G*C
AGAGATTGAAGCATTAAA*GTGTGTTGATTTGTA**TGGGGGGGGGG**CG**TT*AATT*GAAAAA*GT*CA*TTAGAGCAACTGCAAT*G*C
AGAGATTGAAGCATTAAAAGTGTGTTGATTTGTAG*TGGGGGGGG*****GGCTTTAATT*GAAAAA*GT*CA*TTAGAGCAACTGCAAT*G*C
AGAGATTGAAGCATTAAA*GTGTGTTGATTTGTAG*TGGGGGGGGG***CG**TT*AATT*GAAAAA*GT*CA*TTAGAGCAACTGCAAT*G*C
AGAGATTGAAGCATTAAA*GTGTGTTGATTTGTA**TGGGGGGGGGG**CG**TT*AATT*GAAAAA*GT*CA*TTAGAGCAACTGCAAT*G*C
AGAGATTGAAGCATTAAA*GTGTGTTGATTTGTA**TGGGGGGGGGG**CG**TT*AATT*GAAAAA*GT*CA*TTAGAGCAACTGCAAT*G*C
AGAGATTGAAGCATTAAA*GTGTGTTGATTTGTA**TGGGGGGGGGG**CG**TT*AATT*GAAAAA*GT*CA*TTAGAGCAACTGCAAT*G*C
AGAGATTGAAGCATTAAA*GTGTGTTGATTTGTA**TGGGGGGGGG***CG**TT*AATT*GAAAAA*GT*CA*TTAGAGCAACTGCAAT*G*C
AGAGATTGAAGCATTAAA*GTGTGTTGATTTGTAG*TGGGGGGGGGGG*CG**TT*AATT*GAAAAA*GT*CA*TTAGAGCAACTGCAAT*G*C
AGAGATTGAAGCATTAAA*GTGTGTTGATTTGTA**TGGGGGGGGGG**CG**TT*AATT*GAAAAA*GT*CA*TTAGAGCAACTGCAAT*G*C
AGAGATTGAAGCATTAAA*GTGTGTTGATTTGTA**TGGGGGGGGG***CG**TT*AATT*GAAAAA*GT*CA*TTAGAGCAACTGCAAT*G*C
AGAGATTGAAGCATTAAA*GTGTGTTGATTTGTAG*TGGGGGGGGGGG*CGG*TT*AATT*GAAAAA*GT*CA*TTAGAGCAACTGCAAT*G*C
AGAGATTGAAGCATTAAA*GTGTGTTGATTTGTAG*TGGGGGGGGG****GGCTT*AATT*GAAAA**GT*CA*TTAGAGCAACTGCAAT*G*C
AGAGATTGAAGCATTAAA*GTGTGTTGATTTGTA**TGGGGGGGGG****GGCTT*AATT*GAAAAA*GT*CA*TTAGAGCAACTGCAAT*G*C
AGAGATTGAAGCATTAAA*GTGTGTTGATTTGTAG*TGGGGGGGGG****GGCTT*AATT*GAAAAA*GT*CA*TTAGAGCAACTGCAAT*G*C
AGAGATTGAAGCATTAAA*GTGTGTTGATTTGTA**TGGGGGGGGGGG*CG**TT*AATT*GAAAAA*GT*CA*TTAGAGCAACTGCAAT*G*C
AGAGATTGAAGCATTAAA*GTGTGTTGATTTGTA**TGGGGGGGGG***CG**TT*AATT*GAAAAA*GT*CA*TTAGAGCAACTGCAAT*G*C
AGAGATTGAAGCATTAAA*GTGTGTTGATTTGTA**TGGGGGGGGGG**CGG*TT*AATT*GAAAAA*GT*CA*TTAGAGCAACTGCAAT*G*C
AGAGATTGAAGCATTAAA*GTGTGTTGATTTGTA**TGGGGGGGGGG**CGG*TT*AATT*GAAAAA*GT*CA*TTAGAGCAACTGCAAT*G*C
AGAGATTGAAGCATTAAA*GTGTGTTGATTTGTA**TGGGGGGGG*****GGCTT*AATT*GAAAAA*GT*CA*TTAGAGCAACTGCAAT*G*C
AGAGATTGAAGCATTAAA*GTGTGTTGATTTGTAG*TGGGGGGGGG****GGCTT*AATT*GAAAAA*GT*CA*TTAGAGCAACTGCAAT*G*C
----------------------------------------------------------TT*GAAAAA*GT*CA*TTAGAGCAACTGCAAT**NC
AGAGATTGAAGCATTAAA*GTGTGTTGATTTGTA**TGGGGGGGGG***CG**TT*AATT*GAAAAA*GT*CA*TTAGAGCAACTGCAAT*G*C
AGAGATTGAAGCATTAAA*GTGTGTTGATTTGTAG*TGGGGGGGGGGG*CG**TT*AATT*GAAAAA*GT*CAATTAGAGCAACTGCAAT*G*C
AGAGATTGAAGCATTAAA*GTGTGTTGATTTGTAG*TGGGGGGGGGG**CG**TT*AATTAGAAAAA*GT*CA*TTAGAGCAACTGCAAT*G*C
AGAGATTGAAGCATTAAA*GTGTGTTGATTTGTAG*TGGGGGGGGGGG*CG**TT*AATT*GAAAAA*GT*CA*TTAGAGCAACTGCAAT*G*C
AGAGATTGAAGCATTAAA*GTGTGTTGATTTGTA**TGGGGGGGGGG**CG**TT*AATT*GAAAAAAGT*CA*TTAGAGCAACTGCAAT*G*C
AGAGATTGAAGCATTAAA*GTGTGTTGATTTGTA**TGGGGGGGGGGGGCG**TT*AATT*GAAAAA*GT*CA*TTAGAGCAACTGCAAT*G*C
----ATTGAAGCATTAAA*GTGTGTTGATTTGTA**TGGGGGGGGGGG*CG**TT*AATT*GAAAAA*GT*CA*TTAGAGCAACTGCAAT*G*C
-----TTGAAGCATTAAA*GTGTGTTG-------------------------------------------------------------------
-----------CATTAAA*GTGTGTTGATTT---------------------------------------------------------------
-----------CATTAAA*GTGTGTTGATTTGTA**TGGGGGGGGG***CGG*TT*AATT*GAAAAA*GTACA*TTAGAGCAACTGCAAT*G*C
-----------CATTAAA*GTGTGTTGATTTGTA**TGGGGGGGGGG**CG**TT*AATT*GAAAAA*GT*CA*TTAGAGCAACTGCAAT*G*C
-------------TTAAA*GTGTGTTGATTTGTA------------------------------------------------------------
-------------TTAAA*GTGTGTTGATTTGTA------------------------------------------------------------
-------------TTAAA*GTGTGTTGATTTGTA**TGGGGGGGGGG**CG**TT*AATT*GAAAAA*GT*CA*TTAGAGCAACTGCAAT*G*C
-------------TTAAA*GTGTGTTGATTTGTA**TGGGGGGGGGG**CG**TT*AATT*GAAAAA*GT*CA*TTAGAGCAACTGCAAT*G*C
---------------------GTGTTGATTTGTA**TGGGGGGGGG***CGG*TT*AATT*GAAAAA*GT*CA*TTAGAGCAACTGCAAT*G*C
----------------------TGTTGATTTGTA**TGGGGGGGGGGG*CG**TT*AATT*GAAAAA*GT*CA*TTAGAGCAACTGCAAT*G*C
------------------------T*GATTTGTA**TGGGGGGGGGGG*CG**TT*AATT*GAAAAA*GT*CA*TTAGAGCAACTGCAAT*G*C
------------------------T*GATTTGTA**TGGGGGGGGGG**CG**TT*AATT*GAAAAA*GT*CA*TTAGAGCAACTGCAAT*G*C
---------------------------ATTTGTA**TGGGGGGGGGG**CGG*TT*AATT*GAAAAA*GT*CA*TTAGAGCAACTGCAAT*G*C
----------------------------TTTGTA**TGGGGGGGG****CG**TT*AATT*GAAAAA*GT*CA*TTAGAGCAACTGCAAT*G*C
--------------------------------TA**TGGGGGGGGGG**CGG*TT*AATT*GAAAAA*GT*CA*TTAGAGCAACTGCAAT*G*C
-------------------------------------GGGG********CGG*TT*AATT*GAAAA**GTACA*TTAGAGCAACTGCAAT*G*C
-------------------------------------------------CG**TT*AATT*GAAAAA*GT*CA*TT------------------
-----------------------------------------------------TT*AATT*GAAAAA*GT*CA*TTA-----------------
-----------------------------------------------------T**AATT*GAAAAA*GT*CA*TTAGA---------------
--------------------------------------------------------AATT*GAAAAA*GT*CA*TTAGAGCAACTGCAAT*G*C
--------------------------------------------------------A*TT*GAAAAA*GT*CA*TTAGAGCAACTGCAAT*G*C
--------------------------------------------------------AATT*GAAAAA*GT*CA*TTAGAG--------------
----------------------------------------------------------TT*GAAAAA*GT*CA*TTAGAGCA------------
----------------------------------------------------------TT*GAAAAA*GT*CA*TTAGAGCAACTGCAAT*G*C
----------------------------------------------------------T**GAAAAA*GT*CA*TTAGAGCAA-----------
----------------------------------------------------------TT*GAAAAA*GT*CA*TTAGAGCAACTGCAAT*G*C
--------------------------------------------------------------AAAA**GT*CA*TTAGAGCAACTGC-------
-----------------------------------------------------------------------------GAGCAACTGCAAT*G*C
------------------------------------------------------------------------------AGCAACTGCAAT*G*C
------------------------------------------------------------------------------AGCAACTGCAAT*G*C
------------------------------------------------------------------------------AGCAACTGCAATAG*C
------------------------------------------------------------------------------AGCAACTGCAAT*G*C
--------------------------------------------------------------------------------CAACTGCAAT*G*C
--------------------------------------------------------------------------------CAACTGCAAT*G*C
-----------------------------------------------------------------------------------------T*G*C
