# Supplementary material for: Simple sequence repeats in Helicobacter canadensis and their role in phase variable expression and C-terminal sequence switching
Source: BMC Genomics. 2010 Jan 27;11:67. doi: 10.1186/1471-2164-11-67 (PMC2823697; doi:10.1186/1471-2164-11-67)
Supplement: Additional file 24 — HCAN_0643. Alignment of the sequencing read data associated with the homopolymeric tract within HCAN_0643. [file 1471-2164-11-67-S24.TXT]

>HCAN_0670
G----------------------------------------------------------------------------------------
G----------------------------------------------------------------------------------------
GAA--------------------------------------------------------------------------------------
GAAG-------------------------------------------------------------------------------------
GAAGA------------------------------------------------------------------------------------
GAAGA------------------------------------------------------------------------------------
GAAGA------------------------------------------------------------------------------------
GAAGA*TGATTGT----------------------------------------------------------------------------
GAAGA*TGATTGTGA--------------------------------------------------------------------------
GAAGA*TGATTGTGAG-------------------------------------------------------------------------
GAAGA*TGATTGTGAG-------------------------------------------------------------------------
GAAGA*TGATTGTGAG-------------------------------------------------------------------------
GAAGA*TGATTGTGAGA------------------------------------------------------------------------
GAAGA*TGATTGTGAGATTT---------------------------------------------------------------------
GAAGA*TGATTGTGAGATT*AT-------------------------------------------------------------------
GAAGA*TGATTGTGAGATT*AT-------------------------------------------------------------------
GAAGA*TGATTGTGAGATT*ATT------------------------------------------------------------------
GAAGA*TGATTGTGAGATT*ATTTACA--------------------------------------------------------------
GAAGA*TGATTGTGAGATT*ATTTACA--------------------------------------------------------------
GAAGA*TGATTGTGAGATT*ATTTACA--------------------------------------------------------------
GAAGA*TGATTGTGAGATT*ATTTACA--------------------------------------------------------------
GAAGA*TGATTGTGAGATT*ATTTACATTGA----------------------------------------------------------
GAAGA*TGATTGTGAGATT*ATTTACATTGA----------------------------------------------------------
GAAGA*TGATTGTGAGATT*ATTTACATTGA----------------------------------------------------------
GAAGA*TGATTGTGAGATT*ATTTACATTGA----------------------------------------------------------
GAAGA*TGATTGTGAGATT*ATTTACATTGA*TG-------------------------------------------------------
GAAGA*TGATTGTGAGATT*ATTTACATTGA*TGA*TAGGG------------------------------------------------
GAAGA*TGATTGTGAGATT*ATTTACATTGA*TGA*TAGGG------------------------------------------------
GAAGA*TGATTGTGAGATT*ATTTACATTGA*TGA*TAGGG------------------------------------------------
GAAGA*TGATTGTGAGATT*ATTTACATTGA*TGA*TAGGG***GGGGGGGTA*TTAC-------------------------------
GAAGA*TGATTGTGAGATT*ATTTACATTGA*TGA*TAGGGG**GGGGGGGTA*TTACATT----------------------------
GAAGA*TGATTGTGAGATT*ATTTACATTGA*TGA*TAGGGG**GGGGGGGTA*TTACATT----------------------------
GAAGA*TGATTGTGAGATT*ATTTACATTGA*TGAGTAGGGG**GGGGGGGTA*TTACATT----------------------------
GAAGA*TGATTGTGAGATT*ATTTACATTGA*TGAGTAGGG***GGGGGGGTA*TTACATTAGAAGACTA*TAAAG-------------
GAAGA*TGATTGTGAGATT*ATTTACATTGA*TGA*TAGGGG**GGGGGGGTA*TTACATTAGAAGACTA*TAAAGA------------
GAAGA*TGATTGTGAGATT*ATTTACATTGA*TGA*TAGGG***GGGGGGGTA*TTACAT*AGAAGACTA*TAAAGA------------
GAAGA*TGATTGTGAGATT*ATTTACATTGA*TGA*TAGGG***GGGGGGGTA*TTACATTAGAAGACTA*TAAAGATGATA-------
GAAGA*TGATTGTGAGATT*ATTTACATTGA*TGA*TAGGGG*CGGGGGG*TA*TTACATTAGAAGACTA*TAAAGATGATA-------
GAAGA*TGATTGTGAGATT*ATTTACATTGA*TGAGTAGGGG**GGGGGGGTA*TTACATTAGAAGACTA*TAAAGATGATATTT----
GAAGA*TGATTGTGAGATT*ATTTACATTGA*TGA*TAGGGG**GGGGGGGTA*TTACATTAGAAGACTA*TAAAGATGATATTTT*G-
GAAGA*TGATTGTGAGATT*ATTTACATTGA*TGAGTAGGG***GGGGGGGTA*TTACATTAGAAGACTA*TAAAGATGATATTTT*G-
GAAGA*TGATTGTGAGATT*ATTTACATTGA*TGA*TAGGG***GGGGGGGTA*TTACATTAGAAGACTA*TAAAGATGATATTTT*G-
GAAGA*TGATTGTGAGATT*ATTTACATTGA*TGA*TAGGG***GGGGGGGTA*TTACATTAGAAGACTA*TAAAGATGATATTTT*GC
GAAGA*TGATTGTGAGATT*ATTTACATTGA*TGA*TAGGGG**GGGGGGGTA*TTACATTAGAAGACTA*TAAAGATGATATTTT*GC
GAAGA*TGATTGTGAGATT*ATTTACATTGA*TGA*TAGG****GGGGGGGTA*TTACATTAGAAGACTA*TAAAGATGATATTTT*GC
GAAGA*TGATTGTGAGATT*ATTTACATTGA*TGAGTAGGGG**GGGGGGGTA*TTACATTAGAAGACTA*TAAAGATGATATTTT*GC
GAAGA*TGATTGTGAGATT*ATTTACATTGA*TGA*TAGGGG**GGGGGGGTA*TTACATTAGAAGACTA*TAAAGATGATATTTT*GC
GAAGA*TGATTGTGAGATT*ATTTACATTGA*TGA*TAGGG***GGGGGGGTAGTTACATTAGAAGACTA*TAAAGATGATATTTT*GC
GAAGA*TGATTGTGAGATT*ATTTACATTGA*TGA*TAGGGG**GGGGGGGTA*TTACATTAGAAGACTA*TAAAGATGATATTTT*GC
GAAGA*TGATTGTGAGATT*ATTTACATTGA*TGA*TAGGGG**GGGGGGGTA*TTACATTAGAAGACTA*TAAAGATGATATTTT*GC
GAAGA*TGATTGTGAGATT*ATTTACATTGA*TGA*TAGGGG**GGGGGGGTA*TTACATTAGAAGACTA*TAAAGATGATATTTT*GC
GAAGA*TGATTGTGAGATT*ATTTACATTGA*TGAGTAGGGG**GGGGGGGTA*TTACATTAGAAGACTA*TAAAGATGATATTTT*GC
GAAGA*TGATTGTGAGATT*ATTTACATTGA*TGAGTAGGGG**GGGGGGGTA*TTACATTAGAAGACTA*TAAAGATGATATTTT*GC
GAAGA*TGATTGTGAGATT*ATTTACATTGA*TGAGTAGGG***GGGGGGGTA*TTACATTAGAAGACTA*TAAAGATGATATTTT*GC
GAAGA*TGATTGTGAGATT*ATTTACATTGA*TGA*TAGGG***GGGGGGGTA*TTACATTAGAAGACTA*TAAAGATGATATTTT*GC
GAAGA*TGATTGTGAGATT*ATTTACATTGA*TGA*TAGGGG**GGGGGGGTA*TTACATTAGAAGACTA*TAAAGATGATATTTT*GC
GAAGA*TGATTGTGAGATT*ATTTACATTGA*TGA*TAGGGG**GGGGGGGTA*TTACATTAGAAGACTA*TAAAGATGATATTTT*GC
GAAGA*TGATTGTGAGATT*ATTTACATTGA*TGA*TAGGGG**GGGGGGGTA*TTACATTAGAAGACTA*TAAAGATGATATTTT*GC
GAAGA*TGATTGTGAGATT*ATTTACATTGA*TGA*TAGGGG**GGGGGGGTA*TTACATTAGAAGACTA*TAAAGATGATATTTT*GC
GAAGA*TGATTGTGAGATT*ATTTACATTGA*TGA*TAGGG***GGGGGGGTA*TTACATTAGAAGACTA*TAAAGATGATATTTT*GC
GAAGA*TGATTGTGAGATT*ATTTACATTGA*TGA*TAGGGG**GGGGGGGTA*TTACATTAGAAGACTA*TAAAGATGATATTTT*GC
GAAGA*TGATTGTGAGATT*ATTTACATTGA*TGA*TAGGGG**GGGGGGGTA*TTACATTAGAAGACTA*TAAAGATGATATTTT*GC
GAAGA*TGATTGTGAGATT*ATTTACATTGA*TGA*TAGGGG**GGGGGGGTA*TTACATTAGAAGACTA*TAAAGATGATATTTT*GC
GAAGA*TGATTGTGAGATT*ATTTACATTGA*TGA*TAGGGG**GGGGGGGTA*TTACATTAGAAGACTA*TAAAGATGATATTTT*GC
GAAGA*TGATTGTGAGATT*ATTTACATTGA*TGA*TAGGG***GGGGGGGTA*TTACATTAGAAGACTA*TAAAGATGATATTTT*GC
GAAGA*TGATTGTGAGATT*ATTTACATTGA*TGA*TAGGGG**GGGGGGGTA*TTACATTAGAAGACTA*TAAAGATGATATTTT*GC
GAAGA*TGATTGTGAGATT*ATTTACATTGA*TGA*TAGGGG**GGGGGGGTA*TTACATTAGAAGACTA*TAAAGATGATATTTT*GC
GAAGA*TGATTGTGAGATT*ATTTACATTGA*TGA*TAGGG***GGGGGGGTA*TTACATTAGAAGACTA*TAAAGATGATATTTT*GC
GAAGA*TGATTGTGAGATT*ATTTACATTGA*TGAGTAGGGG**GGGGGGGTA*TTACATTAGAAGACTA*TAAAGATGATATTTT*GC
GAAGA*TGATTGTGAGATT*ATTTACATTGA*TGA*TAGGG***GGGGGGGTA*TTACATTAGAAGACTA*TAAAGATGATATTTT*GC
GAAGA*TGATTGTGAGATT*ATTTACATTGA*TGA*TAGGGG**GGGGGGGTA*TTACATTAGAAGACTA*TAAAGATGATATTTT*GC
GAAGA*TGATTGTGAGATT*ATTTACATTGA*TGA*TAGGGG**GGGGGGGTA*TTACATTAGAAGACTA*TAAAGATGATATTTT*GC
GAAGA*TGATTGTGAGATT*ATTTACATTGA*TGA*TAGGGG**GGGGGGGTA*TTACATTAGAAGACTA*TAAAGATGATATTTT*GC
GAAGA*TGATTGTGAGATT*ATTTACATTGA*TGA*TAGGGGG*GGGGGGGTAGTTACATTAGAAGACTA*TAAAGATGATATTTT*GC
GAAGA*TGATTGTGAGATT*ATTTACATTGA*TGAGTAGGGG**GGGGGGGTA*TTACATTAGAAGACTA*TAAAGATGATATTT**GC
GAAGA*TGATTGTGAGATT*ATTTACATTGA*TGA*TAGGGG**GGGGGGGTA*TTACATTAGAAGACTA*TAAAGATGATATTTT*GC
GAAGA*TGATTGTGAGATT*ATTTACATTGA*TGA*TAGGGG**GGGGGGGTA*TTACATTAGAAGACTA*TAAAGATGATATTTT*GC
GAAGA*TGATTGTGAGATT*ATTTACATTGA*TGA*TAGGGGG*GGGGGGGTA*TTACATTAGAAGACTA*TAAAGATGATATTTT*GC
GAAGA*TGATTGTGAGATT*ATTTACATTGA*TGAGTAGGG***GGGGGGGTA*TTACATTAGAAGACTA*TAAAGATGATATTTT*GC
GAAGA*TGATTGTGAGATT*ATTTACATTGA*TGAGTAGGGG**GGGGGGGTA*TTACATTAGAAGACTA*TAAAGATGATATTTT*GC
GAAGA*TGATTGTGAGATT*ATTTACATTGA*TGA*TAGGGG**GGGGGGGTA*TTACATTAGAAGACTA*TAAAGATGATATTTT*GC
GAAGA*TGATTGTGAGATT*ATTTACATTGA*TGA*TAGGGG**GGGGGGGTA*TTACATTAGAAGACTA*TAAAGATGATATTTT*GC
GAAGA*TGATTGTGAGATT*ATTTACATTGA*TGA*TAGGGG**GGGGGGGTA*TTACATTAGAAGACTA*TAAAGATGATATTTT*GC
GAAGA*TGATTGTGAGATT*ATTTACATTGA*TGAGTAGGG***GGGGGGGTA*TTACATTAGAAGACTA*TAAAGATGATATTTT*GC
GAAGA*TGATTGTGAGATT*ATTTACATTGA*TGA*TAGGGG**GGGGGGGTA*TTACATTAGAAGACTA*TAAAGATGATATTTT*GC
GAAGA*TGATTGTGAGATT*ATTTACATTGA*TGAGTAGGGGG*GGGGGGGTA*TTACATTAGAAGACTA*TAAAGATGATATTTT*GC
GAAGA*TGATTGTGAGATT*ATTTACATTGA*TGAGTAGGGG**GGGGGGGTA*TTACATTAGAAGACTA*TAAAGATGATATTTT*GC
GAAGA*TGATTGTGAGATT*ATTTACATTGA*TGA*TAGGG***GGGGGGGTA*TTACATTAGAAGACTA*TAAAGATGATATTTT*GC
GAAGA*TGATTGTGAGATT*ATTTACATTGA*TGA*TAGGGG**GGGGGGGTA*TTACATTAGAAGACTA*TAAAGATGATATTTT*GC
GAAGA*TGATTGTGAGATT*ATTTACATTGA*TGA*TAGGGGG*GGGGGGGTA*TTACATTAGAAGACTA*TAAAGATGATATTTT*GC
GAAGA*TGATTGTGAGATT*ATTTACATTGA*TGA*TAGGGGG*GGGGGGGTA*TTACATTAGAAGACTA*TAAAGATGATATTTT*GC
GAAGA*TGATTGTGAGATT*ATTTACATTGA*TGA*TAGGGGG*GGGGGGGTAGTTACATTAGAAGACTA*TAAAGATGATATTTT*GC
GAAGA*TGATTGTGAGATT*ATTTACATTGA*TGA*TAGGGG**GGGGGGGTA*TTACATTAGAAGACTA*TAAAGATGATATTTT*GC
GAAGA*TGATTGTGAGATT*ATTTACATTGA*TGA*TAGGGG**GGGGGGGTA*TTACATTAGAAGACTA*TAAAGATGATATTTT*GC
GAAGA*TGATTGTGAGATT*ATTTACATTGA*TGA*TAGGGG**GGGGGGGTA*TTACATTAGAAGACTA*TAAAGATGATATTTT*GC
GAAGA*TGATTGTGAGATT*ATTTACATTGAATGA*TAGGGG**GGGGGGGTA*TTACATTAGAAGACTA*TAAAGATGATATTTT*GC
GAAGA*TGATTGTGAGATT*ATTTACATTGA*TGAGTAGGG***GGGGGGGTA*TTACATTAGAAGACTA*TAAAGATGATATTT**GC
GAAGA*TGATTGTGAGATT*ATT*ACATTGA*TGAGTAGGGG**GGGGGGGTA*TTACATTAGAAGACTA*TAAAGATGATATTTT*GC
GAAGA*TGATTGTGAGATT*ATTTACATTGA*TGA*TAGGG***GGGGGGGTA*TTACATTAGAAGACTA*TAAAGATGATATTTT*GC
GAAGA*TGATTGTGAGATT*ATTTACATTGA*TGAGTAGGG***GGGGGGGTA*TTACATTAGAAGACTA*TAAAGATGATATTTT*GC
GAAGA*TGATTGTGAGATT*ATTTACATTGA*TGAGTAGGG***GGGGGGGTA*TTACATTAGAAGACTAATAAAGATGATATTTT*GC
GAAGA*TGATTGTGAGATT*ATTTACATTGA*TGA*TAGGGG**GGGGGGGTA*TTACATTAGAAGACTA*TAAAGATGATATTTT*GC
GAAGA*TGATTGTGAGATT*ATTTACATTGA*TGA*TAGGGG**GGGGGGGTA*TTACATTAGAAGACTA*TAAAGATGATATTTTTGC
-A*GAATGATTGTGAGATT*ATT------------------------------------------------------------------
-A*GA*TGATTGTGAGATT*ATTT-----------------------------------------------------------------
-A*GA*TGATTGTGAGATT*ATTT-----------------------------------------------------------------
----A*TGATTGTGAGATT*ATTTA----------------------------------------------------------------
----A*TGATTGTGAGATT*ATTTA----------------------------------------------------------------
----A*TGATTGTGAGATT*ATTTACATTGA*TGA*TAGGG***GGGGGGGTA*TTACATTAGAAGACTA*TAAAGATGATATTTT*GC
----A*TGATTGTGAGATT*ATTTACATTGA*TGA*TAGGGG**GGGGGGGTAGTTACATTAGAAGACTA*TAAAGATGATATTTTTGC
----A*TGATTGTGAGATT*ATTTA----------------------------------------------------------------
--------ATTGTGAGATT*ATTTACATTGA*TGA*TAGGG***GGGGGGGTA*TTACATTAGAAGACTA*TAAAGATGATATTTT*GC
--------ATTGTGAGATT*ATTTACATT------------------------------------------------------------
---------TTGTGAGATT*ATTTACATTGA----------------------------------------------------------
---------------------------TTGA*TGA*TAGGGG**GGGGGGGTA*TTACATTAGAAGACTA*TAAAGATGATATTTT*GC
-----------------------------GA*TGA*TAGGGGG*GGGGGGGTAGTTACATTAGAAGACTA*TAAAGATGATATTTT*GC
-----------------------------GA*TGA*TAGGG***GGGGGGGTA*TTACATTAGAAGACTA*TAAAGATGATATTTT*GC
------------------------------A*TGA*TAGGG***GGGGGGGTAGTTACATTAGAAGACTA*TAAAGATGATATTTT*GC
--------------------------------------GG****GGGGGGGTA*TTACATTAG--------------------------
--------------------------------------------GGGGG**TA*TTACATTAGAAGACTA*TAAAGATGATATTT**GC
--------------------------------------------GG*****TA*TTACATTAGAAGACTA*T-----------------
---------------------------------------------------TA*TTACATTAGAAGACTA*TAAAGATGATATTTT*GC
---------------------------------------------------TA*TTACATTAGAAGACTA*TAAAGATGATATTTT*GC
---------------------------------------------------TA*TTACATTAGAAGACTA*TAAAGATGATATTTT*GC
---------------------------------------------------TA*TTACATTAGAAGACTA*TAAAGATGATATTTT*GC
------------------------------------------------------TTACATTAGAAGACTA*TAAAGATGATATTTT*GC
------------------------------------------------------TTACATTAGAAGACTA*TAAAGATGATATTTT*GC
-----------------------------------------------------------T*AGAAGACTA*TAAAGATGATATTTT*GC
-----------------------------------------------------------T*AGAAGACTA*TAAAGATGATATTTT*GC
-------------------------------------------------------------AGAAGACTA*TAAAGATGATATTTT*GC
---------------------------------------------------------------AAGACTA*TAAAGATGATATT-----
-------------------------------------------------------------------CTA*TAAAGATGATATTTT*GC
-------------------------------------------------------------------CTA*TAAAGATGATATTTTTGC
-------------------------------------------------------------------CTA*TAAAGATGATATTTT*GC
--------------------------------------------------------------------TA*TAAAGATGATATTTT*GC
--------------------------------------------------------------------TA*TAAAGATGATATTTT*GC
---------------------------------------------------------------------A*TAAAGATGATATTTT*GC
-----------------------------------------------------------------------TAAAGATGATATTTT*GC
------------------------------------------------------------------------A**GATGATATTTT*GC
------------------------------------------------------------------------AA*GATGATATTTT*GC
----------------------------------------------------------------------------ATGATATTTT*GC
----------------------------------------------------------------------------ATGATATTTT*GC
----------------------------------------------------------------------------ATGATATTTT*GC
-------------------------------------------------------------------------------ATATTT**GC
----------------------------------------------------------------------------------TT***GC
