# Supplementary material for: Simple sequence repeats in Helicobacter canadensis and their role in phase variable expression and C-terminal sequence switching
Source: BMC Genomics. 2010 Jan 27;11:67. doi: 10.1186/1471-2164-11-67 (PMC2823697; doi:10.1186/1471-2164-11-67)
Supplement: Additional file 25 — HCAN_0653. Alignment of the sequencing read data associated with the homopolymeric tract within HCAN_0653. [file 1471-2164-11-67-S25.TXT]

>HCAN_0671
CCTGAGTTT*G--------------------------------------------------------------------------------------
CCTGAGTTT*GCAAG----------------------------------------------------------------------------------
CCTGAGTTT*GCAAG----------------------------------------------------------------------------------
CCTGAGTTT*GCAAGAA--------------------------------------------------------------------------------
CCTGAGTTT*GCAAGAAT-------------------------------------------------------------------------------
CCTGAGTTT*GCAAGAAT*CC*T--------------------------------------------------------------------------
CCTGAGTTT*GCAAGAAT*CC*TA-------------------------------------------------------------------------
CCTGAGTTT*GCAAGAAT*CC*TAAA-----------------------------------------------------------------------
CCTGAGTTT*GCAAGAAT*CC*TAAAAAA*T------------------------------------------------------------------
CCTGAGTTT*GCAAGAAT*CC*TAAAAAA*T------------------------------------------------------------------
CCTGAGTTT*GCAAGAAT*CC*TAAAAAA*T*A----------------------------------------------------------------
CCTGAGTTT*GCAAGAATACC*TAAAAAA*T*A*GG-------------------------------------------------------------
CCTGAGTTT*GCAAGAAT*CC*TAAAAAA*T*A*G*TGG----------------------------------------------------------
CCTGAGTTT*GCAAGAAT*CC*TAAAAA**T*A*G*TG***CGG-----------------------------------------------------
CCTGAGTTT*GCAAGAATACCCTAAAAAA*T*A*GGTGG**CGG-----------------------------------------------------
CCTGAGTTT*GCAAGAAT*CC*TAAAAAA*T*A*G*TGG**CGGGGGGGGGGG***C**TA*TTTT-------------------------------
CCTGAGTTT*GCAAGAAT*CC*TAAAAA**T*A*G*TGG**CGGGGGGGGGGG***C**TA*TTTT-------------------------------
CCTGAGTTT*GCAAGAAT*CC*TAAAAAA*T*A*G*TG***CGGGGGGGGGGGG**C**TA*TTTTACT*GC-------------------------
CCTGAGTTT*GCAAGAAT*CC*TAAAAA**T*A*G*TG***CGGGGGGGGGGGG**C**TA*TTTTACT*GCCATT---------------------
CCTGAGTTT*GCAAGAAT*CC*TAAAAAA*T*A*G*TGG**CGGGGGGGGGGGG**C**TA*TTTTACT*GCCATTTGG*AACC-------------
CCTGAGTTT*GCAAGAAT*CC*TAAAAAA*T*A*G*TG***CGGGGGGGGGGGGG*C**TA*TTTTACT*GCCATTTGG*AACC*TA*GAA------
CCTGAGTTT*GCAAGAAT*CC*TAAAAA**T*A*G*TG***CGGGGGGGGGGGG**C**TA*TTTTACT*GCCATTTGG*AACCCTA*GAAA-----
CCTGAGTTT*GCAAGAAT*CC*TAAAAAA*T*A*G*TG***CGGGGGGGGGGGG**C**TA*TTTTACT*GCCATTTGG*AACCCTA*GAAATA---
CCTGAGTTT*GCAAGAAT*CC*TAAAAAA*T*A*G*TG***CGGGGGGGGGGGGGGC**TA*TTTTACT*GCCATTTGG*AACCCTA*GAAATA---
CCTGAGTTT*GCAAGAAT*CC*TAAAAAA*T*A*G*TG***CGGGGGGGGGGGG**C**TA*TTTTACT*GCCATTTGG*AACCCTA*GAAATA---
CCTGAGTTT*GCAAGAAT*CC*TAAAAAA*T*A*G*TG***CGGGGGGGGGGGGG*C**TA*TTTTACT*GCCATTTGG*AACCCTA*GAAATA---
CCTGAGTTT*GCAAGAAT*CC*TAAAAAA*T*A*G*TGG**CGGGGGGGGGGGGG*C**TA*TTTTACT*GCCATTTGG*AACCCTA*GAAATA---
CCTGAGTTT*GCAAGAAT*CC*TAAAAAA*T*A*G*TG***CGGGGGGGGGGGG**CG*TA*TTTTACT*GCCATTTGG*AACCCTA*GAAATA*TT
CCTGAGTTT*GCAAGAAT*CC*TAAAAAA*T*A*G*TG***CGGGGGGGGGGG***CG*TA*TTTTACT*GCCATTTGG*AACCCTA*GAAATA*TT
CCTGAGTTTTGCAAGAAT*CC*TAAAAAA*T***G*TGG**CGGGGGGGGGGGG**C**TA*TTTTACT*GCCATTTGG*AACCCTA*GAAATA*TT
CCTGAGTTT*GCAAGAAT*CC*TAAAAAA*T*A*G*TG***CGGGGGGGGGGGG**C**TA*TTTTACT*GCCATTTGG*AACCCTA*GAAATA*TT
CCTGAGTTT*GCAAGAAT*CC*TAAAAAA*T*A*G*TG***CGGGGGGGGGGGG**C**TA*TTTTACT*GCCATTTGG*AACCCTA*GAAATA*TT
CCTGAGTTT*GCAAGAAT*CC*TAAAAA**T*A*G*TG***CGGGGGGGGGGGG**CG*TA*TTTTACT*GCCATTTGG*AACCCTA*GAAATA*TT
CCTGAGTTT*GCAAGAAT*CC*TAAAAAA*T*A*G*TGG**CGGGGGGGGGGG***CG*TA*TTTTACT*GCCATTTGG*AACCCTA*GAAATA*TT
CCTGAGTTT*GCAAGAAT*CC*TAAAAA**T*A*G*TG***CGGGGGGGGGGG***C**TA*TTTTACT*GCCATTTGG*AACCCTA*GAAATA*TT
CCTGAGTTT*GCAAGAAT*CC*TAAAAAA*T*A*G*TG***CGGGGGGGGGGGG**C**TA*TTTTACT*GCCATTTGG*AACCCTA*GAAATA*TT
CCTGAGTTT*GCAAGAAT*CC*TAAAAAA*T*A*G*TG***CGGGGGGGGGGGG**C**TA*TTTTACT*GCCATTTGG*AACCCTA*GAAATA*TT
CCTGAGTTT*GCAAGAAT*CC*TAAAAAA*T*A*G*TG***CGGGGGGGGGGGGG*C**TA*TTTTACT*GCCATTTGG*AACCCTA*GAAATA*TT
CCTGAGTTT*GCAAGAAT*CC*TAAAAAA*T*A*G*TG***CGGGGGGGGGGGGG*C**TA*TTTTACT*GCCATTTGG*AACCCTA*GAAATA*TT
CCTGAGTTT*GCAAGAAT*CC*TAAAAAA*T*A*G*TG***CGGGGGGGGGGGGG*C**TA*TTTTACT*GCCATTTGG*AACCCTA*GAAATA*TT
CCTGAGTTT*GCAAGAAT*CC*TAAAAAA*T*A*G*TG***CGGGGGGGGGGGGG*CG*TA*TTTTACT*GCCATTTGG*AACCCTA*GAAATA*TT
CCTGAGTTT*GCAAGAAT*CC*TAAAAAA*T*A*G*TG***CGGGGGGGGGGGG**C**TA*TTTTACT*GCCATTTGG*AACCCTA*GAAATA*TT
CCTGAGTTT*GCAAGAAT*CC*TAAAAAA*T*A*G*TG***CGGGGGGGGGGGG**CG*TA*TTTTACT*GCCATTTGG*AACCCTA*GAAATA*TT
CCTGAGTTT*GCAAGAATACC*TAAAAAA*T*A*G*TGGG*CGGGGGGGGGGGGG*C**TA*TTTTACT*GCCATTTGG*AACCCTA*GAAATA*TT
CCTGAGTTT*GCAAGAAT*CC*TAAAAAA*T*A*G*TGG**CGGGGGGGGGGGGG*C**TA*TTTTACT*GCCATTTGG*AACCCTA*GAAATA*TT
CCTGAGTTT*GCAAGAATACC*TAAAAA**T*A*G*TGG**CGGGGGGGGGGG***C**TA*TTTTACT*GCCATT*GG*AACCCTA*GAA*TA*TT
CCTGAGTTT*GCAAGAAT*CC*TAAAAAA*T*A*G*T***NCGGGGGGGGGGGGG*CG*TAGTTTTACT*GCCATTTGG*AACCCTA*GAAATA*TT
CCTGAGTTT*GCAAGAAT*CC*TAAAAAA*T*A*G*TG***CGGGGGGGGGGG***C**TA*TTTTACT*GCCATTTGG*AACCCTA*GAAATA*TT
CCTGAGTTT*GCAAGAAT*CC*TAAAAA**T*A*G*TG***CGGGGGGGGGGG***C**TA*TTTTACT*GCCATTTGG*AACCCTA*GAAATA*TT
CCTGAGTTT*GCAAGAAT*CC*TAAAAAA*T*A*G*TG***CGGGGGGGGGGG***CG*TA*TTTTACT*GCCATTTGG*AACCCTA*GAAATA*TT
CCTGAGTTT*GCAAGAAT*CC*TAAAAAA*T*A*G*TG***CGGGGGGGGGGGG**C**TA*TTTTACT*GCCATTTGG*AACCCTA*GAAATA*TT
CCTGAGTTT*GCAAGAAT*CC*TAAAAAA*T*A*G*TG***CGGGGGGGGGGGG**CG*TA*TTTTACT*GCCATTTGG*AACCCTA*GAAATA*TT
------TTT*GCAAGAAT*CC*TAAAAA**T*AAG*T***NCGGGGGGGGGGGGG*CGGTA*TTTTACTTGCCATTTGG*AACCCTA*GAAATA*TT
CCTGAGTTT*GCAAGAAT*CC*TAAAAAA*T*A*G*TG***CGGGGGGGGGGGG**C**TA*TTTTACT*GCCATTTGG*AACCCTA*GAAATA*TT
CCTGAGTTT*GCAAGAAT*CC*TAAAAAA*T*A*G*T***NCGGGGGGGGGGGGG*CG*TA*TTTTACT*GCCATTTGG*AACCCTA*GAAATA*TT
CCTGAGTTT*GCAAGAAT*CC*TAAAAA**T*A*G*TG***CGGGGGGGGGGGGG*CG*TA*TTTTACT*GCCATTTGG*AACCCTA*GAAATA*TT
CCTGAGTTT*GCAAGAAT*CC*TAAAAAAAT*AAG*TG***CGGGGGGGGGGGGG*CG**A*TTTTACT*GCCATTTGG*AACCCTA*GAAATA*TT
CCTGAGTTT*GCAAGAAT*CC*TAAAAAA*T*A*G*TG***CGGGGGGGGGGGG**C**TA*TTTTACT*GCCATTTGG*AACCCTA*GAAATA*TT
CCTGAGTTT*GCAAGAAT*CC*TAAAAAA*T*A*G*TG***CGGGGGGGGGGGG**C**TA*TTTTACT*GCCATTTGG*AACCCTA*GAAATA*TT
CCTGAGTTT*GCAAGAAT*CC*TAAAAAA*T*A*G*TGG**CGGGGGGGGGGGG**C**TA*TTTTACT*GCCATTTGG*AACCCTA*GAAATA*TT
CCTGAGTTT*GCAAGAAT*CC*TAAAAAA*T*A*G*TG***CGGGGGGGGGGGGG*C**TA*TTTTACT*GCCATTTGG*AACCCTA*GAAATA*TT
CCTGAGTTT*GCAAGAAT*CC*TAAAAAA*T*A*G*TG***CGGGGGGGGGGGGG*CG*TA*TTTTACT*GCCATTTGG*AACCCTA*GAAATA*TT
CCTGAGTTT*GCAAGAAT*CC*TAAAAAA*T*A*G*TGG**CGGGGGGGGGGGG**CG*TA*TTTTACT*GCCATTTGG*AACCCTA*GAAATA*TT
CCTGAGTTT*GCAAGAAT*CC*TAAAAA**T*A*G*TG***CGGGGGGGGGGGG**CG*TA*TTTTACT*GCCATTTGG*AACCCTA*GAAATA*TT
CCTGAGTTT*GCAAGAAT*CC*TAAAAAA*T*A*G*TG***CGGGGGGGGGGGGGGC**TA*TTTTACT*GCCATTTGG*AACCCTA*GAAATA*TT
CCTGAGTTT*GCAAGAAT*CC*TAAAAAA*T*A*G*T***NCGGGGGGGGGGGGG*C**TA*TTTTACT*GCCATTTGG*AACCCTA*GAAATA*TT
CCTGAGTTT*GCAAGAAT*CC*TAAAAAA*T*A*G*TG***CGGGGGGGGGGGGG*C**TA*TTTTACT*GCCATTTGG*AACCCTA*GAAATA*TT
CCTGAGTTT*GCAAGAAT*CC*TAAAAAA*T*A*G*TGG**CGGGGGGGGGGGG**C**TA*TTTTACT*GCCATTTGG*AACCCTA*GAAATA*TT
CCTGAGTTT*GCAAGAAT*CC*TAAAAA**T*A*G*T***NCGGGGGGGGGGGG**CG*TA*TTTTACT*GCCATTTGG*AACCCTA*GAAATA*TT
CCTGAGTTT*GCAAGAAT*CC*TAAAAA**T*A*G*TG***CGGGGGGGGGGGG**CG*TA*TTTTACT*GCCATTTGG*AACCCTA*GAAATA*TT
CCTGAGTTT*GCAAGAAT*CC*TAAAAAA*T*A*G*TG***CGGGGGGGGGGGG**C**TA*TTTTACT*GCCATTTGG*AACCCTA*GAAATA*TT
CCTGAGTTT*GCAAGAAT*CC*TAAAAAA*T*A*G*TGG**CGGGGGGGGGGGGGGC**TA*TTTTACT*GCCATTTGG*AACCCTA*GAAATA*TT
CCTGAGTTT*GCAAGAAT*CC*TAAAAAA*T*A*G*TG***CGGGGGGGGGGGGG*CG*TA*TTTTACT*GCCATTTGG*AACCCTA*GAAATA*TT
CCTGAGTTT*GCAAGAAT*CC*TAAAAAA*T*A*G*TG***CGGGGGGGGGGGGG*C**TA*TTTTACT*GCCATTTGG*AACCCTA*GAAATA*TT
CCTGAGTTT*GCAAGAAT*CC*TAAAAAA*T*A*G*TG***CGGGGGGGGGGGGG*CG*TA*TTTTACT*GCCATTTGG*AACCCTA*GAAATA*TT
CCTGAGTTT*GCAAGAAT*CC*TAAAAAA*T*A*G*TGG**CGGGGGGGGGGGG**C**TA*TTTTACT*GCCATTTGG*AACC*TA*GAA*TA*TT
CCTGAGTTT*GCAAGAAT*CC*TAAAAAA*T*A*G*TGG**CGGGGGGGGGGGGG*C**TA*TTTTACT*GCCATTTGG*AACCCTA*GAAATA*TT
CCTGAGTTT*GCAAGAAT*CC*TAAAAAA*T*A*G*TG***CGGGGGGGGGGGG**C**TA*TTTTACT*GCCATTTGG*AACCCTA*GAAATA*TT
CCTGAGTTT*GCAAGAAT*CC*TAAAAA**T*A*G*T***NCGGGGGGGGGGGGG*CG*TA*TTTTACT*GCCATTTGG*AACCCTA*GAAATA*TT
-------------------CC*TAAAAAA*TTAAG*T***NCGGGGGGGGGGGGGGCGG*A*TTTTACTTGCCATTTGG*AACCCTA*GAAATAATT
CCTGAGTTT*GCAAGAAT*CC*TAAAAA**T*A*G*TG***CGGGGGGGGGGGG**C**TA*TTTTACT*GCCATTTGG*AACCCTA*GAAATA*TT
CCTGAGTTT*GCAAGAAT*CC*TAAAAAA*T*A*G*TG***CGGGGGGGGGGGGG*C**TA*TTTTACT*GCCATTTGG*AACCCTA*GAAATA*TT
CCTGAGTTT*GCAAGAAT*CC*TAAAAA**T*A*G*TG***CGGGGGGGGGGGG**C**TA*TTTTACT*GCCATTTGG*AACCCTA*GAAATA*TT
CCTGAGTTT*GCAAGAAT*CC*TAAAAAA*T*A*G*TG***CGGGGGGGGGGGG**C**TA*TTTTACT*GCCATTTGG*AACCCTA*GAAATA*TT
CCTGAGTTT*GCAAGAAT*CC*TAAAAAA*T*A*G*TG***CGGGGGGGGGGGG**C**TA*TTTTACT*GCCATTTGG*AACCCTA*GAAATA*TT
CCTGAGTTT*GCAAGAAT*CC*TAAAAA**T*A*G*TGG**CGGGGGGGGGGGG**C**TA*TTTTACT*GCCATTTGG*AACCCTA*GAA*TA*TT
CCTGAGTTT*GCAAGAAT*CC*TAAAAAA*T*A*G*TG***CGGGGGGGGGGGG**C**TA*TTTTACT*GCCATTTGG*AACCCTA*GAAATA*TT
CCTGAGTTT*GCAAGAAT*CC*TAAAAA**T*A*G*TG***CGGGGGGGGGGGG**C**TA*TTTTACT*GCCATTTGG*AACCCTA*GAAATA*TT
CCTGAGTTT*GCAAGAAT*CC*TAAAAA**T*A*G*T***NCGGGGGGGGGGGG**CG*TA*TTTTACT*GCCATTTGGTAACCCTA*GAAATA*TT
CCTGAGTTT*GCAAGAAT*CC*TAAAAAA*T*A*G*T***NCGGGGGGGGGGGG**CG*TA*TTTTACT*GCCATTTGG*AACCCTA*GAAATA*TT
CCTGAGTTT*GCAAGAAT*CC*TAAAAAA*T*A*G*TG***CGGGGGGGGGGGGG*CG*TA*TTTTACT*GCCATTTGG*AACCCTA*GAAATA*TT
------------AAGAAT*CC*TAAAAAA*T*A*G*TG-----------------------------------------------------------
------------AAGAAT*CC*TAAAAAA*T*A*G*TG-----------------------------------------------------------
------------AAGAAT*CC*TAAAAA**T*A*G*TG***CGGGGGGGGGGGGG*C**TA*TTTTACT*GCCATTTGG*AACCCTA*GAAATA*TT
------------AAGAAT*CC*TAAAAAA*T*A*G*TG-----------------------------------------------------------
-----------------------AAAAAA*T*A*G*TG***CGGGGGGGG-----------------------------------------------
-----------------------AAAA***T*A*G*TG***CGGGGGGGGGGGGGGCG*TA*TTTTACT*GCCATTTGG*AACCCTA*GAAATA*TT
---------------------------------------------GGGGGGGGGGGC**TA*TTTTACT*GCCATTTGG*AACCCTA*GAAATA*TT
--------------------------------------------GGGGGGGGGGGGCG*TA*TTTTACT*GCCATTTGG*AACCCTA*GAAATA*TT
----------------------------------------------------GGGGC**TA*TTTTACT*GCCATTTGG*AACCCTA*GAAATA*TT
-----------------------------------------------------GGGCG*TA*TTTTACT*GCCATTTGG*AACCCTA*GAAATA*TT
--------------------------------------------------------C**TA*TTTTACT*GCCATTTGG*A----------------
-----------------------------------------------------------TA*TTTTACT*GCCATTTGG*AACCCTA*GAAATA*TT
------------------------------------------------------------A*TTTTACT*GCCATTTGG*AA---------------
------------------------------------------------------------A*TTTTACT*GCCATTTGG*AACC*TA*GAAATA*TT
--------------------------------------------------------------T***ACT*GCCATTTGG*AACCCTA*G--------
--------------------------------------------------------------TTT*ACT*GCCATTTGG*AACCC------------
--------------------------------------------------------------T***ACT*GCCATTTGG*AACCCTA----------
--------------------------------------------------------------TTT*ACT*GCCATTTGG*AACCC------------
-------------------------------------------------------------------CTTGCCATTTGG*AACCCTA*GAAATA*TT
-------------------------------------------------------------------CTTGCCATTTGG*AACCCTA*GAAATA*TT
-----------------------------------------------------------------------CCATTTGG*AACCCTACGAAATA*TT
-------------------------------------------------------------------------ATTTGG*AACCCTA*GAAATA*TT
--------------------------------------------------------------------------T**GG*AACCCTA*GAAATA*TT
--------------------------------------------------------------------------T**GG*AACCCTA*GAAATA*TT
-----------------------------------------------------------------------------GG*AACCCTA*GAAATA*TT
-----------------------------------------------------------------------------G**AACCCTA*GAAATA*TT
-----------------------------------------------------------------------------G**AACCCTA*GAAATA*TT
-----------------------------------------------------------------------------G**AACCCTA*GAAATA*TT
-----------------------------------------------------------------------------G**AACCCTA*GAAATA*TT
-----------------------------------------------------------------------------G**AACCCTA*GAAATA*TT
----------------------------------------------------------------------------------CCCTA*GAAATA*TT
-------------------------------------------------------------------------------------TA*GAAATA*TT
-----------------------------------------------------------------------------------------A**TA*TT
-----------------------------------------------------------------------------------------A**TA*TT
-----------------------------------------------------------------------------------------A**TA*TT
-----------------------------------------------------------------------------------------A**TA*TT
-----------------------------------------------------------------------------------------AA*TA*TT
-----------------------------------------------------------------------------------------AAATA*TT
---------------------------------------------------------------------------------------------AATT
---------------------------------------------------------------------------------------------AATT
-----------------------------------------------------------------------------------------------TT
