# Supplementary material for: Simple sequence repeats in Helicobacter canadensis and their role in phase variable expression and C-terminal sequence switching
Source: BMC Genomics. 2010 Jan 27;11:67. doi: 10.1186/1471-2164-11-67 (PMC2823697; doi:10.1186/1471-2164-11-67)
Supplement: Additional file 26 — HCAN_0660. Alignment of the sequencing read data associated with the homopolymeric tract within HCAN_0660. [file 1471-2164-11-67-S26.TXT]

>HCAN_0714_compl
TCCTTAAA-----------------------------------------------------------------------------------
TCCTTAAAA----------------------------------------------------------------------------------
TCCTTAAAA*TAATAA---------------------------------------------------------------------------
TCCTTAAAA*TAATAAA--------------------------------------------------------------------------
TCCTTAAAA*TAATAAAA*T-----------------------------------------------------------------------
TCCTTAAAA*TAATAAAA*TGAGATATT*ATTAT*GT*C----------------------------------------------------
TCCTTAAAA*TAATAAAA*TGAGATATT*ATTAT*GT*CC---------------------------------------------------
TCCTTAAAA*TAATAAAA*TGAGATATT*ATTAT*GT*CCCCCCCCCCC***TT*A*TTT-------------------------------
TCCTTAAAA*TAATAAAA*TGAGATATT*ATTATCGT*CCCCCCCCCCC***TT*A*TTT-------------------------------
TCCTTAAAA*TAATAAAA*TGAGATATT*ATTATCGT*CCCCCCCCCCCCC*TT*A*TTTTTT*GCTTA----------------------
TCCTTAAAA*TAATAAAA*TGAGATATT*ATTATCGT*CCCCCCCCCCCC**TT*A*TTTTTT*GCTTAA---------------------
TCCTTAAAA*TAATAAAA*TGAGATATT*ATTAT*GT*CCCCCCCCCCC***TT*A*TTTTT**GCTTAAAA-------------------
TCCTTAAAA*TAATAAAA*TGAGATATT*ATTAT*GT*CCCCCCCCCCCC**TT*A*TTTTT**GCTTAAAA*TGAGTAAA----------
TCCTTAAAA*TAATAAAA*TGAGATATT*ATTAT*GT*CCCCCCCCCCC***TT*A*TTTTT**GCTTAAAA*TGAG*AAATATTTATGAT
TCCTTAAAA*TAATAAAA*TGAGATATT*ATTAT*GT*CCCCCCCCCCC***TT*A*TTTTTT*GCTTAAAA*TGAG*AAATATTTATGAT
TCCTTAAAA*TAATAAAA*TGAGATATT*ATTAT*GT*CCCCCCCCCCCC**TT*A*TTTTTT*GCTTAAAA*TGAG*AAATATTTATGAT
TCCTTAAAA*TAATAAAA*TGAGATATT*ATTAT*GT*CCCCCCCCCCCC**TT*A*TTTTTT*GCTTAAAA*TGAG*AAATATTTATGAT
TCCTTAAAA*TAATAAAA*TGAGATATT*ATTAT*GT*CCCCCCCCCC****TT*A*TTTTT**GCTTAAAA*TGAG*AAATATTTATGAT
TCCTTAAAA*TAATAAAA*TGAGATATT*ATTAT*GT*CCCCCCCCCCCC**TT*A*TTTTTT*GCTTAAAA*TGAG*AAATATTTATGAT
TCCTTAAAA*TAATAAAA*TGAGATATT*ATTAT*GT*CCCCCCCCCCCCC*TT*A*TTTTTT*GCTTAAAA*TGAG*AAATATTTATGAT
TCCTTAAAA*TAATAAAA*TGAGATATT*ATTAT*GT*CCCCCCCCCCCCC*TT*A*TTTTTT*GCTTAAAA*TGAG*AAATATTTATGAT
TCCTTAAAA*TAATAAAA*TGAGATATT*ATTAT*GT*CCCCCCCCCCCC**TT*A*TTTTTT*GCTTAAAA*TGAG*AAATATTTATGAT
TCCTTAAAA*TAATAAAA*TGAGATATT*ATTAT*GT*CCCCCCCCCCCC**TT*A*TTTTTT*GCTTAAAA*TGAG*AAATATTTATGAT
TCCTTAAA**TAATAAAA*TGAGATATT*ATTAT*GT*CCCCCCCCCCC***TT*A*TTTTT**GCTTAAAA*TGAG*AAATATTTATGAT
TCCTTAAA**TAATAAAA*TGAGATATT*ATTAT*GT*CCCCCCCCCCCCC*TT*ACTTTTTT*GCTTAAAA*TGAG*AAATATTTATGAT
TCCTTAAAA*TAATAAAA*TGAGATATT*ATTAT*GT*CCCCCCCCCCC***TT*A*TTTTT**GCTTAAAA*TGAG*AAATATTTATGAT
TCCTTAAAA*TAATAAAA*TGAGATATT*ATTAT*GT*CCCCCCCCCCCC**TT*A*TTTTTT*GCTTAAAA*TGAG*AAATATTTATGAT
TCCTTAAAA*TAATAAAA*TGAGATATT*ATTAT*GT*CCCCCCCCCCCC**TT*A*TTTTTT*GCTTAAAA*TGAG*AAATATTTATGAT
TCCTTAAAA*TAATAAAA*TGAGATATT*ATTAT*GT*CCCCCCCCCCCCC*TT*A*TTTTTT*GCTTAAAA*TGAG*AAATATTTATGAT
TCCTTAAAA*TAATAAAA*TGAGATATT*ATTAT*GT*CCCCCCCCCCCC**TT*ACTTTTTT*GCTTAAAA*TGAG*AAATATTTATGAT
TCCTTAAAA*TAATAAAA*TGAGATATT*ATTAT*GT*CCCCCCCCCCCC**TT*A*TTTTTT*GCTTAAAA*TGAG*AAATATTTATGAT
TCCTTAAAA*TAATAAAA*TGAGATATT*ATTAT*GT*CCCCCCCCCCC***TT*ACTTTTTT*GCTTAAAA*TGAG*AAATATTTATGAT
TCCTTAAAA*TAATAAAA*TGAGATATT*ATTAT*GT*CCCCCCCCCC****TT*A*TTTTTT*GCTTAAAA*TGAG*AAATATTTATGAT
TCCTTAAAA*TAATAAAA*TGAGATATT*ATTATCGT*CCCCCCCCCCCCC*TT*A*TTTTTT*GCTTAAAA*TGAG*AAATATTTATGAT
TCCTTAAAA*TAATAAAA*TGAGATATT*ATTAT*GT*CCCCCCCCCCCCC*TT*A*TTTTT**GCTTAAAA*TGAG*AAATATTTATGAT
TCCTTAAAA*TAATAAAA*TGAGATATT*ATTAT*GT*CCCCCCCCCCCCC*TT*A*TTTTTT*GCTTAAAA*TGAG*AAATATTTATGAT
TCCTTAAAA*TAATAAAA*TGAGATATT*ATTAT*GT*CCCCCCCCCCCC**TT*A*TTTTTT*GCTTAAAA*TGAG*AAATATTTATGAT
TCCTTAAAA*TAATAAAA*TGAGATATT*ATTAT*GT*CCCCCCCCCCCC**TT*A*TTTTTT*GCTTAAAA*TGAG*AAATATTTATGAT
TCCTTAAAA*TAATAAAA*TGAGATATT*ATTATCGT*CCCCCCCCCCCCC*TT*A*TTTTTT*GCTTAAAA*TGAG*AAATATTTATGAT
TCCTTAAAA*TAATAAAA*TGAGATATT*ATTAT*GT*CCCCCCCCCCCCCCTT*A*TTTTTT*GCTTAAAA*TGAG*AAATATTTATGAT
TCCTTAAAA*TAATAAAA*TGAGATATT*ATTAT*GT*CCCCCCCCCCCCC*TT*ACTTTTTT*GCTTAAAA*TGAG*AAATATTTATGAT
TCCTTAAAA*TAATAAAA*TGAGATATT*ATTAT*GT*CCCCCCCCCCCCC*TT*A*TTTTTT*GCTTAAAA*TGAG*AAATATTTATGAT
TCCTTAAA**TAATAAAA*TGAGATATT*ATTAT*GT*CCCCCCCCCCCCC*TT*A*TTTTTT*GCTTAAAA*TGAG*AAATATTTATGAT
TCCTTAAAA*TAATAAAA*TGAGATATT*ATTAT*GT*CCCCCCCCCCC***TT*A*TTTTTT*GCTTAAAA*TGAG*AAATATTTATGAT
TCCTTAAAA*TAATAAAA*TGAGATATT*ATTAT*GT*CCCCCCCCCCC***TT*A*TTTTTT*GCTTAAAA*TGAG*AAATATTTATGAT
TCCTTAAAA*TAATAAAA*TGAGATATT*ATTAT*GTACCCCCCCCCCCC**TT*ACTTTTTT*GCTTAAAA*TGAG*AAATATTTATGAT
TCCTTAAAA*TAATAAAA*TGAGATATT*ATTAT*GTACCCCCCCCCCCCCCTT*A*TTTTTT*GCTTAAAA*TGAG*AAATATTTATGAT
TCCTTAAAA*TAATAAAA*TGAGATATT*ATTAT*GT*CCCCCCCCCCCC**TT*A*TTTTTT*GCTTAAAA*TGAG*AAATATTTATGAT
TCCTTAAAA*TAATAAAA*TGAGATATT*ATTAT*GT*CCCCCCCCCCCCCCTT*A*TTTTTT*GCTTAAAA*TGAG*AAATATTTATGAT
TCCTTAAAA*TAATAAAA*TGAGATATT*ATTAT*GT*CCCCCCCCCCCC**TT*A*TTTTTT*GCTTAAAA*TGAG*AAATATTTATGAT
TCCTTAAAA*TAATAAAA*TGAGATATT*ATTATCGT*CCCCCCCCCCCC**TT*A*TTTTTT*GCTTAAAA*TGAG*AAATATTTATGAT
TCCTTAAAA*TAATAAAA*TGAGATATT*ATTAT*GT*CCCCCCCCCCCCC*TT*A*TTTTTT*GCTTAAAA*TGAG*AAATATTTATGAT
TCCTTAAAA*TAATAAAA*TGAGATATT*ATTAT*GT*CCCCCCCCCCCC**TT*A*TTTTTT*GCTTAAAA*TGAG*AAATATTTATGAT
TCCTTAAAAATAATAAAA*TGAGATATT*ATTAT*GT*CCCCCCCCCCCCC*TT*A*TTTTTT*GCTTAAAA*TGAG*AAATATTTATGAT
TCCTTAAAA*TAATAAAA*TGAGATATT*ATTAT*GT*CCCCCCCCCCCCC*TT*A*TTTTTT*GCTTAAAA*TGAG*AAATATTTATGAT
TCCTTAAAA*TAATAAAA*TGAGATATT*ATTAT*GT*CCCCCCCCCCCCC*TT*A*TTTTTT*GCTTAAAA*TGAG*AAATATTTATGAT
TCCTTAAA**TAATAAAA*TGAGATATT*ATTAT*GT*CCCCCCCCCCCCC*TT*ACTTTTTT*GCTTAAAA*TGAG*AAATATTTATGAT
TCCTTAAAA*TAATAAAA*TGAGATATT*ATTAT*GT*CCCCCCCCCCCC**TT*A*TTTTTT*GCTTAAAA*TGAG*AAATATTTATGAT
TCCTTAAAA*TAATAAAA*TGAGATATT*ATTATCGT*CCCCCCCCCCCCCCTT*A*TTTTTT*GCTTAAAA*TGAG*AAATATTTATGAT
TCCTTAAAA*TAATAAAA*TGAGATATT*ATTAT*GT*CCCCCCCCCCCC**TT*A*TTTTTT*GCTTAAAA*TGAG*AAATATTTATGAT
TCCTTAAAA*TAATAAAA*TGAGATATT*ATTAT*GT*CCCCCCCCCCCCC*TT*A*TTTTTT*GCTTAAAA*TGAG*AAATATTTATGAT
TCCTTAAAA*TAATAAAA*TGAGATATT*ATTAT*GT*CCCCCCCCCCCCC*TT*ACTTTTTT*GCTTAAAA*TGAG*AAATATTTATGAT
TCCTTAAAA*TAATAAAA*TGAGATATT*ATTAT*GT*CCCCCCCCCCC***TT*ACTTTTTT*GCTTAAAA*TGAG*AAATATTTATGAT
TCCTTAAA**TAATAAAA*TGAGATATT*ATTAT*GT*CCCCCCCCCCCC**TT*ACTTTTTT*GCTTAAAA*TGAG*AAATATTTATGAT
TCCTTAAAA*TAATAAAA*TGAGATATT*ATTAT*GT*CCCCCCCCCC****TT*A*TTTTT**GCTTAAAA*TGAG*AAATATTTATGAT
TCCTTAAAA*TAATAAAAATGAGATATT*ATTAT*GT*CCCCCCCCCCCCC*TT*ACTTTTTT*GCTTAAAA*TGAG*AAATATTTATGAT
TCCTTAAAA*TAATAAAA*TGAGATATT*ATTAT*GT*CCCCCCCCCCCCC*TT*ACTTTTTT*GCTTAAAA*TGAG*AAATATTTATGAT
TCCTTAAAA*TAATAAAA*TGAGATATT*ATTAT*GT*CCCCCCCCCCCC**TT*ACTTTTTTCGCTTAAAA*TGAG*AAATATTTATGAT
TCCTTAAAA*TAATAAA**TGAGATATT*ATTAT*GT*CCCCCCCCCCC***TT*A*TTTTTT*GCTTAAAA*TGAG*AAATATTTATGAT
TCCTTAAAA*TAATAAAA*TGAGATATT*ATTAT*GT*CCCCCCCCCCCC**TT*A*TTTTTT*GCTTAAAAATGAG*AAATATTTATGAT
TCCTTAAAA*TAATAAAA*TGAGATATT*ATTAT*GT*CCCCCCCCCCC***TT*ACTTTTTT*GCTTAAAA*TGAG*AAATATTTATGAT
-----AA***TAATAAAA*TGAGATATT*ATTAT*GT*CCCCCCCCCCCC**TT*A*TTTTTT*GCTTAAAA*TGAG*AAATATTTATGAT
-----------A*TAAAA*TGAGATATT*ATTAT*GT*CCCCCCCCCCC***TT*A*TTTTTT*GCTTAAAA*TGAG*AAATATTTATGAT
-----------AATAAAA*TGAGATATT*ATTAT*GT*CCCCCCCCCCC***TT*ACTTTTTT*GCTTAAAA*TGAG*AAATATTTATGAT
-----------A*TAAAA*TGAGATATT*ATTAT*GT*CCCCCCCCCCCC**TT*ACTTTTT**GCTTAAAA*TGAG*AAATATTTATGAT
--------------AA***TGAGATATT*ATTAT*GT------------------------------------------------------
----------------------GATATT*ATTAT*GT*CCCCCCCCCCCC**TT*ACTTTTTT*GCTTAAAA*TGAG*AAATATTTATGAT
-----------------------ATATT*ATTAT*GT*CCCCCCCCCCCC**TT*ACTTTTTT*GCTTAAAA*TGAG*AAATATTTATGAT
--------------------------TTTATTAT*GT*CCCCCCCCCCC***TT*A*TTTTTT*GCTTAAAA*TGAG*AAATATTTATGAT
--------------------------TT*ATTAT*GT*CCCCCCCCCCCCC*TT*A*TTTTTT*GCTTAAAA*TGAG*AAATATTTATGAT
---------------------------------------------CCCCCCCTTTA*TTTTTT*GCTTAAAA*TGAG*AAATATTTATGAT
---------------------------------------------------------TTTT***GCTTAAAA*TGAG*AAATATTTATGAT
---------------------------------------------------------TTT****GCTTAAAA*TGAG*AAATATTTATGAT
-----------------------------------------------------------------CTTAAAA*TGAG*AAATATTTATGAT
--------------------------------------------------------------------AA***TGAG*AAATATTTATGAT
--------------------------------------------------------------------------GAG*AAATATTTATGAT
---------------------------------------------------------------------------AG*AAATATTTATGAT
------------------------------------------------------------------------------AAATATTTATGAT
------------------------------------------------------------------------------A**TATTTATGAT
-----------------------------------------------------------------------------------T**ATGAT
-----------------------------------------------------------------------------------------AT
------------------------------------------------------------------------------------------T
------------------------------------------------------------------------------------------T
------------------------------------------------------------------------------------------T
------------------------------------------------------------------------------------------T
------------------------------------------------------------------------------------------T
