# Supplementary material for: Simple sequence repeats in Helicobacter canadensis and their role in phase variable expression and C-terminal sequence switching
Source: BMC Genomics. 2010 Jan 27;11:67. doi: 10.1186/1471-2164-11-67 (PMC2823697; doi:10.1186/1471-2164-11-67)
Supplement: Additional file 27 — HCAN_0665. Alignment of the sequencing read data associated with the homopolymeric tract within HCAN_0665. [file 1471-2164-11-67-S27.TXT]

>HCAN_0914
A*GG-----------------------------------------------------------------------------------------------
A*GG-----------------------------------------------------------------------------------------------
A*GGA**TGAG----------------------------------------------------------------------------------------
A*GGA**TGAGA---------------------------------------------------------------------------------------
**GGA**TGAGATAA------------------------------------------------------------------------------------
**GGA**TGAGATAA------------------------------------------------------------------------------------
**GGA**TGAGATAA------------------------------------------------------------------------------------
**GGA**TGAGATAA------------------------------------------------------------------------------------
A*GGA**TGAGATAA------------------------------------------------------------------------------------
A*GGA**TGAGATAAT*G---------------------------------------------------------------------------------
**GGA**TGAGATAAT*GAGTT*AT--------------------------------------------------------------------------
A*GGA**TGAGATAAT*GAGTT*ATT-------------------------------------------------------------------------
A*GGA**TGAGATAAT*GAGTT*ATTTTAAA--------------------------------------------------------------------
A*GGA**TGAGATAAT*GAGTT*ATTTTAAAT-------------------------------------------------------------------
A*GGA**TGAGATAAT*GAGTT*ATTTTAAAT*ATTA--------------------------------------------------------------
**GGA**TGAGATAAT*GAGTT*ATTTTAAAT*ATTA--------------------------------------------------------------
A*GGA**TGAGATAAT*GAGTT*ATTTTAAAT*ATTA*TC-----------------------------------------------------------
A*GGA**TGAGATAAT*GAGTT*ATTTTAAAT*ATTA*TCG*T--------------------------------------------------------
**GGA**TGAGATAAT*GAGTT*ATTTTAAAT*ATTA*TC**TGGG-----------------------------------------------------
**GGA**TGAGATAAT*GAGTT*ATTTTAAAT*ATTA*TCG*TGGG-----------------------------------------------------
A*GGA**TGAGATAAT*GAGTT*ATTTTAAAT*ATTA*TCG*TGGGG----------------------------------------------------
A*GGA**TGAGATAAT*GAGTT*ATTTTAAAT*ATTA*TC**TGGG-----------------------------------------------------
A*GGA**TGAGATAAT*GAGTT*ATTT*AAAT*ATTA*TCG*TGGGGGGGG****GG------------------------------------------
A*GGA**TGAGATAAT*GAGTT*ATTTTAAAT*ATTA*TC**TGGGG********GG------------------------------------------
A*GGA**TGAGATAAT*GAGTT*ATTTTAAAT*ATTA*TC**TGGGGGGGGG***GGC*TAAATAATAGTTTTATT*A---------------------
A*GGA**TGAGATAAT*GAGTT*ATTTTAAAT*ATTA*TC**TGGGGGGGGG***GGC*TAAATAATAGTTTTATT*A---------------------
A*GGA**TGAGATAAT*GAGTT*ATTTTAAAT*ATTA*TC**TGGGGGGGG****GGC*TAAATAATAGTTTTATT*AGTT------------------
A*GGA**TGAGATAAT*GAGTT*ATTTTAAAT*ATTA*TC**TGGGGGGGG****GGC*TAAATAATAGTTTTATT*AGTT------------------
A*GGA**TGAGATAAT*GAGTT*ATTTTAAAT*ATTA*TC**TGGGGGGGG****GGC*TAAATAATAGTTTTATT*AGTTTT*CCT*ATTCT------
A*GGA**TGAGATAAT*GAGTT*ATTTTAAAT*ATTA*TC**TGGGGGGGG****GGC*TAAATAATAGTTTTATT*AGTTTT*CCT*ATTCTT**C*A
A*GGA**TGAGATAAT*GAGTT*ATTTTAAAT*ATTA*TC**TGGGGGGGG****GGC*TAAATAATAGTTTTATT*AGTTTT*CCT*ATTCTT**C*A
A*GGA**TGAGATAAT*GAGTT*ATTTTAAAT*ATTA*TC**TGGGGGGGGGG**GGCGTAAATAATAGTTTTATT*AGTTTT*CCT*ATTCTT**C*A
A*GGA**TGAGATAAT*GAGTT*ATTTTAAAT*ATTA*TC**TGGGGGGGGG***GGC*TAAATAATAGTTTTATT*AGTTTT*CCT*ATTCTT**C*A
A*GGA**TGAGATAAT*GAGTT*ATTTTAAAT*ATTA*TC**TGGGGGGGGG***GGC*TAAATAATAGTTTTATT*AGTTTT*CCT*ATTCTT**C*A
A*GGA**TGAGATAAT*GAGTT*ATTTTAAAT*ATTA*TC**TGGGGGGGG****GGC*TAAATAATAGTTTTATT*AGTTTT*CCT*ATTCTT**C*A
A*GGA**TGAGATAAT*GAGTT*ATTTTAAAT*ATTA*TC**TGGGGGGGG****GGC*TAAATAATAGTTTTATT*AGTTTT*CCT*ATTCTT**C*A
A*GGA**TGAGATAAT*GAGTT*ATTTTAAAT*ATTA*TC**TGGGGGGGGGG**GGC*TAAATAATAGTTTTATT*AGTTTT*CCT*ATTCTT**C*A
**GGA**TGAGATAAT*GAGTT*ATTTTAAAT*ATTA*TCG*TGGGGGGGGGG**GGC*TAAATAATAGTTTTATT*AGTTTT*CCT*ATTCTT**C*A
A*GGA**TGAGATAAT*GAGTT*ATTTTAAAT*ATTA*TC**TGGGGGGGGG***GGC*TAAATAATAGTTTTATT*AGTTTT*CCT*ATTCTT**C*A
A*GGA**TGAGATAAT*GAGTT*ATTTTAAAT*ATTA*TC**TGGGGGGGG****GGC*TAAATAATAGTTT*ATT*AGTTTT*CCT*ATTCTT**C*A
A*GGA**TGAGATAAT*GAGTT*ATTTTAAAT*ATTA*TCG*TGGGGGGGGG***GGC*TAAATAATAGTTTTATT*AGTTTT*CCT*ATTCTT**C*A
A*GGA**TGAGATAAT*GAGTT*ATTTTAAAT*ATTA*TCG*TGGGGGGGGG***GGC*TAAATAATAGTTTTATT*AGTTTT*CCT*ATTCTT**C*A
**GGA**TGAGATAAT*GAGTT*ATTT*AAAT*ATTA*TCG*TGGGGGGGG****GGC*TAAATAATAGTTT*ATT*AGTTTT*CCT*ATTCTT**C*A
A*GGA**TGAGATAAT*GAGTT*ATTTTAAAT*ATTA*TC**TGGGGGGGG****GGC*TAAATAATAGTTTTATT*AGTTTT*CCT*ATTCTT**C*A
A*GGA**TGAGATAAT*GAGTT*ATTTTAAAT*ATTA*TCG*TGGGGGGGGG***GGC*TAAATAATAGTTTTATT*AGTTTT*CCT*ATTCTT**C*A
**GGA**TGAGATAAT*GAGTT*ATTTTAAAT*ATTA*TCG*TGGGGGGGGGG**GGC*TAAATAATAGTTTTATT*AGTTTT*CCT*ATTCTT**C*A
A*GGA**TGAGATAAT*GAGTT*ATTTTAAAT*ATTA*TC**TGGGGGGGGGG**GGCGTAAATAATAGTTTTATT*AGTTTT*CCT*ATTCTT**C*A
A*GGA**TGAGATAAT*GAGTT*ATTTTAAAT*ATTA*TC**TGGGGGGGG****GGC*TAAATAATAGTTTTATT*AGTTTT*CCT*ATTCTT**C*A
A*GGA**TGAGATAAT*GAGTT*ATTTTAAAT*ATTA*TC**TGGGGGGGGG***GGC*TAAATAATAGTTTTATT*AGTTTT*CCT*ATTCTT**C*A
A*GGA**TGAGATAAT*GAGTT*ATTTTAAAT*ATTA*TC**TGGGGGGGGG***GGC*TAAATAATAGTTTTATT*AGTTTT*CCT*ATTCTT**C*A
A*GGA**TGAGATAAT*GAGTT*ATTTTAAAT*ATTA*TC**TGGGGGGGGG***GGC*TAAATAATAGTTTTATT*AGTTTT*CCT*ATTCTT**C*A
A*GGA**TGAGATAAT*GAGTT*ATTTTAAAT*ATTA*TC**TGGGGGGG*****GGC*TAAATAATAGTTTTATT*AGTTTT*CCT*ATTCTT**C*A
A*GGA**TGAGATAAT*GAGTT*ATTTTAAAT*ATTA*TCG*TGGGGGGGGGG**GGC*TAAATAATAGTTT*ATT*AGTTT**CCT*ATTCTT**C*A
A*GGA**TGAGATAAT*GAGTT*ATTTTAAAT*ATTA*TC**TGGGGGGGGGG**GGC*TAAATAATAGTTTTATT*AGTTTT*CCT*ATTCTT**C*A
A*GGA**TGAGATAAT*GAGTT*ATTTTAAAT*ATTA*TC**TGGGGGGGGG***GGC*TAAATAATAGTTTTATT*AGTTTT*CCT*ATTCTT**C*A
A*GGA**TGAGATAAT*GAGTT*ATTTTAAAT*ATTA*TCG*TGGGGGGGGG***GGC*TAAATAATAGTTTTATT*AGTTT**C*T*ATTCTT**C*A
A*GGA**TGAGATAAT*GAGTT*ATTTTAAAT*ATTA*TCG*TGGGGGGGGGG**GGC*TAAATAATAGTTTTATT*AGTTTT*CCT*ATTCTT**C*A
A*GGA**TGAGATAAT*GAGTT*ATTTTAAAT*ATTA*TCG*TGGGGGGGGGGG*GGC*TAAATAATAGTTTTATT*AGTTTT*CCT*ATTCTT**C*A
A*GGA**TGAGATAAT*GAGTTTATTTTAAAT*ATTA*TCG*TGGGGGGGGGG**GGC*TAAATAATAGTTTTATT*AGTTTT*CCT*ATTCTT**C*A
AAGGA**TGAGATAAT*GAGTT*ATTTTAAAT*ATTA*TC**TGGGGGGGGG***GGC*TAAATAATAGTTTTATT*AGTTTT*CCT*ATTCTT**C*A
A*GGA**TGAGATAAT*GAGTT*ATTTTAAAT*ATTA*TC**TGGGGGGGGG***GGC*TAAATAATAGTTTTATT*AGTTTT*CCT*ATTCTT**C*A
A*GGA**TGAGATAAT*GAGTT*ATTTTAAAT*ATTA*TC**TGGGGGGGGG***GGC*TAAATAATAGTTTTATT*AGTTTT*CCT*ATTCTT**C*A
A*GGA**TGAGATAAT*GAGTT*ATTTTAAAT*ATTA*TCG*TGGGGGGGGGG**GGC*TAAATAATAGTTTTATT*AGTTTT*CCT*ATTCTT**C*A
A*GGA**TGAGATAAT*GAGTT*ATTTTAAAT*ATTA*TCG*TGGGGGGGGGG**GGC*TAAATAATAGTTTTATT*AGTTTT*CCT*ATTCTT**C*A
A*GGA**TGAGATAAT*GAGTT*ATTTTAAAT*ATTA*TC**TGGGGGGGGGG**GGC*TAAATAATAGTTTTATT*AGTTTT*CCT*ATTCTT**C*A
A*GGA**TGAGATAAT*GAGTT*ATTTTAAAT*ATTA*TCG*TGGGGGGGGGG**GGC*TAAATAATAGTTTTATT*AGTTTT*CCT*ATTCTT**C*A
A*GGA**TGAGATAAT*GAGTT*ATTTTAAAT*ATTA*TC**TGGGGGGGGGG**GGC*TAAATAATAGTTTTATT*AGTTTT*CCT*ATTCTT**C*A
A*GGA**TGAGATAAT*GAGTT*ATTTTAAAT*ATTA*TCG*TGGGGGGGGGG**GGC*TAAATAATAGTTTTATT*AGTTTT*CCT*ATTCTT**C*A
A*GGA**TGAGATAAT*GAGTT*ATTTTAAAT*ATTA*TC**TGGGGGGGGGG**GGCGTAAATAATAGTTTTATT*AGTTTT*CCT*ATTCTT**C*A
A*GGA**TGAGATAAT*GAGTT*ATTTTAAAT*ATTA*TC**TGGGGGGGGG***GGC*TAAATAATAGTTTTATT*AGTTTT*CCT*ATTCTT**C*A
AAGGA**TGAGATAAT*GAGTT*ATTTTAAAT*ATTA*TC**TGGGGGGGGGG**GGC*TAAATAATAGTTTTATT*AGTTTT*CCT*ATTCTT**C*A
A*GGA**TGAGATAAT*GAGTT*ATTTTAAAT*ATTA*TC**TGGGGGGGG****GGC*TAAATAATAGTTTTATT*AGTTTT*CCT*ATTCTT**C*A
A*GGA**TGAGATAAT*GAGTT*ATTTTAAAT*ATTA*TC**TGGGGGGGG****GGC*TAAATAATAGTTTTATT*AGTTTT*CCT*ATTCTT**C*A
--------GAGATAATTGAGTT*ATTTTAAATTATTA*TC**TGGGGGGGGG**NGG**TAA*TAATAGTTTTATTTAGTTTT*CCTTATTCTTT*C*A
A*GG**NTGAGATAAT*GAGTT*ATTTTAAAT*ATTA*TCG*TGGGGGGGGGG**GGC*TAAATAATAGTTTTAT------------------------
A*GGA**TGAGATAAT*GAGTT*ATTTTAAAT*ATTA*TC**TGGGGGGGGG***GGC*TAAATAATAGTTTTATT*AGTTTT*CCT*ATTCTT**C*A
A*GGA**TGAGATAAT*GAGTT*ATTTTAAAT*ATTA*TC**TGGGGGGGGG***GGC*TAAATAATAGTTTTATT*AGTTTT*CCT*ATTCTT**C*A
A*GGA**TGAGATAAT*GAGTT*ATTTTAAAT*ATTA*TCG*TGGGGGGGGG***GGC*TAAATAATAGTTTTATT*AGTTTT*CCT*ATTCTT**C*A
**GGA**TGAGATAAT*GAGTT*ATTTTAAAT*ATTA*TC**TGGGGGGGG****GGC*TAAATAATAGTTTTATT*AGTTTT*CCT*ATTCTT**C*A
A*GGA**TGAGATAAT*GAGTT*ATTTTAAAT*ATTA*TCG*TGGGGGGGGG***GGC*TAAATAATAGTTTTATT*AGTTTT*CCT*ATTCTT**C*A
A*GGA**TGAGATAAT*GAGTT*ATTTTAAAT*ATTA*TC**TGGGGGGGGG***GGC*TAAATAATAGTTTTATT*AGTTTT*CCT*ATTCTT**C*A
A*GGA**TGAGATAAT*GAGTT*ATTTTAAAT*ATTA*TC**TGGGGGGGG****GGC*TAAATAATAGTTTTATT*AGTTTT*CCT*ATTCTT**C*A
A*GGA**TGAGATAAT*GAGTT*ATTT*AAAT*ATTA*TCG*TGGGGGGG*****GGC*TAAATAATAGTTTTATT*AGTTTT*CCT*ATTCTT**C*A
**GG**NTGAGATAAT*GAGTT*ATTTTAAAT*A-----------------------------------------------------------------
A*GGA**TGAGATAAT*GAGTT*ATTTTAAAT*ATTA*TC**TGGGGGGGGG***GGC*TAAATAATAGTTTTATT*AGTTTT*CCT*ATTCTT**C*A
AAGGA**TGAGATAAT*GAGTT*ATTTTAAAT*ATTA*TCG*TGGGGGGGGG***GGCGTAAATAATAGTTTTATT*AGTTTT*CCTTATTCTT**C*A
A*GGA**TGAGATAAT*GAGTT*ATTTTAAAT*ATTA*TC**TGGGGGGGGG***GGC*TAAATAATAGTTTTATT*AGTTTT*CCT*ATTCTT**C*A
A*GGA**TGAGATAAT*GAGTT*ATTTTAAAT*ATTA*TC**TGGGGGGGGG***GGC*TAAATAATAGTTTTATT*AGTTTT*CCT*ATTCTT**C*A
A*GGA**TGAGATAAT*GAGTT*ATTTTAAAT*ATTA*TC**TGGGGGGGGG***GGC*TAAATAATAGTTTTATT*AGTTTT*CCT*ATTCTT**C*A
A*GGA**TGAGATAAT*GAGTT*ATTTTAAAT*ATTA*TC**TGGGGGGGGG***GGC*TAAATAATAGTTTTATT*AGTTTT*CCT*ATTCTT**C*A
A*GGA**TGAGATAAT*GAGTT*ATTTTAAAT*ATTA*TC**TGGGGGGGG****GGC*TAAATAATAGTTTTATT*AGTTTT*CCT*ATTCTT**C*A
**GGA**TGAGATAAT*GAGTT*ATTTTAAAT*ATTA*TCG*TGGGGGGGGG***GGC*TAAATAATAGTTTTATT*AGTTTT*CCT*ATTCTT*AC*A
A*GGA**TGAGATAAT*GAGTT*ATTTTAAAT*ATTA*TCG*TGGGGGGGGG***GGCGTAAATAATAGTTTTATT*AGTTTT*CCT*ATTCTT**C*A
A*GGA**TGAGATAAT*GAGTT*ATTTTAAAT*ATTA*TC**TGGGGGGGGG***GGC*TAAATAATAGTTTTATT*AGTTTT*CCT*ATTCTT**C*A
A*GGA**TGAGATAAT*GAGTT*ATTTTAAAT*ATTA*TCG*TGGGGGGGG****GGC*TAA*TAATAGTTTTATT*AGTTT**CCT*ATTCTT**C*A
A*GGA**TGAGATAAT*GAGTTTATTTTAAAT*ATTA*TCGGTGGGGGGGGG***GGC*TAAATAATAGTTTTATT*AGTTTT*CCT*ATTCTT**C*A
A*GGAA*TGAGATAAT*GAGT**ATTTTAA*T*ATTA*TC**TGGGGGGGG****GGCGTAAATAATAGTTT*ATT*AGTTTT*CCT*ATTCTT**C*A
A*GGA**TGAGATAAT*GAGTT*ATTTTAAAT*ATTA*TC**TGGGGGGGGG***GGC*TAAATAATAGTTTTATT*AGTTTT*CCT*ATTCTT**C*A
A*GGA**TGAGATAAT*GAGTT*ATTTTAAAT*ATTA*TCG*TGGGGGGGGGG**GGCGTAAATAATAGTTTTATTTAGTTTT*CCTTATTCTT**C*A
A*GGA**TGAGATAAT*GAGTT*ATTTTAAAT*ATTA*TC**TGGGGGGGGG***GGC*TAAATAATAGTTTTATT*AGTTTT*CCT*ATTCTT**C*A
A*GGA**TGAGATAAT*GAGTT*ATTTTAAAT*ATTA*TC**TGGGGGGGGG***GGC*TAAATAATAGTTTTATT*AGTTTT*CCT*ATTCTT**C*A
A*GGA**TGAGATAAT*GAGTT*ATTTTAAAT*ATTA*TCG*TGGGGGGGGG***GGC*TAAATAATAGTTTTATT*AGTTTT*CCT*ATTCTT**C*A
A*GGA**TGAGATAAT*GAGTT*ATTTTAAAT*ATTA*TCG*TGGGGGGGGG***GGC*TAAATAATAGTTTTATT*AGTTTT*CCT*ATTCTT**C*A
A*GGA**TGAGATAAT*GAGTT*ATTTTAAAT*ATTA*TC**TGGGGGGGGG***GGC*TAAATAATAGTTTTATT*AGTTTT*CCT*ATTCTT**C*A
A*GGA**TGAGATAAT*GAGTT*ATTTTAAAT*ATTA*TCG*TGGGGGGGGG***GGCGTAAATAATAGTTTTATT*AGTTTT*CCT*ATTCTT**C*A
A*GGA**TGAGATAAT*GAGTT*ATTTTAAAT*ATTA*TC**TGGGGGGGG****GGC*TAAATAATAGTTTTATT*AGTTTT*CCT*ATTCTT**C*A
--------GAGATAAT*GAGTT*ATTTTAAAT*ATTA*TC**TGGGGGGGG****GGC*TAAATAATAGTTTTATT*AGTTTT*CCT*ATTCTT**C*A
--------GAGATAAT*GAGTT*ATTTTAAAT*ATTA*TC**TGGGGGGGG****GGC*TAAATAATAGTTTTATT*AGTTTT*CCT*ATTCTT**C*A
---------AGATAAT*GAGTT*ATTTT-----------------------------------------------------------------------
-----------ATAAT*GAGTT*ATTTTAAAT*ATTA*TC**TGGGGGGGG****GGC*TAAATAATAGTTTTATT*AGTTTT*CCT*ATTCTT**C*A
------------------AGTT*ATTTTAAAT*ATTA*TC**TGGGGGGGG****GGC*TAAATAATAGTTTTATT*AGTTTT*CCT*ATTCTT**C*A
------------------AGTT*ATTTTAAAT*ATTA*TC**TGGGGGGGG****GGC*TAAATAATAGTTTTATT*AGTTTT*CCT*ATTCTT**C*A
------------------AGTT*ATTTTAAAT*ATTA*TC**TGGGGGGGGG***GGC*TAAATAATAGTTTTATT*AGTTTT*CCT*ATTCTT**C*A
-------------------GTT*ATTTTAAAT*ATTA*TC**TGGGGGGGGG***GGCGTAAATAATAGTTTTATT*AGTTTT*CCT*ATTCTT**C*A
--------------------T**ATTTTAAAT*ATTA*TC**TGGGGGGGGG***GGCGTAAATAATAGTTTTATT*AGTTTT*CCT*ATTCTT**C*A
--------------------T**ATTTTAAAT*ATTA*TC**TGGGGGGGGG***GGC*TAAATAATAGTTTTATT*AGTTTT*CCT*ATTCTT**C*A
------------------------TTTTAAAT*ATTAGTC**TGGGGGGGGG***GGC*TAAATAATAGTTTTATT*AGTTTT*CCT*ATTCTT**C*A
----------------------------AA*T*ATTA*TC**TGGGGGGGGGG**GGC*TAAATAATAGTTTTATT*AGTTTT*CCT*ATTCTT**C*A
---------------------------------ATTA*TC**TGGGGGGGGGGG*GGCGTAAATAATAGTTTTATT*AGTTTT*CCT*ATTCTT**C*A
------------------------------------------TGGGGGGGGG***GGC*TAAATAATAGTTTTATT*AGTTTT*CCT*ATTCTT**C*A
-------------------------------------------------GGGGG*GGC*TAAATAATAGTTTTATT*AGTTTT*CCT*ATTCTT**C*A
---------------------------------------------------GGG*GGC*TAAATAATAGTTTTATT*AGTTTT*CCT*ATTCTT**C*A
---------------------------------------------------GGG*GGC*TAAATAATAGTTTTATT*AGTTTT*CCT*ATTCTT**C*A
----------------------------------------------------GG*GGC*TAAATAATAGTTTTATT*AGTTTT*CCT*ATTCTT**C*A
-------------------------------------------------GGGGG*GGC*TAAATAATAGTTTTATT*AGTTTT*CCT*ATTCTT**C*A
---------------------------------------------------------C*TAAATAATAGTTTTATT*AGTTTT*CCT*ATTCTT**C*A
---------------------------------------------------------C*TAAATAATAGTTTTATT*AGTTTT*CCT*ATTCTT**C*A
-----------------------------------------------------------TAAATAATAGTTTTATT*AGTTTT*CCT*ATTCTT**C*A
---------------------------------------------------------------TAATAGTTTTATT*AGTTTT*CCT*ATTCTT**C*A
---------------------------------------------------------------TAATAGTTTTATT*AGTTTT*CCT*ATTCTT**C*A
---------------------------------------------------------------TAATAGTTTTATT*AGTTTT*CCT*ATTCTT**C*A
----------------------------------------------------------------AATAGTTTTATT*AGTTTT*CCT*ATTCTT**C*A
----------------------------------------------------------------AATAGTTTTATT*AGTTTTTCCT*ATTCTT**C*A
----------------------------------------------------------------AATAGTTTTATT*AGTTTT*CCT*ATTCTT**C*A
-------------------------------------------------------------------AGTTTTATT*AGTTTT*CCT*AT---------
---------------------------------------------------------------------TTTTATT*AGTTTT*CCT*ATTCTT**C*A
---------------------------------------------------------------------TTTTATT*AGTTTT*CCT*ATTCTT**C*A
-------------------------------------------------------------------------ATT*AGTTTT*CCT*ATTCTT**C*A
--------------------------------------------------------------------------TTTAGTTTT*CCT*ATTCTT**C*A
--------------------------------------------------------------------------T**AGTTTT*CCT*ATTCTT**C*A
-------------------------------------------------------------------------------TT***CCT*ATTCTT**C*A
-------------------------------------------------------------------------------TTTT*CCT*ATTCTT**C*A
-------------------------------------------------------------------------------TTT**CCT*ATTCTT**C*A
-------------------------------------------------------------------------------TTTT*CCT*ATTCTT**C*A
------------------------------------------------------------------------------------C*T*ATTCTT**C*A
------------------------------------------------------------------------------------C*T*ATTCTT**C*A
------------------------------------------------------------------------------------CCT*ATTCTTT*CCA
--------------------------------------------------------------------------------------T*ATTCTT**C*A
--------------------------------------------------------------------------------------TTATTCTT**C*A
--------------------------------------------------------------------------------------------TT**C*A
--------------------------------------------------------------------------------------------T***C*A
--------------------------------------------------------------------------------------------TT**C*A
--------------------------------------------------------------------------------------------TT**C*A
--------------------------------------------------------------------------------------------TT**C*A
--------------------------------------------------------------------------------------------------A
--------------------------------------------------------------------------------------------------A
