# Supplementary material for: Simple sequence repeats in Helicobacter canadensis and their role in phase variable expression and C-terminal sequence switching
Source: BMC Genomics. 2010 Jan 27;11:67. doi: 10.1186/1471-2164-11-67 (PMC2823697; doi:10.1186/1471-2164-11-67)
Supplement: Additional file 28 — HCAN_0914. Alignment of the sequencing read data associated with the homopolymeric tract within HCAN_0914. [file 1471-2164-11-67-S28.TXT]

>HCAN_1332
AA------------------------------------------------------------------------
AA*CAC--------------------------------------------------------------------
AA*CAC--------------------------------------------------------------------
AA*CAC*TGG----------------------------------------------------------------
AA*CAC*TGG----------------------------------------------------------------
AA*CACGTG***CGGG----------------------------------------------------------
AA*CAC*TG***CGGGGGGGGGGGG*C**AC*AATT--------------------------------------
AA*CAC*TG***CGGGGGGGGGGG**C**AC*AATT--------------------------------------
AA*CAC*TGG**CGGGGGGGGGGGGGCG*ACGAATT*ATT----------------------------------
AA*CAC*TGG**CGGGGGGGGGGGG*C**AC*AATT*ATT----------------------------------
AA*CAC*TG***CGGGGGGGGGGG**C**AC*AATT*ATT----------------------------------
AA*CAC*TG***CGGGGGGGGGGGG*C**AC*AATT*ATT*C*AA-----------------------------
AA*CAC*TG***CGGGGGGGGGGGG*C**AC*AATT*ATT*C*AAA**TT------------------------
AA*CAC*TGG**CGGGGGGGGGGGG*C**AC*AATT*ATT*C*AAA**TT------------------------
AA*CAC*TGG**CGGGGGGGGGGGG*C**AC*AATT*ATT*C*AAA**TTA-----------------------
AA*CAC*TG***CGGGGGGGGGGGG*C**AC*AATT*ATT*C*AAA**TTA-----------------------
AA*CAC*TGG**CGGGGGGGGGGGGGC**AC*AATT*ATT*C*AAA**TTA-----------------------
AA*CAC*TG***CGGGGGGGGGGGG*C**AC*AATT*ATT*C*AAA**TTA-----------------------
AA*CAC*TGG**CGGGGGGGGGGGGGC**AC*AATT*ATT*C*AAA**TTA*CC--------------------
AA*CAC*TGG**CGGGGGGGGGGGG*C**AC*AATT*ATT*C*AAA**TTA*CCC-------------------
AA*CAC*TGG**CGGGGGGGGGGGG*C**AC*AATT*ATT*C*AAA**TTA*CCC-------------------
AA*CAC*TG***CGGGGGGGGGGGG*C**AC*AATTTATT*C*AAAA*TTA*CCCCTT----------------
AA*CAC*TGG**CGGGGGGGGGGGG*C**ACGAATT*AT**C*AAA*CTTA*CCCCTT***G------------
AA*CAC*TG***CGGGGGGGGGGGG*C**AC*AATT*ATT*C*AAA**TTA*CCCCTT***GCTT*ACT-----
AA*CAC*TG***CGGGGGGGGGGG**C**AC*AATT*ATT*C*AAA**TTA*CCCCTT***GCTT*ACTTC---
AA*CAC*TGG**CGGGGGGGGGGGG*CG*AC*AATT*ATTTC*AAA**TTA*CCCCTT***GCTT*ACTTCAAC
AA*CAC*TG***CGGGGGGGGGGG**CG*AC*AATT*ATT*C*AAA**TTA*CCCCTT***GCTT*ACTTCAAC
AA*CAC*TG***CGGGGGGGGGGGG*C**AC*AATT*ATT*C*AAA**TTA*CCCCTT***GCTT*ACTTCAAC
AA*CAC*TGG**CGGGGGGGGGGGGGC**AC*AATT*ATT*C*AAA**TTA*CCCCTT***GCTT*ACTTCAAC
AA*CAC*TG***CGGGGGGGGGGGG*C**AC*AATT*ATT*C*AAA**TTA*CCCCTT***GCTT*ACTTCAAC
A**CAC*TG***CGGGGGGGGGGGG*CG*AC*AATT*ATT*C*AAA**TTA*CCCCTT***GCTT*ACTTCAAC
AA*CAC*T***NCGGGGGGGGGGG**CG*AC*AATT*ATT*C*AAA**TTA*CCCCTT***GCTT*ACTTCAAC
AA*CAC*TG***CGGGGGGGGGGG**C**AC*AATT*ATT*C*AAA**TTA*CCCCTT***GCTT*ACTTCAAC
AA*CAC*TGGG*CGGGGGGGGGGGGGC**AC*AATT*ATT*C*AAA**TTA*CCCCTT***GCTT*ACTTCAAC
AA*CAC*TGG**CGGGGGGGGGGG**C**AC*AATT*ATT*C*AAA**TTA*CCCCTT***GCTT*ACTTCAAC
AA*CAC*TG***CGGGGGGGGGGGG*CG*AC*AATT*ATT*C*AAA**TTA*CCCCTT***GCTT*ACTTCAAC
AA*CAC*TG***CGGGGGGGGGGGG*C**AC*AATT*ATT*C*AAA**TTA*CCCCTT***GCTT*ACTTCAAC
AA*CAC*T***NCGGGGGGGGGGG**CG*AC*AATT*ATT*C*AAA**TTA*CCCCTT***GCTT*ACTTCAAC
AA*CAC*TG***CGGGGGGGGGGGG*C**AC*AATT*ATT*C*AAA**TTA*CCCCTT***GCTT*ACTTCAAC
AA*CAC*TG***CGGGGGGGGGGGG*C**AC*AATT*ATT*C*AAA**TTA*CCCCTT***GCTT*ACTTCAAC
AA*CAC*TG***CGGGGGGGGGGG**C**AC*AATT*ATT*C*AAA**TTA*CCCCTT***GCTT*ACTTCAAC
AA*CAC*TG***CGGGGGGGGGGGG*CG*AC*AATT*ATT*C*AAA**TTA*CCCCTT***GCTT*ACTTCAAC
A**CAC*TG***CGGGGGGGGGGG**CG*AC*AATT*ATT*C*AAA**TTA*CCCCTT***GCTT*ACTTCAAC
AA*CAC*TG***CGGGGGGGGGGG**C**AC*AATT*ATT*C*AAA**TTA*CCCCTT***GCTT*ACTTCAAC
AA*CAC*T***NCGGGGGGGGGGGG*C**AC*AATT*ATT*C*AAA**TTA*CCCCTT***GCTT*ACTTCAAC
AA*CAC*TG***CGGGGGGGGGGGGGCG*AC*AATT*ATT*C*AAA**TTA*CCCCTT***GCTT*ACTTCAAC
AA*CAC*TG***CGGGGGGGGGGG**C**AC*AATT*ATT*C*AAA**TTA*CCCCTT***GCTT*ACTTCAAC
AA*CAC*TG***CGGGGGGGGGG***C**AC*AATT*ATT*C*AAA**TTA*CCCCTT***GCTT*ACTTCAAC
AA*CAC*T***NCGGGGGGGGGGGG*C**AC*AATT*ATT*C*AAA**TTA*CCCCTT***GCTT*ACTTCAAC
AA*CAC*TG***CGGGGGGGGGGGG*C**AC*AATT*ATT*C*AAA**TTA*CCCCTT***GCTT*ACTTCAAC
AA*CAC*TG***CGGGGGGGGGGGG*C**AC*AATT*ATT*C*AAA**TTA*CCCCTT***GCTT*ACTTCAAC
AA*CAC*TG***CGGGGGGGGGG***C**AC*AATT*ATT*C*AAA**TTA*CCCCTT***GCTT*ACTTCAAC
AA*CAC*TG***CGGGGGGGGGGGGGC**AC*AATT*ATT*C*AAA**TTA*CCCCTT***GCTT*ACTTCAAC
AA*CAC*T***NCGGGGGGGGGGG**C**AC*AATT*ATT*C*AAA**TTA*CCCCTT***GCTT*ACTTCAAC
AA*CAC*TG***CGGGGGGGGGGG**C**AC*AATT*ATT*C*AAA**TTA*CCCCTT***GCTT*ACTTCAAC
AA*CAC*TG***CGGGGGGGGGGGG*C**AC*AATT*ATT*C*AAA**TTA*CCCCTT***GCTT*ACTTCAAC
AA*CAC*TG***CGGGGGGGGGGGG*C**AC*AATT*AT**C*AAA**TTA*CCCCTT***GCTT*ACTTCAAC
AA*CAC*TGG**CGGGGGGGGGGG**C**AC*AATT*ATT*C*AAA**TTA*CCCCTT***GCTT*ACTTCAAC
AAACAC*TG***CGGGGGGGGGGGGGCG*AC*AATT*ATT*C*AAA**TTA*CCCCTT***GCTT*ACTTCAAC
AA*CAC*TG***CGGGGGGGGGGGG*CG*AC*AATT*ATT*C*AAA**TTA*CCCCTT***GCTT*ACTTCAAC
AA*CAC*TGG**CGGGGGGGGGGGGGC**AC*AATT*ATT*C*AAA**TTA*CCCCTT***GCTT*ACTTCAAC
AA*CAC*TG***CGGGGGGGGGGG**C**AC*AATT*ATT*C*AAA**TTA*CCCCTT***GCTT*ACTTCAAC
AA*CAC*TG***CGGGGGGGGGGG**CG*AC*AATT*ATT*C*AAA**TTA*CCCCTT***GCTT*ACTTCAAC
AA*CAC*TG***CGGGGGGGGGGG**C**AC*AATT*ATT*C*AAA**TTA*CCCCTT***GCTT*ACTTCAAC
AA*CAC*TGG**CGGGGGGGGGGGGGC**AC*AATT*ATT*C*AAA**TTA*CCCCTT***GCTT*ACTTCAAC
AA*CAC*TG***CGGGGGGGGGGGG*C**AC*AATT*ATT*C*AAA**TTA*CCCCTT***GCTT*ACTTCAAC
AA*CAC*TG***CGGGGGGGGGG***C**AC*AATT*ATT*C*AAA**TTA*CCCCTT***GCTT*ACTTCAAC
AA*CAC*TG***CGGGGGGGGGGGG*C**AC*AATT*ATT*C*AAA**TTA*CCCCTT***GCTT*ACTTCAAC
AA*CAC*TGG**CGGGGGGGGGGGGGC**AC*AATT*ATT*C*AAA**TTA*CCCCTT***GCTT*ACTTCAAC
AA*CAC*TG***CGGGGGGGGGGGG*CG*AC*AATT*ATT*C*AAA**TTA*CCCCTT***GCTT*ACTTCAAC
AA*CAC*TGG**CGGGGGGGGGGGG*C**AC*AATT*ATT*C*AAA**TTA*CCCCTT***GCTT*ACTTCAAC
A**CAC*TG***CGGGGGGGGGGG**CG*AC*AATT*ATT*C*AAA**TTA*CCCCTT***GCTT*ACTTCAAC
AA*CAC*TG***CGGGGGGGGGGGG*C**AC*AATT*ATT*C*AAA**TTA*CCCCTT***GCTT*ACTTCAAC
AA*CAC*TG***CGGGGGGGGGGG**C**AC*AATT*ATT*C*AAA**TTA*CCCCTT***GCTT*ACTTCAAC
AA*CAC*TG***CGGGGGGGGGGGGGC**AC*AATT*ATT*C*AAA**TTA*CCCCTT***GCTT*ACTTCAAC
AA*CAC*TGG**CGGGGGGGGGGGG*C**AC*AATT*ATT*C*AAA**TTA*CCCCTT***GCTT*ACTTCAAC
AA*CAC*TGG**CGGGGGGGGGGG**C**AC*AATT*ATT*C*AAA**TTA*CCCCTT***GCTT*ACTTCAAC
AA*CAC*TGG**CGGGGGGGGGGGGGC**AC*AATT*ATT*C*AAA**TTA*CCCCTT***GCTT*ACTTCAAC
AA*CAC*TG***CGGGGGGGGGGG**C**AC*AATT*ATT*C*AAAA*TTA*CCCCTT*A*GCTT*ACTTCAAC
AA*CAC*T***NCGGGGGGGGGGGG*C**AC*AATT*ATT*C*AAA**TTA*CCCCTT***GCTT*ACTTCAAC
AA*CAC*TGG**CGGGGGGGGGGGG*C**AC*AATT*ATT*C*AAA**TTA*CCCCTT***GCTT*ACTTCAAC
AA*CAC*TGG**CGGGGGGGGGGGG*C**AC*AATT*ATT*C*AAA**TTA*CCCCTT***GCTT*ACTTCAAC
AA*CAC*TG***CGGGGGGGGGGGG*C**AC*AATT*ATT*C*AAA**TTA*CCCCTT***GCTT*ACTTCAAC
AA*CAC*TGG**CGGGGGGGGGGG**C**AC*AATT*ATT*C*AAA**TTA*CCCCTT***GCTT*ACTTCAAC
AA*CAC*TG***CGGGGGGGGGGG**CG*AC*AATT*ATT*C*AAA**TTA*CCCCTT***GCTT*ACTTCAAC
AA*CAC*TG***CGGGGGGGGGGGG*C**AC*AATT*ATT*C*AAA**TTA*CCCCTT***GCTT*ACTTCAAC
AA*CAC*TGG**CGGGGGGGGGGGGGC**AC*AATT*ATT*C*AAA**TTA*CCCCTT***GCTT*ACTTCAAC
AA*CAC*TG***CGGGGGGGGGGGGGC**AC*AATT*ATT*C*AAA**TTA*CCCCTT***GCTT*ACTTCAAC
AA*CAC*TG***CGGGGGGGGGGGG*C**AC*AATT*ATT*C*AAA**TTA*CCCCTT***GCTT*ACTTCAAC
AA*CAC*TG***CGGGGGGGGGGG**CG*AC*AATT*ATT*C*AAA**TTA*CCCCTT***GCTT*ACTTCAAC
AA*CAC*TG***CGGGGGGGGGGGG*C**AC*AATT*ATT*C*AAA**TTA*CCCCTT***GCTT*ACTTCAAC
AA*CAC*TG***CGGGGGGGGGGGG*C**AC*AATT*ATT*C*AAA**TTA*CCCCTT***GCTT*ACTTCAAC
AA*CAC*TGG**CGGGGGGGGGGGG*C**AC*AATT*ATT*C*AAA**TTA*CCCCTT***GCTT*ACTTCAAC
AA*CAC*TGG**CGGGGGGGGGGGG*C**AC*AATT*ATT*C*AAA**TTA*CCCCTT***GCTT*ACTTCAAC
AA*CAC*TG***CGGGGGGGGGGG**CG*AC*AATT*ATT*C*AAA**TTA*CCCCTT***GCTT*ACTTCAAC
AA*CAC*TGG**CGGGGGGGGGGGG*C**AC*AATT*ATT*C*AAA**TTA*CCCCTT***GCTT*ACTTCAAC
------------CGGGGGGGGGGGG*C**AC*AATT--------------------------------------
----------------GGGGGGGGGGC**AC*AATT*ATT*C--------------------------------
----------------------GGGGCGGAC*AATT*ATT*C*AAA**T*A*CCCCTTT**GCTT*ACTTCAAC
-------------------------G*GGACGAATT*ATT*CTAAA**TTA*CCCCTT**CGCTT*ACTTCAAC
------------------GGGGGGGGGC*AC*AATT*ATT*C*A------------------------------
------------------GGGGGGGGGC*AC*AATT*ATT*C*A------------------------------
--------------------------GC*AC*AATT*ATT*C*AAA**TTA*CC--------------------
---------------------------C*AC*AATT*ATT*C*AAA**TTA*CCCCTT***GCTT*ACTTCAAC
---------------------------C*AC*AATT*ATT*C*AAA**TTA*CCCCTT***GCTT*ACTTCAAC
------------------------------C*AATT*ATT*C*AAA**TTA*CCCCTT***GCTT*ACTTCAAC
--------------------------------AATT*ATT*C*AAA**TTA*CCCCTT***GCTT*ACTTCAAC
--------------------------------AATT*ATT*C*AAA**TTA*CCCCTT----------------
----------------------------------TT*ATT*C*AAA**TTA*CCCCTT***GCTT*ACTTCAAC
----------------------------------T**ATT*C*AAA**TTA*CCCCTT***GCTT---------
-------------------------------------ATT*C*AAA**TTA*CCCCTT***GCTT*ACTTCAAC
-------------------------------------ATT*C*AAA**TTA*CCCCTT***GCTT---------
-------------------------------------ATT*C*AAA**TTA*CCCCTT***GCTT*ACTTCAAC
--------------------------------------TT*C*AAA**TTAACCCCTT***GCTT*ACTTCAAC
-------------------------------------------AAA**TTA*CCCCTT***GCTT*ACTTCAAC
-------------------------------------------A****TTA*CCCCTT***GCTT*ACTTCAAC
-------------------------------------------AA***TTA*CCCCTT***GCTT*ACTTCA--
-------------------------------------------AAA**TTA*CCCCTT***GCTT*ACTTCAAC
-------------------------------------------A****TTA*CCCCTT***GCTTTACTTCAAC
--------------------------------------------------A*CCCCTT***GCTT*ACTTCAAC
--------------------------------------------------A*CCCCTT***GCTT*ACTTCAAC
--------------------------------------------------AACCCCTT***GCTT*ACTTCAAC
--------------------------------------------------A*CCCCTT***GCTT*ACTTCAAC
--------------------------------------------------A*CCCCTT***GCTT*ACTTCAAC
----------------------------------------------------CC**TT***GCTT*ACTTCAAC
----------------------------------------------------C***TT***GCTT*ACTTCAAC
----------------------------------------------------CCCCTTT**GCTT*ACTTCAAC
--------------------------------------------------------TT***GCTT*ACTTCAAC
-------------------------------------------------------------GCTT*ACTTCAAC
-------------------------------------------------------------GCTT*ACTTCAAC
---------------------------------------------------------------T**ACTTCAAC
---------------------------------------------------------------T**ACTTCAAC
---------------------------------------------------------------T**ACTTCAAC
-----------------------------------------------------------------------AAC
