# Supplementary material for: Simple sequence repeats in Helicobacter canadensis and their role in phase variable expression and C-terminal sequence switching
Source: BMC Genomics. 2010 Jan 27;11:67. doi: 10.1186/1471-2164-11-67 (PMC2823697; doi:10.1186/1471-2164-11-67)
Supplement: Additional file 29 — HCAN_1332. Alignment of the sequencing read data associated with the homopolymeric tract within HCAN_1332. [file 1471-2164-11-67-S29.TXT]

>HCAN_1335_compl
ACCAA*TA---------------------------------------------------------------------------------------
ACCAA*TACCCA-----------------------------------------------------------------------------------
ACCAA*TACCCAAAA--------------------------------------------------------------------------------
ACCAA*TACCCAAAACCTC*TAGT-----------------------------------------------------------------------
ACCAA*TACCCAAAACCTC*TAGTT----------------------------------------------------------------------
ACCAA*TACCCAAAACCTC*TAGTTGGAATTA---------------------------------------------------------------
ACCAA*TACCCAAAACCTC*TAGTTGGAATTA---------------------------------------------------------------
ACCAA*TACCCAAAACCTC*TAGTTGGAATTA---------------------------------------------------------------
ACCAA*TACCCAAAACCTC*TAGTTGGAATTA---------------------------------------------------------------
ACCAA*TACCCAAAACCTC*TAGTTGGAATTAAA***T---------------------------------------------------------
ACCAA*TACCCAAAACCTC*TAGTTGGAATTAAA***T---------------------------------------------------------
ACCAA*TACCCAAAACCTC*TAGTTGGAATTAAA***T---------------------------------------------------------
ACCAA*TACCCAAAACCTC*TAGTTGGAATTAAA***T---------------------------------------------------------
ACCAA*TACCCAAAACCTC*TAGTTG*AATTAAA*C*TCCC------------------------------------------------------
ACCAA*TACCCAAAACCTC*TAGTTGGAATTAAA*C*TCCC------------------------------------------------------
ACCAA*TACCCAAAACCTC*TAGTTGGAATTAAA*C*TCCC------------------------------------------------------
ACCAA*TACCCAAAACCTC*TAGTTGGAATTAAA*CCTCCCCCCCCCCCCCC*CC----------------------------------------
ACCAA*TACCCAAAACCTC*TAGTTGGAATTAAA***TCCCCCCCCCCCC**AC*T*A-------------------------------------
ACCAA*TACCCAAAACCTC*TAGTTGGAATTAAA***TCCCCCCCCCCCCC*ACCT*A**G----------------------------------
ACCAA*TACCCAAAACCTC*TAGTTGGAATTAAA***TCCCCCCCCCC****A**T*A**G----------------------------------
ACCAA*TACCCAAAACCTC*TAGTTGGAATTAAA***TCCCCCCCCCCCCC*AC*T*A**G----------------------------------
ACCAA*TACCCAAAACCTC*TAGTTGGAATTAAA*C*TCCCCCCCCCCC***A**T*A**G----------------------------------
ACCAA*TACCCAAAACCTC*TAGTTGGAATTAAA*C*TCCCCCCCCCCCC**AC*T*A**G----------------------------------
ACCAA*TACCCAAAACCTC*TAGTTGGAATTAAA*C*TCCCCCCCCCCCCC*AC*T*A**G----------------------------------
ACCAA*TACCCAAAACCTC*TAGTTGGAATTAAA*C*TCCCCCCCCCCC***A**T*A*CGCTTT------------------------------
ACCAA*TACCCAAAACCTC*TAGTTGGAATTAAA*C*TCCCCCCCCCCCC**A**T*A**GCTTTT-----------------------------
ACCAA*TACCCAAAACCTC*TAGTTGGAATTAAA*C*TCCCCCCCCCCCC**A**T*A**GCTTTT-----------------------------
ACCAA*TACCCAAAACCTC*TAGTTGGAATTAAA***TCCCCCCCCCCCC**AC*T*A**GCTTTTG*CCT*GTT--------------------
ACCAA*TACCCAAAACCTC*TAGTTGGAATTAAA*C*TCCCCCCCCCCCC**ACCT*A**GCTTTTG*CCT*GTTG*ATA---------------
ACCAA*TACCCAAAACCTC*TAGTTGGAATTAAA*C*TCCCCCCCCCCCCC*AC*T*A**GCTTTTG*CCT*GTTG*ATAA*TTACT--------
ACCAA*TACCCAAAACCTC*TAGTTGGAATTAA**C*TCCCCCCCCCC****A**T*A**GCTTTTG*CCT*GTTG*ATAA*TTACT--------
ACCAA*TACCCAAAACCTC*TAGTTGGAATTAAA*C*TCCCCCCCCCCCCC*AC*T*A**GCTTTTG*CCT*GTTG*ATAA*TTACT--------
ACCAA*TACCCAAAACCTC*TAGTTGGAATTAAA*C*TCCCCCCCCCCCC**AC*T*A**GCTTTTG*CCT*GTTG*ATAA*TTACTA*TA----
ACCAA*TACCCAAAACCTC*TAGTTGGAATTAAA*C*TCCCCCCCCCCCCC*ACCT*A**GCTTTTG*CCT*GTTG*ATAA*TTACTA*TA----
ACCAA*TACCCAAAACCTC*TAGTTGGAATTAAA*C*TCCCCCCCCCCCCC*ACCT*A**GCTTTTG*CCT*GTTG*ATAA*TTACTA*TA----
ACCAA*TACCCAAAACCTC*TAGTTGGAATTAAA*C*TCCCCCCCCCCC***AC*T*A**GCTTTTG*CCT*GTTG*ATAA*TTACTA*TAAA--
ACCAA*TACCCAAAACCTC*TAGTTGGAATTAAA*C*TCCCCCCCCCCCCC*AC*T*A**GCTTTTG*CCT*GTTG*ATAA*TTACTA*TAAA--
ACCAA*TACCCAAAACCTC*TAGTTGGAATTAAA*C*TCCCCCCCCCCCC**AC*T*A**GCTTTTG*CCT*GTTG*ATAA*TTACTA*TAAAA-
ACCAA*TACCCAAAACCTC*TAGTTGGAATTAAA***TCCCCCCCCCCCCC*ACCT*A**GCTTTTG*CCT*GTTG*ATAA*TTACTA*TAAAAC
ACCAA*TACCCAAAACCTC*TAGTTGGAATTAAA***TCCCCCCCCCCCC**A**T*A**GCTTTTG*CCT*GTTG*ATAA*TTACTA*TAAAAC
ACCAA*TACCCAAAACCTC*TAGTTGGAATTAAA***TCCCCCCCCCCC***ACCT*A*CGCTTTTG*CCT*GTTG*ATAA*TTACTA*TAAAAC
ACCAA*TACCCAAAACCTC*TAGTTGGAATTAAA***TCCCCCCCCCCC***ACCT*A**GCTTTTG*CCT*GTTG*ATAA*TTACTA*TAAAAC
ACCAA*TACCCAAAACCTC*TAGTTGGAATTAAA***TCCCCCCCCCCCC**AC*T*A**GCTTTTG*CCT*GTTG*ATAA*TTACTA*TAAAAC
ACCAA*TACCCAAAACCTC*TAGTTGGAATTAAA*C*TCCCCCCCCCCCC**AC*T*A**GCTTTTG*CCT*GTTG*ATAA*TTACTA*TAAAAC
ACCAA*TACCCAAAACCTC*TAGTTGGAATTAAA***TCCCCCCCCCCCC**AC*T*A**GCTTTTG*CCT*GTTG*ATAA*TTACTA*TAAAAC
ACCAA*TACCCAAAACCTC*TAGTTGGAATTAAA*C*TCCCCCCCCCCCC**A**T*A**GCTTTTG*CCT*GTTG*ATAA*TTACTA*TAAAAC
ACCAA*TACCCAAAACCTC*TAGTTGGAATTAAA***TCCCCCCCCCCCC**ACCT*A**GCTTTTG*CCT*GTTG*ATAA*TTACTA*TAAAAC
ACCAA*TACCCAAAACCTC*TAGTTGGAATTAAA***TCCCCCCCCCCCC**AC*T*A**GCTTTTG*CCT*GTTG*ATAA*TTACTA*TAAAAC
ACCAA*TACCCAAAACCTC*TAGTTGGAATTAAA*C*TCCCCCCCCCCCCC*AC*T*A**GCTTTTG*CCT*GTTG*ATAA*TTACTA*TAAAAC
ACCAA*TACCCAAAACCTC*TAGTTGGAATTAAA***TCCCCCCCCCCCC**AC*T*A**GCTTTTG*CCT*GTTG*ATAA*TTACTA*TAAAAC
ACCAA*TACCCAAAACCTC*TAGTTGGAATTAAA***TCCCCCCCCCCC***AC*T*A**GCTTTTG*CCT*GTTG*ATAA*TTACTA*TAAAAC
ACCAA*TACCCAAAACCTC*TAGTTGGAATTAAA*C*TCCCCCCCCCCCCCCACCT*A**GCTTTTG*CCT*GTTG*ATAA*TTACTA*TAAAAC
ACCAA*TACCCAAAACCTC*TAGTTGGAATTAAA***TCCCCCCCCCCCC**AC*T*A**GCTTTTG*CCT*GTTG*ATAA*TTACTA*TAAAAC
ACCAA*TACCCAAAACCTC*TAGTTGGAATTAAA***TCCCCCCCCCCC***AC*T*A**GCTTTTG*CCT*GTTG*ATAA*TTACTA*TAAAAC
ACCAA*TACCCAAAACCTC*TAGTTGGAATTAAA***TCCCCCCCCCCCC**ACCT*A**GCTTTTG*CCT*GTTG*ATAA*TTACTA*TAAAAC
ACCAA*TACCCAAAACCTCCTAGTTGGAATTAAA***TCCCCCCCCCCC***AC*T*A**GCTTTTG*CCT*GTTG*ATAA*TTACTA*TAAAAC
ACCAAATACCCAAAACCTC*TAGTTGGAATTAAAA**TCCCCCCCCCCCCC*AC*T*A**GCTTTTG*CCT*GTTG*ATAA*TTACTA*TAAAAC
ACCAA*TACCCAAAACCTC*TAGTTGGAATTAAA***TCCCCCCCCCCCC**AC*T*A**GCTTTTG*CCT*GTTG*ATAA*TTACTA*TAAAAC
ACCAA*TACCCAAAACCTC*TAGTTGGAATTAAA*C*TCCCCCCCCCCCCC*AC*T*A**GCTTTTG*CCT*GTTG*ATAA*TTACTA*TAAAAC
ACCAA*TACCCAAAACCTC*TAGTTGGAATTAAA***TCCCCCCCCCCCC**AC*T*A**GCTTTTG*CCT*GTTG*ATAA*TTACTA*TAAAAC
ACCAA*TACCCAAAACCTC*TAGTTGGAATTAAA***TCCCCCCCCCCCCC*ACCT*A**GCTTTTG*CCT*GTTG*ATAA*TTACTA*TAAAAC
ACCAA*TACCCAAAACCTC*TAGTTGGAATTAAA***TCCCCCCCCCCCCC*AC*T*A**GCTTTTG*CCT*GTTG*ATAA*TTACTA*TAAAAC
-----------------------------------------------------------------------------ATAA*TTACT*NTAAA*C
ACCAA*TACCCAAAACCTC*TAGTTGGAATTAAA***TCCCCCCCCCCCC**AC*T*A**GCTTTTG*CCT*GTTG*ATAA*TTACTA*TAAAAC
ACCAA*TACCCAAAACCTC*TAGTTGGAATTAAA***TCCCCCCCCCCCCC*AC*T*A**GCTTTTG*CCT*GTTG*ATAA*TTACTA*TAAAAC
-------------------------------------------------------------CTTTTG*CCT*GTTG*ATAA*TTACT*NTAAAAC
ACCAA*TACCCAAAACCTC*TAGTTGGAATTAAA***TCCCCCCCCCCCCC*AC*T*A**GCTTTTG*CCT*GTTG*ATAA*TTACTA*TAAAAC
ACCAA*TACCCAAA*CCTC*TAGTTGGAATTAAA***TCCCCCCCCCCCC**AC*T*A**GCTTTTG*CCT*GTTG*ATAA*TTACTA*TAAAAC
ACCAA*TACCCAAAACCTC*TAGTTGGAATTAAA*C*TCCCCCCCCCCCCCCAC*T*A**GCTTTTG*CCT*GTTG*ATAA*TTACTA*TAAAAC
ACCAA*TACCCAAAACCTC*TAGTTGGAATTAAA*C*TCCCCCCCCCCCCC*A**T*A**GCTTTTG*CCT*GTTG*ATAA*TTACTA*TAAAAC
ACCAA*TACCCAAAACCTC*TAGTTGGAATTAAA***TCCCCCCCCCCCCC*AC*T*A**GCTTTTG*CCT*GTTG*ATAA*TTACTA*TAAAAC
ACCAA*TACCCAAAACCTC*TAGTTGGAATTAAA***TCCCCCCCCCCCCC*ACCT*A**GCTTTTG*CCT*GTTG*ATAA*TTACTA*TAAAAC
ACCAA*TACCCAAAACCTC*TAGTTGGAATTAAA***TCCCCCCCCCCCCC*AC*T*A**GCTTTTG*CCT*GTTG*ATAA*TTACTA*TAAAAC
------------------------------------------------CCCC*C*T*AA*GCTTTTGTCCT*GTTG*ATAA*TTACT*NTAAA*C
ACCAA*TACCCAAAACCTC*TAGTTGGAATTAAA***TCCCCCCCCCCCC**ACCT*A**GCTTTTG*CCT*GTTG*ATAA*TTACTA*TAAAAC
ACCAA*TACCCAAAACCTC*TAGTTGGAATTAAA***TCCCCCCCCCCCCC*A**T*A**GCTTTTG*CCT*GTTG*ATAA*TTACTA*TAAAAC
ACCAA*TACCCAAAACCTC*TAGTTGGAATTAAA***TCCCCCCCCCCC***AC*T*A**GCTTTTG*CCT*GTTG*ATAA*TTACTA*TAAAAC
ACCAA*TACCCAAAACCTC*TAGTTGGAATTAAA***TCCCCCCCCCCC***AC*T*A**GCTTTTG*CCT*GTTG*ATAA*TTACTA*TAAAAC
ACCAA*TACCCAAAACCTC*TAGTTGGAATTAAA***TCCCCCCCCCCCC**ACCT*A**GCTTTTG*CCT*GTTG*ATAA*TTACTA*TAAAAC
--------------------------------------------------------------------CCT*GTT*NATAA*TTACTA*TAAAAC
ACCAA*TACCCAAAACCTC*TAGTTGGAATTAAA***TCCCCCCCCCCC***AC*T*A**GCTTTTG*CCT*GTTG*ATAA*TTACTA*TAAAAC
ACCAA*TACCCAAAACCTC*TAGTTGGAATTAAA***TCCCCCCCCCCCC**ACCT*A**GCTTTTG*CCT*GTTG*ATAA*TTACTA*TAAAAC
ACCAA*TACCCAAAACCTC*TAGTTGGAATTAAA***TCCCCCCCCCCCC**AC*T*A**GCTTTTG*CCT*GTTG*ATAA*TTACTA*TAAAAC
ACCAA*TACCCAAAACCTC*TAGTTGGAATTAAA***TCCCCCCCCCCCC**AC*T*A**GCTTTTG*CCT*GTTG*ATAA*TTACTA*TAAAAC
ACCAA*TACCCAAAACCTC*TAGTTGGAATTAAA***TCCCCCCCCCCCC**AC*T*A**GCTTTTG*CCTTGTTG*ATAA*TTACTA*TAAAAC
ACCAA*TACCCAAAACCTC*TAGTTGGAATTAAA*C*TCCCCCCCCCCCC**A**T*A**GCTTTTG*CCT*GTTG*ATAA*TTACTA*TAAAAC
ACCAA*TACCCAAAACCTC*TAGTTGGAATTAAA***TCCCCCCCCCCCC**AC*T*A**GCTTTTG*CCT*GTTG*ATAA*TTACTA*TAAAAC
ACCAA*TACCCAAAACCTC*TAGTTGGAATTAAA***TCCCCCCCCCCCC**AC*T*A**GCTTTTG*CCT*GTTG*ATAA*TTACTA*TAAAAC
ACCAA*TACCCAAAACCTC*TAGTTGGAATTAAA*C*TCCCCCCCCCCCC**ACCT*A**GCTTTTG*CCT*GTTG*ATAA*TTACTA*TAAA*C
ACCAA*TACCCAAAACCTC*TAGTTGGAATTAAA***TCCCCCCCCCCCC**AC*T*A**GCTTTTG*CCT*GTTG*ATAA*TTACTA*TAAAAC
ACCAA*TACCCAAAACCTC*TAGTTGGAATTAAA*C*TCCCCCCCCCCCC**AC*T*A**GCTTTTG*CCT*GTTG*ATAA*TTACTA*TAAAAC
ACCAA*TACCCAAAACCTC*TAGTTGGAATTAAA***TCCCCCCCCCCCCC*AC*T*A**GCTTTTG*CCT*GTTG*ATAA*TTACTA*TAAAAC
ACCAA*TACCCAAAACCTC*TAGTTGGAATTAAA***TCCCCCCCCCCCC**AC*T*A**GCTTTTG*CCT*GTTG*ATAA*TTACTA*TAAAAC
ACCAA*TACCCAAAACCTC*TAGTTGGAATTAAA***TCCCCCCCCCCCCC*ACCT*A**GCTTTTG*CCT*GTTG*ATAA*TTACTA*TAAAAC
ACCAA*TACCCAAAACCTC*TAGTTGGAATTAAA*C*TCCCCCCCCCCCCCCACCT*A**GCTTTTG*CCT*GTTG*ATAA*TTACTA*TAAAAC
ACCAA*TACCCAAAACCTC*TAGTTGGAATTAAA***TCCCCCCCCCCCCC*AC*T*A**GCTTTTG*CCT*GTTG*ATAA*TTACTA*TAAAAC
ACCAA*TACCCAAAACCTC*TAGTTGGAATTAAA***TCCCCCCCCCCC***AC*T*A**GCTTTTG*CCT*GTTG*ATAA*TTACTA*TAAA*C
------------------------------------------------CCCC*C*T*A**GCTTTTGTCCT*GTTG*ATAA*TTACT*NTAAAAC
ACCAA*TACCCAAAACCTC*TAGTTGGAATTAAA***TCCCCCCCCCCCCC*AC*T*A**GCTTTTG*CCT*GTTG*ATAA*TTACTA*TAAAAC
ACCAA*TACCCAAAACCTC*TAGTTGGAATTAAA*C*TCCCCCCCCCCCC**A**T*A**GCTTTTG*CCT*GTTG*ATAA*TTACTA*TAAA*C
ACCAA*TACCCAAAACCTC*TAGTTGGAATTAAA***TCCCCCCCCCCCCC*AC*T*A**GCTTTTG*CCT*GTTG*ATAA*TTACTA*TAAAAC
ACCAA*TACCCAAAACCTC*TAGTTGGAATTAAA***TCCCCCCCCCCCCC*AC*T*A**GCTTTTG*CCT*GTTG*ATAA*TTACTA*TAAAAC
ACCAA*TACCCAAAACCTC*TAGTTGGAATTAAA***TCCCCCCCCCCC***AC*T*A**GCTTTTG*CCT*GTTG*ATAA*TTACTA*TAAAAC
ACCAA*TACCCAAA*CCTC*TAGTTGGAATTAAA*C*TCCCCCCCCCCCCCCA**T*A**GCTTTTG*CCT*GTTG*ATAA*TTACTA*TAAAAC
ACCAA*TACCCAAAACCTC*TAGTTGGAATTAAA***TCCCCCCCCCCCCC*ACCT*A**GCTTTTG*CCT*GTTG*ATAA*TTACTA*TAAAAC
ACCAA*TACCCAAAACCTC*TAGTTGGAATTAAA***TCCCCCCCCCCCC**ACCT*A**GCTTTTG*CCT*GTTG*ATAA*TTACTA*TAAAAC
ACCAA*TACCCAAAACCTC*TAGTTGGAATTAAA***TCCCCCCCCCCCCC*AC*T*A**GCTTTTG*CCT*GTTG*ATAA*TTACTA*TAAAAC
ACCAA*TACCCAAAACCTC*TAGTTGGAATTAAA***TCCCCCCCCCCCC**AC*T*A**GCTTTTG*CCT*GTTG*ATAA*TTACTA*TAAAAC
ACCAA*TACCCAAAACCTC*TAGTTGGAATTAAA*C*TCCCCCCCCCCCCC*A**T*A**GCTTTTG*CCT*GTTG*ATAA*TTACTA*TAAAAC
ACCAA*TACCCAAAACCTC*TAGTTGGAATTAAA*C*TCCCCCCCCCCCC**AC*T*A**GCTTTTG*CCT*GTTG*ATAA*TTACTA*TAAAAC
ACCAA*TACCCAAAACCTC*TAGTTGGAATTAAA***TCCCCCCCCCCCC**AC*T*A**GCTTTTG*CCT*GTTG*ATAA*TTACTA*TAAAAC
ACCAA*TACCCAAA*CCTC*TAGTTGGAATTAAA***TCCCCCCCCCCCC**ACCT*A**GCTTTTG*CCT*GTTG*ATAA*TTACTA*TAAAAC
ACCAA*TACCCAAAACCTC*TAGTTGGAATTAAA***TCCCCCCCCCCCC**AC*T*A**GCTTTTG*CCT*GTTG*ATAA*TTACTA*TAAAAC
ACCAA*TACCCAAAACCTC*TAGTTGGAATTAAA***TCCCCCCCCCCC***AC*T*A**GCTTTTG*CCT*GTTG*ATAA*TTACTA*TAAAAC
ACCAA*TACCCAAAACCTC*TAGTTGGAATTAAA***TCCCCCCCCCCCCC*ACCT*A**GCTTTTG*CCT*GTTG*ATAA*TTACTA*TAAAAC
ACCAA*TACCCAAAACCTC*TAGTTGGAATTAAA*C*TCCCCCCCCCCCCC*ACCT*A**GCTTTTG*CCT*GTTG*ATAA*TTACTA*TAAAAC
-CCAA*TACCCAAAACCTC*TAGTTGGAATTAAA***TCCCCCCCCCCCC**AC*T*A**GCTTTTG*CCT*GTTG*ATAA*TTACTA*TAAAAC
-CCAA*TACCCAAAACCTC*TAGTTGGAATTAAA***TCCCCCCCCCCCC**ACCT*A**GCTTTTG*CCT*GTTG*ATAA*TTACTA*TAAAAC
-CCAA*TACCCAAAACCTC*TAGTTGGAATTAAA***TCCCCCCCCCCCC**ACCT*A**GCTTTTG*CCT*GTTG*ATAA*TTACTA*TAAAAC
-----------AAA*CCTC*TAGTTGGAATTAAA***TCCCCCCCCCCCCC*ACCT*A**GCTTTTG*CCT*GTTG*ATAA*TTACTA*TAAAAC
-----------------TC*TAGTTGGAATTAAA***TCCC------------------------------------------------------
-----------------------TTGGAATTAAA***TCCCCCCCCCCCCC*ACCT*A**GCTTTTG*CCT*GTTG*ATAA*TTACTA*TAAAAC
-------------------------------------------------CCCAC*T*A**GCTTTTG*CCT*GTTG*ATAA*TTACTA*TAAAAC
------------------------------------------------CCCC*C*T*A**GCTTTTG*CCT*GTTG*ATAA*TTACTA*TAAAAC
---------------------------------------------CCCCCCCAC*T*A**GCTTTTG*CCT*GTTG*ATAA*TTACTA*TAAAAC
------------------------------------------------CCCC*C*T*AA*GCTTTTG*CCT*GTTG*ATAA*TTACTA*TAAAAC
-------------------------------------------------CCC*C*T*A**GCTTTTG*CCT*GTTG*ATAA*TTACTA*TAAAAC
------------------------------------------------CCCC*C*TTA**GCTTTTG*CCT*GTTG*ATAA*TTACTA*TAAAAC
-------------------------------------------------CCC*C*T*AA*GCTTTTG*CCT*GTTG*ATAAATTACTA*TAAAAC
-----------------------------------------------------CCT*A**GCTTTTG*CCT*GTTG*ATAA*TTACTA*TAAAAC
-------------------------------------------------------T*A**GCTTTTG*CCT*GTTG*ATAA*TTACTA*TAAAAC
-------------------------------------------------------------CTTTTG*CCT*GTTG*ATAA*TTA----------
--------------------------------------------------------------T***G*CCT*GTTG*ATAA*TTACTA*TAAAAC
--------------------------------------------------------------TTT*G*CCT*GTTG*ATAA*TTACT--------
--------------------------------------------------------------------CCT*GTTG*ATAA*TTACTA*TAAAAC
--------------------------------------------------------------------CCT*GTTG*ATAA*TTACTA*TAAAAC
--------------------------------------------------------------------CCT*GTTG*ATAA*TTACTA*TAAAAC
----------------------------------------------------------------------T*GTTG*ATAA*TTACTA*TAAAA-
-------------------------------------------------------------------------TTG*ATAA*TTACTA*TAAAAC
-----------------------------------------------------------------------------ATAA*TTACTA*TAAA*C
-----------------------------------------------------------------------------ATAA*TTACTA*TAAAAC
-------------------------------------------------------------------------------A**TTACTA*TAAAAC
-------------------------------------------------------------------------------A**TTACTA*TAAAAC
----------------------------------------------------------------------------------TTACTA*TAAAAC
----------------------------------------------------------------------------------TTACTA*TAAAAC
------------------------------------------------------------------------------------ACTA*TAAAAC
--------------------------------------------------------------------------------------TA*TAAAAC
--------------------------------------------------------------------------------------TA*TAAAAC
-----------------------------------------------------------------------------------------TAAAAC
----------------------------------------------------------------------------------------------C
